# Supplementary material for: Crystal structure and Hirshfeld surface analysis of bis­(benzoyl­acetonato)(ethanol)dioxidouranium(VI)
Source: Acta Crystallogr E Crystallogr Commun. 2024 Nov 5;80(Pt 12):1250–4. doi: 10.1107/S2056989024010417 (PMC11789183; doi:10.1107/S2056989024010417)
Supplement: Supplementary file 1 [file e-80-01250-sup1.cif]

##############################################################################
#                                                                            #
# This CIF contains the data in a paper accepted for publication in          #
# Acta Crystallographica Section E. It conforms to the requirements of       #
# Notes for Authors for Acta Crystallographica Section E, and has been       #
# peer reviewed under the auspices of the IUCr Commission on Journals.       #
#                                                                            #
# Full details of the Crystallographic Information File format               #
# are given in the paper "The Crystallographic Information File (CIF):       #
# a New Standard Archive File for Crystallography" by S. R. Hall, F. H.      #
# Allen and I. D. Brown [Acta Cryst. (1991), A47, 655-685].                  #
#                                                                            #
# The current version of the core CIF dictionary is obtainable from          #
# ftp://ftp.iucr.org/pub/cif_core.dic.                                       #
#                                                                            #
# Software is freely available for graphical display of the structure(s)     #
# in this CIF. For information consult the CIF software page                 #
# http://www.iucr.org/resources/cif/software.                                #
#                                                                            #
# This file may be used for bona fide research purposes within the           #
# scientific community so long as proper attribution is given to the journal # 
# article from which it was obtained.                                        #
#                                                                            #
##############################################################################
data_I
_audit_creation_method
;
Olex2 1.5
(compiled 2024.02.16 svn.r378c4104 for OlexSys, GUI svn.r6928)
;
_journal_date_recd_electronic     2024-07-04
_journal_date_accepted     2024-10-26
_journal_name_full     'Acta Crystallographica, Section E'
_journal_year     2024
_journal_volume     80
_journal_issue      1
_journal_page_first     0
_journal_page_last     0
_journal_paper_category     GM
_journal_paper_doi     10.1107/S2056989024010417
_journal_coeditor_code     EJ2006
_publ_contact_author_name     'Kholida Jabborova'
_publ_contact_author_address
;
Institute of General and Inorganic Chemistry, Academy of Sciences of
 Uzbekistan,
100170, M. Ulugbek Str 77a, Tashkent,
Uzbekistan
;
_publ_contact_author_email     'jabborova0707@gmail.com'
_publ_contact_author_fax     ?
_publ_contact_author_phone     ?
_publ_section_title
;
Crystal structure and Hirshfeld surface analysis of
bis(benzoylacetonato)(ethanol)dioxidouranium(VI)
;
loop_
    _publ_author_name
    _publ_author_footnote
    _publ_author_address
    'Jabborova, Xolida' .
;
Institute of General and Inorganic Chemistry, Academy of Sciences of Uzbekistan,
100170, M. Ulugbek Str 77a, Tashkent,
Uzbekistan
;
    'Tursinboyeva, Xusnida' .
;
National University of Uzbekistan named after Mirzo Ulugbek,
University Street 4, Tashkent 100174,
Uzbekistan
;
    'Ruzieva, Bakhtigul' .
;
Alfraganus University, 100190, Uzbekistan, Tashkent, Yunusabad district,
Yukori Karakamish Street 2
Uzbekistan
Uzbekistan--Japan Innovation Center of Youth, University Street 2B,
Tashkent 100095, Uzbekistan
;
    'Turgunov, Kambarali' .
;
S. Yunusov Institute of the Chemistry of Plant Substances,
Academy of Sciences of Uzbekistan, Mirzo Ulugbek Str., 77, Tashkent 100170,
Uzbekistan
Turin Polytechnic University in Tashkent, Kichik Khalka Yuli Str. 17,
100095 Tashkent, Uzbekistan
;
    'Ashurov, Jamshid' .
;
Institute of Bioorganic Chemistry, Academy of Sciences of Uzbekistan, 100125,
M. Ulugbek Str. 83, Tashkent,
Uzbekistan
;
    'Tojiboev, Akmaljon' .
;
University of Geological Sciences, Olimlar Street, 64, Mirzo Ulugbek district,
Tashkent,
Uzbekistan
Namangan State University, Boburshoh str. 161, Namangan, 160107, Uzbekistan
;
    'Daminova, Shahlo' .
;
National University of Uzbekistan named after Mirzo Ulugbek,
University Street 4, Tashkent 100174,
Uzbekistan
Uzbekistan--Japan Innovation Center of Youth, University Street 2B,
Tashkent 100095, Uzbekistan
;
_publ_section_synopsis
;
In the complex, the ligand binds to the metal through an oxygen atom. The
geometry of the seven-coordinate U atom is pentagonal bipyramidal, with the
uranyl O atoms in apical positions.
;
_chemical_name_systematic
;
Bis(benzoylacetonato)(ethanol)dioxidouranium(VI)
;
_chemical_name_common     ?
_chemical_formula_moiety     'C22 H24 O7 U'
_chemical_formula_sum     'C22 H24 O7 U'
_chemical_formula_iupac     '[U (C10 H9 O2)2 O2 (C2 H6 O)]'
_chemical_formula_weight     638.44
_chemical_melting_point     ?
_space_group_crystal_system     monoclinic
_space_group_name_H-M_alt     'P 1 21/n 1'
_space_group_name_Hall     '-P 2yn'
loop_
    _space_group_symop_operation_xyz
    'x, y, z'
    '-x+1/2, y+1/2, -z+1/2'
    '-x, -y, -z'
    'x-1/2, -y-1/2, z-1/2'
_cell_length_a     8.55214(16)
_cell_length_b     26.0026(4)
_cell_length_c     10.3057(2)
_cell_angle_alpha     90
_cell_angle_beta     102.8291(19)
_cell_angle_gamma     90
_cell_volume     2234.56(7)
_cell_formula_units_Z     4
_cell_measurement_reflns_used     7001
_cell_measurement_theta_min     3.3690
_cell_measurement_theta_max     70.9440
_cell_measurement_temperature     293(2)
_exptl_crystal_description     block
_exptl_crystal_colour     orange
_exptl_crystal_size_max     0.28
_exptl_crystal_size_mid     0.26
_exptl_crystal_size_min     0.18
_exptl_crystal_density_diffrn     1.898
_exptl_crystal_density_meas     ?
_exptl_crystal_density_method     ?
_exptl_crystal_F_000     1216
_exptl_absorpt_coefficient_mu     20.787
_exptl_absorpt_correction_type     multi-scan
_exptl_absorpt_process_details
;
(CrysAlisPro; Rigaku OD, 2020)
;
_exptl_absorpt_correction_T_min     0.26546
_exptl_absorpt_correction_T_max     1.00000
_diffrn_ambient_temperature     293(2)
_diffrn_source     'micro-focus sealed X-ray tube'
_diffrn_radiation_type     'Cu K\a'
_diffrn_radiation_wavelength     1.54184
_diffrn_radiation_monochromator     mirror
_diffrn_measurement_device_type
                         'XtaLAB Synergy, Single source at home/near, HyPix3000'
_diffrn_measurement_device     'four-circle diffractometer'
_diffrn_measurement_method     '\w scans'
_diffrn_detector     'Hybrid Pixel Array Detector'
_diffrn_detector_area_resol_mean     10.0000
_diffrn_reflns_number     22840
_diffrn_reflns_av_R_equivalents     0.0850
_diffrn_reflns_av_unetI/netI     0.0497
_diffrn_reflns_theta_min     3.399
_diffrn_reflns_theta_max     71.557
_diffrn_reflns_theta_full     67.684
_diffrn_measured_fraction_theta_max     0.992
_diffrn_measured_fraction_theta_full     1.000
_diffrn_reflns_limit_h_min     -10
_diffrn_reflns_limit_h_max     10
_diffrn_reflns_limit_k_min     -31
_diffrn_reflns_limit_k_max     31
_diffrn_reflns_limit_l_min     -12
_diffrn_reflns_limit_l_max     12
_diffrn_radiation_probe     x-ray
_refine_special_details     ?
_reflns_number_total     4331
_reflns_number_gt     3260
_reflns_threshold_expression     'I > 2\s(I)'
_refine_ls_structure_factor_coef     Fsqd
_refine_ls_matrix_type     full
_refine_ls_R_factor_all     0.0542
_refine_ls_R_factor_gt     0.0409
_refine_ls_wR_factor_gt     0.1032
_refine_ls_wR_factor_ref     0.1146
_refine_ls_goodness_of_fit_ref     1.052
_refine_ls_restrained_S_all     1.056
_refine_ls_number_reflns     4331
_refine_ls_number_parameters     277
_refine_ls_number_restraints     4
_refine_ls_hydrogen_treatment     mixed
_refine_ls_weighting_scheme     calc
_refine_ls_weighting_details
                      'w=1/[\s^2^(Fo^2^)+(0.0559P)^2^] where P=(Fo^2^+2Fc^2^)/3'
_atom_sites_solution_hydrogens     mixed
_atom_sites_solution_primary     ?
_atom_sites_solution_secondary     ?
_refine_ls_shift/su_max     0.001
_refine_ls_shift/su_mean     0.000
_refine_diff_density_max     1.487
_refine_diff_density_min     -1.945
_refine_ls_extinction_method     none
_refine_ls_extinction_coef     .
loop_
    _atom_type_symbol
    _atom_type_description
    _atom_type_scat_dispersion_real
    _atom_type_scat_dispersion_imag
    _atom_type_scat_source
    'C' 'C' 0.0181 0.0091
                         'International Tables Vol C Tables 4.2.6.8 and 6.1.1.4'
    'H' 'H' 0.0000 0.0000
                         'International Tables Vol C Tables 4.2.6.8 and 6.1.1.4'
    'O' 'O' 0.0492 0.0322
                         'International Tables Vol C Tables 4.2.6.8 and 6.1.1.4'
    'U' 'U' -4.3638 13.4090
                         'International Tables Vol C Tables 4.2.6.8 and 6.1.1.4'
_computing_data_collection
;
CrysAlisPro 1.171.40.84a (Rigaku OD, 2020)
;
_computing_cell_refinement
;
CrysAlisPro 1.171.40.84a (Rigaku OD, 2020)
;
_computing_data_reduction
;
CrysAlisPro 1.171.40.84a (Rigaku OD, 2020)
;
_computing_structure_solution
;
<i>SHELXT2018/2</i> (Sheldrick, 2015a)
;
_computing_structure_refinement
;
<i>SHELXL2019/3</i> (Sheldrick, 2015b)
;
_computing_molecular_graphics
;
PLATON (Spek, 2020)
;
_computing_publication_material
;
publCIF (Westrip, 2010)
;
loop_
    _atom_site_type_symbol
    _atom_site_label
    _atom_site_fract_x
    _atom_site_fract_y
    _atom_site_fract_z
    _atom_site_U_iso_or_equiv
    _atom_site_adp_type
    _atom_site_calc_flag
    _atom_site_occupancy
    _atom_site_disorder_assembly
    _atom_site_disorder_group
    U U1 0.35139(3) 0.42260(2) 0.30596(3) 0.06079(13) Uani d 1 . .
    O O6 0.4734(6) 0.3427(2) 0.3413(7) 0.0814(19) Uani d 1 . .
    O O7 0.4126(8) 0.5149(2) 0.3315(7) 0.089(2) Uani d 1 . .
    H H7 0.492(7) 0.5227(10) 0.395(6) 0.133 Uiso d 1 . .
    O O4 0.1461(6) 0.3644(2) 0.2364(7) 0.0834(18) Uani d 1 . .
    O O2 0.3043(11) 0.4237(2) 0.4656(7) 0.097(2) Uani d 1 . .
    O O1 0.4002(10) 0.4245(2) 0.1490(7) 0.086(2) Uani d 1 . .
    O O3 0.1132(8) 0.4682(3) 0.2177(7) 0.094(2) Uani d 1 . .
    O O5 0.6224(8) 0.4331(2) 0.4195(8) 0.109(3) Uani d 1 . .
    C C17 0.6112(8) 0.3228(3) 0.3875(7) 0.0546(17) Uani d 1 . .
    C C16 0.6196(9) 0.2656(3) 0.3843(7) 0.0553(17) Uani d 1 . .
    C C19 0.7469(10) 0.4058(3) 0.4512(8) 0.0612(19) Uani d 1 . .
    C C18 0.7443(8) 0.3533(3) 0.4370(8) 0.065(2) Uani d 1 . .
    H H18 0.842014 0.336419 0.463399 0.077 Uiso calc 1 . .
    C C6 -0.0712(9) 0.3112(3) 0.1567(8) 0.065(2) Uani d 1 . .
    C C7 0.0003(9) 0.3631(3) 0.1833(8) 0.063(2) Uani d 1 . .
    C C11 0.4925(11) 0.2381(3) 0.3120(9) 0.073(2) Uani d 1 . .
    H H11 0.402282 0.255445 0.265396 0.088 Uiso calc 1 . .
    C C9 -0.0310(12) 0.4571(4) 0.1714(10) 0.083(3) Uani d 1 . .
    C C20 0.8965(10) 0.4343(4) 0.5093(11) 0.088(3) Uani d 1 . .
    H H20A 0.939075 0.449118 0.439123 0.132 Uiso calc 1 . .
    H H20B 0.973720 0.411031 0.560045 0.132 Uiso calc 1 . .
    H H20C 0.873495 0.461083 0.566368 0.132 Uiso calc 1 . .
    C C15 0.7523(10) 0.2390(3) 0.4547(9) 0.074(2) Uani d 1 . .
    H H15 0.840231 0.256908 0.503191 0.088 Uiso calc 1 . .
    C C8 -0.0906(11) 0.4086(4) 0.1504(10) 0.084(3) Uani d 1 . .
    H H8 -0.199147 0.405010 0.111488 0.101 Uiso calc 1 . .
    C C5 -0.2247(11) 0.3018(5) 0.0822(10) 0.096(3) Uani d 1 . .
    H H5 -0.290652 0.329367 0.048809 0.116 Uiso calc 1 . .
    C C12 0.4969(13) 0.1855(3) 0.3079(12) 0.094(3) Uani d 1 . .
    H H12 0.411937 0.167293 0.255928 0.113 Uiso calc 1 . .
    C C1 0.0190(11) 0.2687(4) 0.2006(10) 0.080(2) Uani d 1 . .
    H H1 0.123451 0.273124 0.249479 0.096 Uiso calc 1 . .
    C C14 0.7535(13) 0.1862(4) 0.4526(11) 0.097(3) Uani d 1 . .
    H H14 0.841828 0.168385 0.500949 0.117 Uiso calc 1 . .
    C C13 0.6271(15) 0.1598(4) 0.3807(12) 0.096(3) Uani d 1 . .
    H H13 0.628639 0.123990 0.380680 0.116 Uiso calc 1 . .
    C C4 -0.2814(15) 0.2524(6) 0.0566(12) 0.110(4) Uani d 1 . .
    H H4 -0.384491 0.247047 0.005943 0.132 Uiso calc 1 . .
    C C2 -0.0393(14) 0.2198(4) 0.1749(12) 0.104(3) Uani d 1 . .
    H H2 0.025503 0.191739 0.206548 0.125 Uiso calc 1 . .
    C C3 -0.1889(15) 0.2122(5) 0.1044(12) 0.103(4) Uani d 1 . .
    H H3 -0.228585 0.178916 0.088717 0.123 Uiso calc 1 . .
    C C10 -0.1408(12) 0.5024(4) 0.1353(11) 0.115(4) Uani d 1 . .
    H H10A -0.184658 0.511753 0.210066 0.172 Uiso calc 1 . .
    H H10B -0.226310 0.493619 0.061287 0.172 Uiso calc 1 . .
    H H10C -0.081541 0.530940 0.111446 0.172 Uiso calc 1 . .
    C C21 0.369(2) 0.5632(6) 0.2438(15) 0.164(7) Uani d 1 . .
    H H21A 0.264632 0.558775 0.184657 0.196 Uiso calc 1 . .
    H H21B 0.364662 0.592990 0.299405 0.196 Uiso calc 1 . .
    C C22 0.492(2) 0.5711(7) 0.165(2) 0.226(11) Uani d 1 . .
    H H22A 0.454473 0.595840 0.095993 0.339 Uiso calc 1 . .
    H H22B 0.513178 0.539042 0.125400 0.339 Uiso calc 1 . .
    H H22C 0.589497 0.583392 0.221952 0.339 Uiso calc 1 . .
loop_
    _atom_site_aniso_label
    _atom_site_aniso_U_11
    _atom_site_aniso_U_22
    _atom_site_aniso_U_33
    _atom_site_aniso_U_12
    _atom_site_aniso_U_13
    _atom_site_aniso_U_23
    U1 0.0615(2) 0.04146(17) 0.0673(2) 0.00267(10) -0.01179(13) -0.00574(11)
    O6 0.059(3) 0.045(3) 0.122(5) 0.009(2) -0.018(3) -0.019(3)
    O7 0.111(5) 0.051(3) 0.085(4) 0.005(3) -0.023(3) -0.006(3)
    O4 0.056(3) 0.055(3) 0.121(5) -0.006(2) -0.022(3) 0.006(3)
    O2 0.143(7) 0.072(5) 0.064(4) 0.009(4) -0.002(4) -0.002(3)
    O1 0.117(6) 0.073(4) 0.061(4) -0.010(3) 0.009(4) -0.015(3)
    O3 0.075(4) 0.068(4) 0.122(6) 0.016(3) -0.013(4) 0.009(4)
    O5 0.074(4) 0.056(4) 0.166(8) 0.002(3) -0.038(4) -0.030(4)
    C17 0.058(4) 0.053(4) 0.048(4) 0.002(3) 0.002(3) -0.001(3)
    C16 0.059(4) 0.048(4) 0.058(4) 0.009(3) 0.011(3) -0.001(3)
    C19 0.056(5) 0.062(5) 0.063(5) 0.000(4) 0.007(4) -0.014(4)
    C18 0.044(4) 0.058(5) 0.086(6) 0.000(3) 0.002(4) -0.007(4)
    C6 0.056(5) 0.083(6) 0.053(4) -0.004(4) 0.009(3) -0.004(4)
    C7 0.058(5) 0.061(5) 0.063(5) 0.001(4) -0.003(4) -0.002(4)
    C11 0.073(5) 0.057(5) 0.085(6) -0.008(4) 0.007(4) -0.001(4)
    C9 0.082(7) 0.080(7) 0.077(6) 0.017(5) -0.003(5) -0.003(5)
    C20 0.054(5) 0.097(7) 0.109(8) -0.025(5) 0.013(5) -0.029(6)
    C15 0.068(5) 0.066(5) 0.086(6) 0.017(4) 0.013(4) 0.005(5)
    C8 0.059(5) 0.088(7) 0.088(7) 0.020(5) -0.019(5) -0.002(6)
    C5 0.078(7) 0.114(9) 0.090(7) -0.029(6) 0.003(5) -0.003(6)
    C12 0.098(7) 0.048(5) 0.134(9) -0.016(5) 0.022(6) -0.015(6)
    C1 0.069(5) 0.074(6) 0.093(6) -0.011(5) 0.011(5) -0.010(5)
    C14 0.106(8) 0.069(7) 0.118(9) 0.041(6) 0.027(7) 0.027(6)
    C13 0.134(9) 0.047(5) 0.119(9) 0.012(6) 0.050(7) 0.012(6)
    C4 0.088(8) 0.139(11) 0.098(8) -0.050(8) 0.009(6) -0.018(8)
    C2 0.107(8) 0.078(7) 0.132(10) -0.023(6) 0.039(7) -0.011(7)
    C3 0.116(9) 0.102(9) 0.101(9) -0.061(7) 0.049(7) -0.036(7)
    C10 0.102(7) 0.086(7) 0.132(9) 0.051(6) -0.026(7) -0.011(7)
    C21 0.24(2) 0.151(14) 0.102(11) -0.078(13) 0.038(12) -0.012(10)
    C22 0.154(19) 0.30(3) 0.23(2) -0.022(15) 0.046(17) -0.070(19)
_geom_special_details
;
 All esds (except the esd in the dihedral angle between two l.s. planes)
 are estimated using the full covariance matrix.  The cell esds are taken
 into account individually in the estimation of esds in distances, angles
 and torsion angles; correlations between esds in cell parameters are only
 used when they are defined by crystal symmetry.  An approximate (isotropic)
 treatment of cell esds is used for estimating esds involving l.s. planes.
;
loop_
    _geom_bond_atom_site_label_1
    _geom_bond_atom_site_label_2
    _geom_bond_site_symmetry_2
    _geom_bond_distance
    _geom_bond_publ_flag
    U1 O6 . 2.317(5) yes
    U1 O7 . 2.458(5) yes
    U1 O4 . 2.308(5) yes
    U1 O2 . 1.779(8) yes
    U1 O1 . 1.759(7) yes
    U1 O3 . 2.358(7) yes
    U1 O5 . 2.369(7) yes
    O6 C17 . 1.279(8) ?
    O7 H7 . 0.854(10) ?
    O7 C21 . 1.544(15) ?
    O4 C7 . 1.246(8) ?
    O3 C9 . 1.253(10) ?
    O5 C19 . 1.260(10) ?
    C17 C16 . 1.490(10) ?
    C17 C18 . 1.389(10) ?
    C16 C11 . 1.374(11) ?
    C16 C15 . 1.388(10) ?
    C19 C18 . 1.373(11) ?
    C19 C20 . 1.484(11) ?
    C18 H18 . 0.9300 ?
    C6 C7 . 1.481(11) ?
    C6 C5 . 1.388(11) ?
    C6 C1 . 1.366(12) ?
    C7 C8 . 1.414(12) ?
    C11 H11 . 0.9300 ?
    C11 C12 . 1.370(12) ?
    C9 C8 . 1.360(14) ?
    C9 C10 . 1.502(12) ?
    C20 H20A . 0.9600 ?
    C20 H20B . 0.9600 ?
    C20 H20C . 0.9600 ?
    C15 H15 . 0.9300 ?
    C15 C14 . 1.374(12) ?
    C8 H8 . 0.9300 ?
    C5 H5 . 0.9300 ?
    C5 C4 . 1.376(15) ?
    C12 H12 . 0.9300 ?
    C12 C13 . 1.371(14) ?
    C1 H1 . 0.9300 ?
    C1 C2 . 1.371(12) ?
    C14 H14 . 0.9300 ?
    C14 C13 . 1.354(14) ?
    C13 H13 . 0.9300 ?
    C4 H4 . 0.9300 ?
    C4 C3 . 1.339(16) ?
    C2 H2 . 0.9300 ?
    C2 C3 . 1.338(15) ?
    C3 H3 . 0.9300 ?
    C10 H10A . 0.9600 ?
    C10 H10B . 0.9600 ?
    C10 H10C . 0.9600 ?
    C21 H21A . 0.9700 ?
    C21 H21B . 0.9700 ?
    C21 C22 . 1.482(9) ?
    C22 H22A . 0.9600 ?
    C22 H22B . 0.9600 ?
    C22 H22C . 0.9600 ?
loop_
    _geom_angle_atom_site_label_1
    _geom_angle_atom_site_label_2
    _geom_angle_atom_site_label_3
    _geom_angle_site_symmetry_1
    _geom_angle_site_symmetry_3
    _geom_angle
    _geom_angle_publ_flag
    O6 U1 O7 . . 141.3(2) ?
    O6 U1 O3 . . 146.3(2) ?
    O6 U1 O5 . . 70.61(19) ?
    O4 U1 O6 . . 75.28(18) ?
    O4 U1 O7 . . 143.4(2) ?
    O4 U1 O3 . . 71.2(2) ?
    O4 U1 O5 . . 145.3(2) ?
    O2 U1 O6 . . 93.2(3) ?
    O2 U1 O7 . . 88.4(3) ?
    O2 U1 O4 . . 89.1(3) ?
    O2 U1 O3 . . 89.7(3) ?
    O2 U1 O5 . . 86.5(4) ?
    O1 U1 O6 . . 88.8(3) ?
    O1 U1 O7 . . 89.0(2) ?
    O1 U1 O4 . . 93.0(3) ?
    O1 U1 O2 . . 177.4(3) ?
    O1 U1 O3 . . 89.6(3) ?
    O1 U1 O5 . . 92.6(3) ?
    O3 U1 O7 . . 72.3(2) ?
    O3 U1 O5 . . 143.1(2) ?
    O5 U1 O7 . . 70.9(2) ?
    C17 O6 U1 . . 140.2(5) ?
    U1 O7 H7 . . 115.4(16) ?
    C21 O7 U1 . . 135.6(7) ?
    C21 O7 H7 . . 107.4(17) ?
    C7 O4 U1 . . 140.5(6) ?
    C9 O3 U1 . . 136.3(6) ?
    C19 O5 U1 . . 137.9(5) ?
    O6 C17 C16 . . 116.3(6) ?
    O6 C17 C18 . . 121.1(7) ?
    C18 C17 C16 . . 122.6(7) ?
    C11 C16 C17 . . 119.6(7) ?
    C11 C16 C15 . . 118.8(7) ?
    C15 C16 C17 . . 121.6(7) ?
    O5 C19 C18 . . 122.6(8) ?
    O5 C19 C20 . . 115.3(8) ?
    C18 C19 C20 . . 122.0(8) ?
    C17 C18 H18 . . 116.5 ?
    C19 C18 C17 . . 126.9(7) ?
    C19 C18 H18 . . 116.5 ?
    C5 C6 C7 . . 124.4(9) ?
    C1 C6 C7 . . 119.7(7) ?
    C1 C6 C5 . . 115.8(9) ?
    O4 C7 C6 . . 116.0(7) ?
    O4 C7 C8 . . 121.8(8) ?
    C8 C7 C6 . . 122.3(7) ?
    C16 C11 H11 . . 119.6 ?
    C12 C11 C16 . . 120.8(9) ?
    C12 C11 H11 . . 119.6 ?
    O3 C9 C8 . . 125.3(9) ?
    O3 C9 C10 . . 114.9(9) ?
    C8 C9 C10 . . 119.8(9) ?
    C19 C20 H20A . . 109.5 ?
    C19 C20 H20B . . 109.5 ?
    C19 C20 H20C . . 109.5 ?
    H20A C20 H20B . . 109.5 ?
    H20A C20 H20C . . 109.5 ?
    H20B C20 H20C . . 109.5 ?
    C16 C15 H15 . . 120.1 ?
    C14 C15 C16 . . 119.8(9) ?
    C14 C15 H15 . . 120.1 ?
    C7 C8 H8 . . 117.6 ?
    C9 C8 C7 . . 124.8(8) ?
    C9 C8 H8 . . 117.6 ?
    C6 C5 H5 . . 119.3 ?
    C4 C5 C6 . . 121.4(11) ?
    C4 C5 H5 . . 119.3 ?
    C11 C12 H12 . . 120.2 ?
    C11 C12 C13 . . 119.7(9) ?
    C13 C12 H12 . . 120.2 ?
    C6 C1 H1 . . 118.9 ?
    C6 C1 C2 . . 122.2(9) ?
    C2 C1 H1 . . 118.9 ?
    C15 C14 H14 . . 119.7 ?
    C13 C14 C15 . . 120.5(9) ?
    C13 C14 H14 . . 119.7 ?
    C12 C13 H13 . . 119.8 ?
    C14 C13 C12 . . 120.3(9) ?
    C14 C13 H13 . . 119.8 ?
    C5 C4 H4 . . 119.9 ?
    C3 C4 C5 . . 120.3(11) ?
    C3 C4 H4 . . 119.9 ?
    C1 C2 H2 . . 119.8 ?
    C3 C2 C1 . . 120.3(12) ?
    C3 C2 H2 . . 119.8 ?
    C4 C3 H3 . . 120.0 ?
    C2 C3 C4 . . 120.0(11) ?
    C2 C3 H3 . . 120.0 ?
    C9 C10 H10A . . 109.5 ?
    C9 C10 H10B . . 109.5 ?
    C9 C10 H10C . . 109.5 ?
    H10A C10 H10B . . 109.5 ?
    H10A C10 H10C . . 109.5 ?
    H10B C10 H10C . . 109.5 ?
    O7 C21 H21A . . 109.9 ?
    O7 C21 H21B . . 109.9 ?
    H21A C21 H21B . . 108.3 ?
    C22 C21 O7 . . 109.0(17) ?
    C22 C21 H21A . . 109.9 ?
    C22 C21 H21B . . 109.9 ?
    C21 C22 H22A . . 109.5 ?
    C21 C22 H22B . . 109.5 ?
    C21 C22 H22C . . 109.5 ?
    H22A C22 H22B . . 109.5 ?
    H22A C22 H22C . . 109.5 ?
    H22B C22 H22C . . 109.5 ?
loop_
    _geom_torsion_atom_site_label_1
    _geom_torsion_atom_site_label_2
    _geom_torsion_atom_site_label_3
    _geom_torsion_atom_site_label_4
    _geom_torsion_site_symmetry_1
    _geom_torsion_site_symmetry_2
    _geom_torsion_site_symmetry_3
    _geom_torsion_site_symmetry_4
    _geom_torsion
    _geom_torsion_publ_flag
    U1 O6 C17 C16 . . . . -179.6(6) ?
    U1 O6 C17 C18 . . . . 0.3(13) ?
    U1 O7 C21 C22 . . . . -90.4(15) ?
    U1 O4 C7 C6 . . . . 177.7(6) ?
    U1 O4 C7 C8 . . . . -2.2(16) ?
    U1 O3 C9 C8 . . . . -5.2(17) ?
    U1 O3 C9 C10 . . . . 176.2(7) ?
    U1 O5 C19 C18 . . . . -9.9(17) ?
    U1 O5 C19 C20 . . . . 172.1(8) ?
    O6 C17 C16 C11 . . . . 12.1(11) ?
    O6 C17 C16 C15 . . . . -166.8(7) ?
    O6 C17 C18 C19 . . . . 4.2(14) ?
    O4 C7 C8 C9 . . . . 0.5(17) ?
    O3 C9 C8 C7 . . . . 3.0(19) ?
    O5 C19 C18 C17 . . . . 0.3(15) ?
    C17 C16 C11 C12 . . . . -179.7(9) ?
    C17 C16 C15 C14 . . . . 178.0(8) ?
    C16 C17 C18 C19 . . . . -176.0(8) ?
    C16 C11 C12 C13 . . . . 2.5(15) ?
    C16 C15 C14 C13 . . . . 1.0(15) ?
    C18 C17 C16 C11 . . . . -167.8(8) ?
    C18 C17 C16 C15 . . . . 13.4(12) ?
    C6 C7 C8 C9 . . . . -179.4(9) ?
    C6 C5 C4 C3 . . . . 0.4(18) ?
    C6 C1 C2 C3 . . . . 0.2(16) ?
    C7 C6 C5 C4 . . . . 177.2(9) ?
    C7 C6 C1 C2 . . . . -177.7(9) ?
    C11 C16 C15 C14 . . . . -0.9(13) ?
    C11 C12 C13 C14 . . . . -2.4(17) ?
    C20 C19 C18 C17 . . . . 178.2(8) ?
    C15 C16 C11 C12 . . . . -0.8(13) ?
    C15 C14 C13 C12 . . . . 0.7(17) ?
    C5 C6 C7 O4 . . . . -170.7(8) ?
    C5 C6 C7 C8 . . . . 9.2(14) ?
    C5 C6 C1 C2 . . . . -1.2(14) ?
    C5 C4 C3 C2 . . . . -1.5(19) ?
    C1 C6 C7 O4 . . . . 5.5(12) ?
    C1 C6 C7 C8 . . . . -174.5(9) ?
    C1 C6 C5 C4 . . . . 0.9(14) ?
    C1 C2 C3 C4 . . . . 1.2(18) ?
    C10 C9 C8 C7 . . . . -178.4(10) ?
loop_
    _geom_hbond_atom_site_label_D
    _geom_hbond_atom_site_label_H
    _geom_hbond_atom_site_label_A
    _geom_hbond_site_symmetry_A
    _geom_hbond_distance_DH
    _geom_hbond_distance_HA
    _geom_hbond_distance_DA
    _geom_hbond_angle_DHA
    O7 H7 O2 3_666 0.86(6) 2.44(5) 3.246(10) 158(3)
_shelx_space_group_comment
;
The symmetry employed for this shelxl refinement is uniquely defined
by the following loop, which should always be used as a source of
symmetry information in preference to the above space-group names.
They are only intended as comments.
;
_shelx_estimated_absorpt_T_min     0.068
_shelx_estimated_absorpt_T_max     0.118
_shelx_hkl_file
;
   0   0  -1-6.86927 29.1780  27
   0   0  -1 9.89295 13.6505   6
   0   0  -1 33.1091 16.8203   5
   0   0  -1 44.1882 28.6727  37
   0   0  -2 113078. 6235.61  28
   0   0  -2 109982. 6229.21   6
   0   0  -2 122095. 6243.63   4
   0   0  -2 102030. 6225.78   5
   0   0  -3-7.98257 33.8480   5
   0   0  -3 8.90083 44.6554   4
   0   0  -3 7.64800 31.3301   6
   0   0  -3 33.9873 39.4667  28
   0   0  -4 170.625 59.0347   6
   0   0  -4 164.372 64.0889   5
   0   0  -4 124.334 61.5080   4
   0   0  -5-14.1939 46.6172   5
   0   0  -5 33.5065 57.9991   4
   0   0  -6 13383.3 975.363   4
   0   0  -7-85.4266 187.046  63
   0   0  -7 95.0614 232.708  61
   0   0  -7-55.5948 121.730  58
   0   0  -7 26.8238 88.1028   4
   0   0  -7-39.4558 105.810  14
   0   0  -7 88.2151 136.581  53
   0   0  -7-86.4556 189.299  55
   0   0  -8 19278.4 1821.58  56
   0   0  -8 18153.2 1726.95  63
   0   0  -8 16406.3 1434.78  58
   0   0  -8 14746.8 1183.74   4
   0   0  -8 18360.2 1342.74  14
   0   0  -9-103.305 226.205  53
   0   0  -9-44.7213 119.954  14
   0   0  -9 118.018 158.260  58
   0   0  -9-98.6404 187.059  56
   0   0 -10 1594.51 491.800  53
   0   0 -10 3281.89 650.177  56
   0   0 -10 2935.45 488.278  58
   0   0 -11 63.4829 139.045  56
   0   0 -12 73.6948 114.426  56
   0   0 -12 250.118 129.371  59
   0  -1  -1 22517.8 1328.18  62
   0  -1  -1 23581.8 1290.94  25
   0  -1  -1 23120.8 1348.62  27
   0   1  -1 17478.3 1302.82  37
   0  -1  -1 18230.9 1311.02  37
   0  -1  -1 22814.6 1294.97   4
   0  -1  -1 22802.1 1288.96   6
   0   1  -1 22450.7 1302.13   5
   0   1  -1 22578.7 1298.94  10
   0  -1  -1 23270.5 1296.15  43
   0  -1  -2 19983.7 1049.94  25
   0  -1  -2 18809.7 1069.17  28
   0   1  -2 16507.8 1054.12  28
   0  -1  -2 17448.1 1048.45   5
   0  -1  -2 18214.2 1046.92   6
   0   1  -2 16818.7 1059.34   5
   0  -1  -2 18623.6 1060.17   4
   0   1  -2 15869.8 1078.55  37
   0  -1  -3 13286.0 814.508   6
   0  -1  -3 12475.7 815.639   5
   0   1  -3 12555.5 823.189   6
   0  -1  -3 14001.9 832.486   4
   0   1  -3 13046.3 829.233   5
   0   1  -3 12017.7 816.671  28
   0   1  -4 5466.06 429.644   4
   0  -1  -4 5506.15 410.471   5
   0  -1  -4 5684.10 428.682   4
   0   1  -4 5395.04 417.089   6
   0   1  -4 5034.43 412.049   5
   0   1  -5 27609.5 1823.67   5
   0   1  -5 28789.7 1844.11   4
   0  -1  -5 31118.0 1849.37   4
   0   1  -6 5271.88 485.357   4
   0  -1  -6 5376.32 494.081   4
   0   1  -7 7634.80 846.215  58
   0  -1  -7 7284.59 839.329  58
   0   1  -7 10020.5 1120.95  63
   0  -1  -7 6871.46 1015.01  61
   0  -1  -7 9247.31 1112.33  63
   0  -1  -7 7398.74 659.183   4
   0   1  -7 6854.96 633.224   4
   0  -1  -7 9235.50 796.357  14
   0   1  -7 10973.2 858.400  14
   0  -1  -7 4553.97 842.526  55
   0  -1  -7 4201.14 821.613  53
   0   1  -7 4634.96 861.051  53
   0   1  -7 6714.25 976.624  55
   0  -1  -8 95.4982 234.097  63
   0  -1  -8 100.930 247.375  56
   0  -1  -8 304.144 200.154  58
   0   1  -8 289.762 280.030  56
   0   1  -8 469.109 222.716  58
   0   1  -8 91.4612 173.860  63
   0  -1  -8 264.408 135.938   4
   0   1  -8 158.334 134.826   4
   0  -1  -8 194.962 213.788  55
   0   1  -8 300.189 310.082  53
   0  -1  -8 99.5088 218.221  53
   0   1  -8 353.038 187.510  14
   0  -1  -8 217.218 135.078  14
   0   1  -9-103.045 225.622  53
   0  -1  -9 103.495 226.607  53
   0   1  -9-44.9037 98.3255  14
   0   1  -9 192.683 258.352  56
   0  -1  -9 60.3270 132.093  58
   0  -1  -9 100.578 155.723  56
   0   1 -10-93.1615 204.006  53
   0  -1 -10-94.2184 230.667  53
   0  -1 -10-87.9131 136.150  56
   0   1 -10-84.3092 159.900  56
   0  -1 -10 52.0585 127.481  58
   0   1 -11 495.344 237.904  56
   0  -1 -11 773.865 293.587  56
   0  -1 -11 740.916 210.298  58
   0   1 -12 179.215 136.060  56
   0  -1 -12-37.3205 100.256  56
   0  -1 -12 247.081 108.529  59
   0   1 -12 83.1187 96.1024  59
   0   2   0 27071.6 1879.21  42
   0  -2   0 34444.4 1859.55  44
   0  -2   0 31686.3 1864.74  38
   0  -2   0 32620.2 1856.91  39
   0   2   0 31269.4 1862.45   7
   0   2   0 31416.9 1854.95   1
   0  -2   0 32911.6 1895.39   3
   0  -2   0 32823.0 1860.28  27
   0  -2  -1 169980. 8954.08  62
   0  -2  -1 154764. 8904.04  25
   0  -2  -1 151849. 8959.31  27
   0   2  -1 146438. 8911.79  37
   0   2  -1 152864. 8912.10  10
   0  -2  -1 157039. 8905.45   4
   0  -2  -2 33532.2 2159.78  62
   0  -2  -2 38041.5 2208.94  27
   0  -2  -2 36464.6 2088.56  25
   0   2  -2 36344.4 2127.80  37
   0  -2  -2 32826.9 2100.70  43
   0   2  -2 33688.0 2107.98   5
   0  -2  -2 39090.2 2107.35   4
   0   2  -2 37374.1 2109.46  10
   0  -2  -2 34349.1 2083.82   6
   0  -2  -3 6184.33 391.126  25
   0   2  -3 5594.00 401.290  28
   0   2  -3 5245.17 406.051   5
   0  -2  -3 5550.16 389.673   6
   0  -2  -3 5583.66 405.397   4
   0   2  -3 5721.26 417.651   6
   0  -2  -4 1764.77 198.513   4
   0   2  -4 1640.29 201.118   5
   0   2  -4 1845.91 201.156   6
   0   2  -4 2072.96 217.486   4
   0   2  -5 1284.69 184.723   6
   0  -2  -5 1107.72 175.203   4
   0   2  -5 1233.38 185.921   4
   0   2  -5 1535.17 196.992   5
   0  -2  -6 4599.69 446.597   4
   0   2  -6 4568.34 442.375   4
   0   2  -6 4632.31 428.404   5
   0  -2  -7 8404.02 1214.56  61
   0   2  -7 13694.4 1368.03  63
   0  -2  -7 15910.8 1502.56  63
   0  -2  -7 13389.1 1182.32  58
   0  -2  -7 10562.9 900.598   4
   0   2  -7 12933.3 927.832   4
   0  -2  -7 11617.7 997.065  14
   0   2  -7 18504.0 1167.45  14
   0  -2  -7 7107.53 1116.90  55
   0   2  -7 10284.0 1288.04  53
   0  -2  -7 6619.43 1096.78  53
   0  -2  -8 3800.81 765.748  56
   0  -2  -8 3460.94 568.224  58
   0   2  -8 3924.90 711.849  63
   0   2  -8 2824.29 633.782  56
   0  -2  -8 4275.99 764.546  63
   0  -2  -8 1994.67 588.999  61
   0   2  -8 4082.83 451.870   4
   0  -2  -8 2330.18 378.618   4
   0  -2  -8 1755.06 529.690  55
   0  -2  -8 2187.99 571.196  53
   0   2  -8 2511.33 626.673  53
   0  -2  -8 3436.08 476.110  14
   0   2  -8 3767.80 510.573  14
   0  -2  -9 2697.78 680.377  53
   0   2  -9 3905.18 787.303  53
   0   2  -9 6066.07 645.139  14
   0  -2  -9 3879.81 624.646  58
   0  -2  -9 4798.22 880.287  56
   0   2  -9 5061.02 852.140  56
   0   2 -10 921.030 296.858  52
   0  -2 -10 661.211 313.868  53
   0   2 -10 654.330 300.777  56
   0  -2 -10 1066.72 379.908  56
   0  -2 -10 906.453 283.977  58
   0   2 -11 837.733 281.504  56
   0  -2 -11 389.323 217.751  56
   0   2 -12 34.3371 106.337  56
   0  -2 -12 37.2231 99.8319  56
   0   2 -12 27.2236 73.0227  59
   0  -2 -12 26.6465 65.2518  59
   0   3   0 12.5460 29.1567  42
   0  -3   0 2.80437 13.4272  27
   0   3   0 6.05222 10.1802   1
   0  -3   0 27.3876 32.6914   3
   0   3   0 3.20978 13.6535   7
   0  -3   0 35.0040 15.5604  39
   0  -3   0 27.8563 18.7070  38
   0  -3  -1 1041.12 89.1924  25
   0  -3  -1 1010.01 125.948  27
   0  -3  -1 979.301 94.4254  38
   0   3  -1 975.380 83.6088  37
   0  -3  -1 864.859 111.492   3
   0   3  -1 1081.08 95.0113  10
   0  -3  -1 1019.07 87.2049   4
   0   3   1 898.092 67.1849   7
   0  -3  -2 49525.3 3128.80  62
   0  -3  -2 51369.4 3046.24  43
   0  -3  -2 50044.8 3163.22  27
   0  -3  -2 52078.1 3048.83  25
   0   3  -2 54731.8 3079.02  37
   0   3  -2 51720.4 3071.64   5
   0  -3  -2 52881.4 3060.56   4
   0   3  -2 53482.0 3070.96  10
   0   3  -3 271.021 61.9767  28
   0  -3  -3 208.966 49.8493  25
   0   3  -3 334.187 120.487  42
   0  -3  -3 161.631 79.7549  62
   0   3  -3 306.491 71.6862  10
   0   3  -3 249.524 65.2714   5
   0  -3  -3 220.569 49.7596   6
   0  -3  -3 188.888 58.6939   4
   0   3  -4 36065.4 2290.70   6
   0   3  -4 37966.0 2294.15   5
   0  -3  -4 36873.0 2285.71   4
   0   3  -4 42376.1 2507.84  42
   0   3  -5 2577.99 281.865   5
   0   3  -5 2645.13 288.771   4
   0  -3  -5 2936.87 297.643   4
   0   3  -5 2544.73 274.300   6
   0   3  -6 32075.5 2046.35   4
   0  -3  -6 29510.6 2034.91   4
   0   3  -6 33556.4 2037.97   5
   0  -3  -7-92.8664 227.646  61
   0  -3  -7 415.086 300.806  60
   0   3  -7 556.299 275.383  63
   0  -3  -7 398.182 206.882  58
   0  -3  -7 270.893 221.366  63
   0  -3  -7 203.598 110.946   4
   0   3  -7 394.143 141.429   4
   0  -3  -7 454.255 166.196  14
   0   3  -7 40.6644 154.675  14
   0  -3  -7 427.790 248.103  55
   0   3  -7 274.139 245.334  53
   0  -3  -7 260.941 252.217  53
   0   3  -8 2778.06 586.717  63
   0  -3  -8 2365.04 569.439  63
   0   3  -8 2105.70 575.746  56
   0  -3  -8 1436.77 393.713  58
   0  -3  -8 1155.28 456.423  61
   0  -3  -8 1666.69 507.069  56
   0  -3  -8 1903.72 330.305   4
   0   3  -8 1930.18 306.038   4
   0  -3  -8 1172.34 426.155  55
   0   3  -8 1413.13 466.486  53
   0  -3  -8 896.402 390.766  53
   0   3  -8 2760.26 422.713  14
   0  -3  -9-103.096 195.488  56
   0  -3  -9 103.975 227.655  53
   0   3  -9-102.433 194.231  53
   0   3  -9 89.6553 120.210  14
   0  -3  -9 124.931 167.507  58
   0   3  -9-90.8125 172.197  56
   0   3 -10 394.227 245.615  56
   0  -3 -10 283.423 274.958  53
   0  -3 -10 535.239 309.994  56
   0   3 -10 554.942 244.866  52
   0  -3 -10 541.870 223.583  58
   0   3 -11 57.2791 140.237  56
   0  -3 -11-71.7015 135.980  53
   0  -3 -11 129.251 187.200  56
   0  -3 -11 77.5233 112.297  58
   0  -3 -12 219.065 151.494  56
   0   3 -12 323.502 156.252  56
   0  -3 -12 532.757 158.956  59
   0   3 -12 632.694 159.910  59
   0  -4   0 6679.23 408.667  44
   0   4   0 5519.12 447.974  42
   0  -4   0 5982.49 411.706  27
   0  -4   0 6660.33 405.357  39
   0  -4   0 7187.97 426.778  38
   0   4   0 6410.33 418.738   7
   0  -4   0 7245.64 472.709   3
   0   4   0 6479.21 403.451   1
   0   4  -1 99000.2 6600.01  42
   0  -4  -1 105843. 6566.81  27
   0  -4  -1 113358. 6516.44  25
   0   4  -1 121517. 6491.99  37
   0  -4  -1 121119. 6527.55  38
   0   4  -1 112936. 6516.45  10
   0  -4  -1 113926. 6572.96   3
   0   4   1 104363. 6487.76   7
   0   4   1 112701. 6491.08   2
   0  -4  -2 6198.83 477.960  62
   0   4  -2 6223.67 532.212  42
   0  -4  -2 5686.63 492.385  27
   0  -4  -2 5905.85 398.090  25
   0   4  -2 6304.50 411.254  37
   0  -4  -2 6043.68 407.407   4
   0   4  -2 5797.69 412.976  10
   0  -4  -3 10427.6 667.661  25
   0   4  -3 11439.2 859.483  42
   0  -4  -3 9138.63 762.980  62
   0   4  -3 11120.9 709.980  10
   0   4  -3 10242.5 699.771   5
   0  -4  -3 10645.2 694.773   4
   0   4  -4 356.570 144.791  42
   0   4  -4 600.440 117.606   5
   0   4  -4 421.700 99.5389   6
   0  -4  -4 581.641 111.482   4
   0   4  -5 679.847 131.856   6
   0   4  -5 684.842 135.251   5
   0   4  -5 590.220 131.687   4
   0  -4  -5 510.430 125.377   4
   0  -4  -6 914.076 193.792   4
   0   4  -6 1074.34 191.666   4
   0   4  -6 1053.13 183.843   5
   0  -4  -6 632.558 305.346  63
   0   4  -6 1409.82 379.160  63
   0  -4  -7 16764.5 1682.37  56
   0  -4  -7 19107.8 1727.39  63
   0  -4  -7 6099.60 1249.35  60
   0  -4  -7 15293.4 1348.23  58
   0  -4  -7 14457.6 1548.75  61
   0   4  -7 19821.0 1634.87  63
   0   4  -7 16772.6 1119.81   4
   0  -4  -7 14206.8 1105.65   4
   0   4  -7 17084.0 1092.11   5
   0   4  -7 23581.6 1381.00  14
   0  -4  -7 7982.45 1275.06  55
   0  -4  -7 9156.51 1318.32  53
   0   4  -7 12510.9 1498.03  53
   0   4  -8 2023.34 474.958  63
   0  -4  -8 736.611 369.898  61
   0  -4  -8 1691.38 479.083  63
   0   4  -8 1332.69 439.682  56
   0  -4  -8 1051.93 435.635  56
   0  -4  -8 1263.49 351.696  58
   0   4  -8 1554.28 266.271   4
   0  -4  -8 1133.90 256.532   4
   0  -4  -8 98.0679 310.356  55
   0   4  -8 1319.21 448.976  53
   0  -4  -8 399.792 275.583  53
   0   4  -8 2050.44 367.536  14
   0  -4  -9 3645.90 786.205  53
   0  -4  -9 2946.03 728.132  55
   0   4  -9 7131.39 709.898  14
   0  -4  -9 6262.24 785.623  58
   0   4  -9 6224.81 931.647  56
   0  -4  -9 3902.19 813.790  61
   0  -4  -9 5799.32 966.039  56
   0  -4 -10 282.973 232.372  53
   0   4 -10 306.913 191.852  52
   0  -4 -10 444.144 258.610  56
   0   4 -10 830.187 321.061  56
   0  -4 -10 711.906 262.622  58
   0   4 -11 1248.18 328.152  56
   0   4 -11 383.398 179.563  52
   0  -4 -11 284.424 224.212  53
   0  -4 -11 1082.00 329.552  56
   0  -4 -11 988.558 277.146  59
   0  -4 -11 1526.93 290.630  58
   0   4 -12 149.385 108.482  56
   0  -4 -12-35.1115 94.1561  56
   0  -4 -12-21.0311 56.3990  58
   0   4 -12-25.1429 61.5506  59
   0   5   0 20.2256 44.2848  42
   0  -5   0 4.23775 17.3599  44
   0  -5   0 15.6679 26.8183  27
   0  -5   0 3.71164 17.2405  39
   0  -5   0-12.1171 32.4939  38
   0   5   0 3.50608 17.1666   1
   0   5  -1 22729.6 1532.89  42
   0  -5  -1 25900.1 1445.01  25
   0  -5   1 23067.9 1389.96  27
   0  -5  -1 22697.9 1487.65  27
   0  -5  -1 25930.4 1451.17  38
   0  -5  -1 24351.1 1505.51   3
   0   5   1 25701.2 1407.90   2
   0   5   1 22501.0 1409.22   7
   0  -5  -2 5070.74 473.164  27
   0  -5  -2 5255.31 379.139  25
   0  -5  -2 5569.74 389.304   4
   0   5  -2 5708.34 400.188  10
   0  -5  -2 5832.93 465.563   3
   0  -5  -2 6341.73 478.774  62
   0   5  -2 6575.97 542.992  42
   0  -5  -3 13345.9 853.846  25
   0   5  -3 13608.4 888.756   5
   0  -5  -3 13204.9 877.839   4
   0   5  -3 14236.6 893.367  10
   0  -5  -3 12636.6 973.488  62
   0   5  -3 16266.5 1101.97  42
   0   5  -4 21894.6 1301.39   5
   0  -5  -4 19167.9 1281.62   4
   0   5  -4 20897.6 1286.77  10
   0  -5  -4 17998.8 1230.91  25
   0   5  -5 34342.9 2073.99   5
   0  -5  -5 30130.4 2061.84   4
   0   5  -5 34329.2 2079.71   6
   0   5  -6 14591.7 1009.43   5
   0   5  -6 15011.4 1029.53   4
   0  -5  -6 11487.6 994.966   4
   0   5  -6 16540.8 1420.71  63
   0  -5  -6 15040.6 1482.01  63
   0  -5  -7 9758.27 1164.60  63
   0   5  -7 6925.81 927.738  63
   0   5  -7 9597.17 1114.06  56
   0  -5  -7 7244.27 1043.07  61
   0  -5  -7 3309.11 801.316  60
   0  -5  -7 7511.96 855.256  58
   0  -5  -7 7853.56 1104.07  56
   0  -5  -7 5647.55 624.636   4
   0   5  -7 8578.61 674.166   4
   0   5  -7 7749.23 634.935   5
   0  -5  -7 6863.91 729.696  18
   0   5  -7 10436.7 857.484  14
   0   5  -7 7336.25 1054.28  53
   0  -5  -7 4834.47 865.158  55
   0  -5  -8 845.076 386.126  61
   0  -5  -8 891.924 299.239  58
   0  -5  -8 422.400 286.657  56
   0   5  -8 687.590 342.168  56
   0   5  -8 1142.22 360.038  63
   0  -5  -8 1197.86 411.308  63
   0  -5  -8 977.021 235.247   4
   0   5  -8 781.115 191.308   4
   0  -5  -8 98.6080 245.462  55
   0  -5  -8 703.487 350.756  53
   0   5  -8 918.120 373.068  53
   0   5  -8 1158.52 279.517  14
   0  -5  -9-104.362 197.893  53
   0   5  -9 168.377 206.094  56
   0  -5  -9-101.673 157.418  55
   0  -5  -9 206.476 252.725  56
   0   5  -9 44.1676 96.7150  14
   0  -5  -9 108.655 237.905  61
   0  -5  -9-63.6497 139.369  58
   0  -5 -10-87.6440 166.190  56
   0  -5 -10 93.8924 178.038  53
   0   5 -10 143.459 192.352  56
   0   5 -10 60.6422 148.452  52
   0  -5 -10-54.9845 85.1320  58
   0  -5 -11 210.429 203.764  53
   0  -5 -11 371.108 203.736  56
   0   5 -11 253.981 176.544  56
   0   5 -11 168.018 138.835  52
   0  -5 -11 430.530 177.354  58
   0  -5 -12 263.882 140.625  56
   0  -5 -12 397.562 115.473  58
   0   5 -12 165.060 90.6214  59
   0   6   0 146660. 8808.88  42
   0  -6   0 159459. 8745.71  44
   0  -6   0 126167. 8744.75  27
   0  -6   0 160011. 8768.08  38
   0  -6   0 158312. 8736.14  39
   0   6   0 154572. 8732.36   1
   0  -6  -1 684.879 96.9754  63
   0   6  -1 905.203 173.079  42
   0  -6  -1 829.359 104.371  25
   0  -6  -1 642.005 126.338  27
   0  -6  -1 737.563 103.100  38
   0   6   1 746.567 73.6207   2
   0  -6  -1 768.081 145.771   3
   0   6   1 646.324 81.2807   7
   0  -6  -2 31482.8 1822.49  25
   0  -6  -2 29434.2 1941.41  27
   0   6   2 29193.5 1790.62   2
   0  -6  -2 27512.6 1817.02   4
   0  -6  -2 30523.6 1941.21   3
   0   6  -2 32619.9 1839.56  10
   0  -6  -2 34156.1 1949.18  62
   0   6  -2 33919.1 2022.49  42
   0  -6  -3 109.411 41.9253  25
   0   6  -3 189.598 65.1787   5
   0   6  -3 149.331 59.0177  10
   0  -6  -3 177.703 65.3053   4
   0  -6  -3 159.545 93.7578  62
   0   6  -3 278.029 135.552  42
   0  -6  -4 6366.31 472.713  25
   0  -6  -4 5231.70 585.746  62
   0   6  -4 7532.23 524.446  10
   0  -6  -4 6092.89 505.836   4
   0   6  -4 7439.25 531.998   5
   0   6  -5 344.346 157.375  42
   0   6  -5 393.391 113.963   5
   0  -6  -5 285.594 101.657   4
   0   6  -5 291.529 101.433   6
   0   6  -6 8778.03 675.570   6
   0  -6  -6 6925.64 664.422   4
   0   6  -6 8395.02 669.938   5
   0   6  -6 8516.11 684.299   4
   0   6  -6 9156.83 994.312  63
   0  -6  -6 8432.20 1053.71  63
   0  -6  -7 98.2759 240.740  56
   0  -6  -7 368.782 247.393  63
   0  -6  -7 103.941 197.293  60
   0  -6  -7 230.338 167.029  58
   0  -6  -7-93.4827 229.015  61
   0  -6  -7 156.417 108.667   4
   0   6  -7 245.915 108.056   5
   0   6  -7 238.344 112.639   4
   0   6  -7 333.342 164.713  14
   0  -6  -7 165.354 143.388  18
   0   6  -7 190.952 209.237  53
   0  -6  -7 87.1273 165.449  55
   0  -6  -8 5148.12 1044.65  60
   0  -6  -8 11265.9 1380.14  56
   0  -6  -8 8950.93 1023.79  58
   0  -6  -8 7966.06 1208.39  61
   0  -6  -8 8179.26 821.341   4
   0   6  -8 12909.0 884.387   4
   0  -6  -8 7696.35 1147.31  53
   0  -6  -8 4767.12 960.333  55
   0  -6  -8 10568.5 964.488  18
   0   6  -8 15861.9 1082.29  14
   0  -6  -9 102.070 158.806  56
   0  -6  -9 104.516 198.803  53
   0   6  -9 562.768 292.331  56
   0  -6  -9 406.714 315.234  55
   0   6  -9 567.313 197.605  14
   0  -6  -9 108.867 266.964  61
   0  -6  -9 319.485 198.476  58
   0  -6 -10 2737.90 601.642  56
   0   6 -10 2556.31 476.821  52
   0   6 -10 2771.49 531.671  56
   0  -6 -10 1305.76 455.491  53
   0  -6 -10 3345.32 525.101  58
   0  -6 -11 177.779 158.937  56
   0   6 -11-40.9535 100.293  52
   0  -6 -11 68.7927 150.650  53
   0  -6 -11 77.6914 95.1354  58
   0   6 -12 61.9332 68.4576  52
   0  -6 -12 329.005 110.687  58
   0   6 -12 260.191 103.899  59
   0  -7   0-6.16474 20.2542  44
   0   7   0 13.7882 45.2875  42
   0   7   0 36.3042 26.0246   1
   0  -7   0-17.8482 42.5890  38
   0  -7   0 16.1479 25.6916  39
   0  -7   0 16.3942 33.5815  27
   0   7  -1 20954.7 1371.16  42
   0  -7  -1 20232.7 1341.97   3
   0  -7  -1 21764.5 1266.94  38
   0  -7   1 19778.1 1229.74  39
   0  -7  -1 18156.1 1294.19  27
   0  -7  -1 20233.2 1253.18  25
   0  -7  -2 2920.47 234.842  25
   0  -7  -2 2597.47 319.993  27
   0  -7  -2 3130.15 327.638  62
   0   7  -2 2921.96 354.672  42
   0  -7  -2 2667.85 249.499  38
   0  -7  -2 2608.41 308.446   3
   0   7  -2 2406.60 229.391  10
   0  -7  -3 29123.4 1837.23  25
   0   7  -3 31526.4 1875.16   5
   0  -7  -3 28231.5 1990.62   3
   0  -7  -3 27502.3 1855.78   4
   0   7  -3 33590.8 1882.22  10
   0  -7  -3 31198.3 2017.00  62
   0   7  -4 6565.48 656.193  42
   0  -7  -4 5130.29 403.666  25
   0  -7  -4 4345.04 525.675  62
   0  -7  -4 4643.27 431.185   4
   0   7  -4 6900.87 474.830   5
   0   7  -4 5901.11 454.560  10
   0   7  -5 38191.0 2358.48   6
   0   7  -5 39796.3 2362.19   5
   0  -7  -5 32401.7 2336.15   4
   0  -7  -6 1622.69 450.879  60
   0  -7  -6 2641.88 436.380  22
   0   7  -6 2586.48 311.364   4
   0   7  -6 2697.27 317.108   6
   0   7  -6 2467.44 304.016   5
   0  -7  -6 1850.17 298.147   4
   0  -7  -6 2658.43 392.789  18
   0   7  -6 3258.34 434.033  14
   0  -7  -7 7624.55 893.927  58
   0  -7  -7 4832.67 952.446  60
   0  -7  -7 8220.36 1154.16  61
   0  -7  -7 10299.7 973.491  22
   0   7  -7 8756.77 708.691   5
   0  -7  -7 7111.80 718.277   4
   0   7  -7 9164.44 727.127   4
   0  -7  -7 4063.96 856.618  55
   0   7  -7 13618.8 971.207  14
   0  -7  -7 8750.31 849.737  18
   0  -7  -8-100.086 154.976  55
   0  -7  -8 102.229 193.861  53
   0   7  -8-59.4305 102.904   4
   0  -7  -8 150.647 116.645   4
   0  -7  -8-47.8254 173.668  18
   0   7  -8-44.3704 97.1829  14
   0  -7  -8 120.459 186.515  60
   0  -7  -8-64.1420 121.651  58
   0  -7  -8-106.985 202.878  61
   0  -7  -9 108.987 206.664  61
   0  -7  -9 63.7583 156.086  58
   0   7  -9 85.8199 93.9661  14
   0  -7  -9-104.585 161.928  53
   0  -7  -9-101.561 222.376  55
   0  -7  -9 99.9160 189.466  56
   0  -7 -10 82.4899 127.733  56
   0   7 -10 57.8422 89.5815  52
   0  -7 -10 92.2737 174.982  53
   0  -7 -10-54.3559 119.035  58
   0  -7 -11 402.171 222.780  53
   0   7 -11 592.308 191.508  52
   0  -7 -11 800.550 227.329  58
   0  -7 -12 59.4211 57.4153  58
   0   7 -12 19.4466 52.1975  59
   0  -7  12 41.9583 41.4669  46
   0  -8   0 87492.4 5317.29  44
   0   8   0 90531.7 5409.84  42
   0  -8   0 92947.9 5312.86  39
   0  -8   0 94518.4 5359.68  38
   0   8   0 91388.4 5312.57   1
   0   8  -1 31934.3 1983.30  42
   0  -8  -1 31878.0 1862.28  25
   0  -8  -1 24965.4 1885.70  27
   0  -8  -1 32695.0 1866.16  38
   0  -8   1 30711.7 1824.30  39
   0   8   1 30196.2 1799.98   1
   0  -8  -1 29855.1 1957.42   3
   0   8  -2 17905.2 1216.29  42
   0  -8  -2 16102.4 1012.90  25
   0  -8  -2 13359.6 1105.86  27
   0  -8  -2 17234.4 1044.81  38
   0   8  -2 15562.1 1011.23  10
   0  -8  -2 14634.8 1128.66   3
   0  -8  -3 2402.60 226.110  25
   0  -8  -3 2605.41 345.009  62
   0  -8  -3 1884.64 314.995   3
   0   8  -3 2724.33 254.072  10
   0   8  -3 3163.61 420.107  42
   0  -8  -4 320.612 80.7603  25
   0   8  -4 501.624 195.106  42
   0   8  -4 321.287 95.1865  10
   0  -8  -4 367.302 100.750   4
   0   8  -4 358.214 99.8163   5
   0  -8  -4 237.402 124.633  62
   0   8  -5 1435.08 328.696  42
   0   8  -5 1122.28 187.387   6
   0   8  -5 1270.99 195.779   5
   0  -8  -5 794.417 174.757   4
   0   8  -6 4001.17 401.563   6
   0   8  -6 3843.55 395.098   5
   0  -8  -6 2955.70 393.703   4
   0  -8  -6 1729.26 560.500  54
   0  -8  -6 4315.23 570.200  22
   0  -8  -6 3275.66 504.719  58
   0  -8  -6 3456.23 773.071  57
   0  -8  -6 2690.20 599.398  60
   0  -8  -6 3641.01 483.935  18
   0   8  -6 5269.16 564.769  14
   0   8  -6 4163.42 415.997  30
   0  -8  -7 4283.63 659.039  58
   0  -8  -7 2771.29 723.258  60
   0  -8  -7 6040.76 939.864  61
   0  -8  -7 6336.44 752.821  22
   0   8  -7 5848.60 543.868   5
   0  -8  -7 4538.35 550.026   4
   0   8  -7 6727.86 575.248   4
   0   8  -7 7705.68 720.850  14
   0  -8  -7 5794.82 673.384  18
   0  -8  -8 2065.88 580.351  53
   0  -8  -8 2424.23 620.549  55
   0   8  -8 4729.48 474.909   4
   0  -8  -8 2793.18 433.966   4
   0   8  -8 4387.70 447.287   5
   0  -8  -8 3205.34 525.213  18
   0   8  -8 6346.40 637.060  14
   0  -8  -8 2185.73 656.869  60
   0  -8  -8 4105.37 626.762  58
   0  -8  -8 3130.35 729.007  61
   0  -8  -9 2025.04 441.804  58
   0  -8  -9 1416.91 490.518  61
   0  -8  -9 1899.24 400.755  18
   0   8  -9 2813.49 418.971  14
   0  -8  -9 1358.74 498.471  53
   0  -8 -10 818.574 366.252  53
   0   8 -10 1562.54 363.528  52
   0  -8 -10 1389.52 353.641  58
   0  -8 -11 259.262 201.394  53
   0   8 -11 301.104 137.681  52
   0  -8 -11 296.955 147.470  58
   0   9   0-17.5209 54.2536  42
   0  -9   0-8.36048 27.4606  44
   0  -9   0 12.0854 49.5056  38
   0   9   0-7.15234 24.7637   1
   0  -9   1 2970.96 289.572  38
   0  -9  -1 3427.79 292.450  38
   0   9  -1 3165.48 368.513  42
   0  -9  -1 3264.07 290.505  25
   0  -9  -1 2659.61 312.256  27
   0   9  -2 31375.8 2025.27  42
   0  -9  -2 30005.9 1804.26  25
   0  -9  -2 23628.2 1890.55  27
   0  -9  -2 31095.1 1834.29  38
   0  -9  -2 29050.0 1955.29   3
   0   9  -2 29598.0 1799.95  10
   0  -9  -3 1788.14 196.957  25
   0   9  -3 2053.90 215.695  10
   0  -9  -3 1659.15 299.515   3
   0  -9  -3 1697.96 296.906  62
   0   9  -3 2273.84 365.832  42
   0  -9  -4 43858.2 2986.36  25
   0  -9  -4 46139.8 3222.25  62
   0   9  -4 52863.4 3053.93   5
   0   9  -4 54022.8 3050.81  10
   0   9  -5 4875.80 451.428   6
   0  -9  -5 3687.25 416.290   4
   0   9  -5 4773.07 432.154   5
   0  -9  -6 23099.6 2381.11  60
   0  -9  -6 28238.6 2194.78  58
   0  -9  -6 26939.9 2628.22  57
   0  -9  -6 34391.5 2297.62  22
   0  -9  -6 24983.1 1994.26   4
   0   9  -6 33216.9 2034.72   6
   0   9  -6 33820.5 2021.81   5
   0   9  -6 45708.6 2284.44  14
   0  -9  -6 30084.9 2150.61  18
   0   9  -6 34070.9 2424.73  48
   0  -9  -6 19691.1 2484.84  54
   0  -9  -7 1086.54 418.688  60
   0  -9  -7 869.121 293.229  58
   0  -9  -7 1171.92 406.867  61
   0  -9  -7 973.543 292.165  18
   0   9  -7 1943.86 347.968  14
   0   9  -7 1554.67 253.114   4
   0   9  -7 1459.01 239.954   5
   0  -9  -7 1158.40 258.313   4
   0  -9  -8 1116.37 315.500  18
   0   9  -8 1265.28 289.350  14
   0  -9  -8 857.390 407.056  60
   0  -9  -8 980.998 418.023  61
   0  -9  -8 1021.65 310.990  58
   0  -9  -9-104.261 197.702  53
   0  -9  -9 98.8617 187.463  18
   0   9  -9 40.8636 89.4801  14
   0  -9  -9 249.788 167.462  58
   0  -9  -9-108.810 206.328  61
   0  -9 -10 178.422 219.751  53
   0   9 -10 640.464 227.616  52
   0  -9 -10 468.962 207.127  58
   0  -9 -11 62.1291 117.826  53
   0   9 -11-70.8766 86.7765  52
   0  -9 -11-35.6637 103.320  58
   0 -10   0 192.171 58.0136  44
   0  10   0 233.012 98.7777  42
   0 -10   0 356.166 111.057  25
   0 -10   0 306.774 96.7257  38
   0  10   0 437.878 77.4201   1
   0 -10  -1 76434.8 4661.33  38
   0 -10   1 83631.9 4645.90  44
   0  10  -1 78861.4 4789.05  42
   0 -10  -1 74511.4 4662.18  25
   0  10  -2 100.875 97.7349  42
   0 -10  -2 182.262 67.3460  25
   0 -10  -2 63.0941 69.5535  38
   0 -10  -2 125.840 109.218   3
   0  10  -2 209.892 71.9872  10
   0 -10  -3 2389.21 245.976  25
   0 -10  -3 2232.41 362.407   3
   0  10  -3 2532.24 259.975  10
   0 -10  -3 2510.77 374.311  62
   0 -10  -4 718.170 129.500  25
   0  10  -4 514.792 202.191  42
   0 -10  -4 816.829 235.550  62
   0  10  -4 718.778 143.047   5
   0  10  -4 621.421 128.730  10
   0  10  -5 3900.34 391.729   5
   0  10  -5 4004.06 591.885  42
   0 -10  -6 919.922 420.296  57
   0 -10  -6 387.357 194.620  58
   0 -10  -6 275.013 227.392  60
   0  10  -6 689.859 246.501  42
   0  10  -6 741.867 179.252   6
   0  10  -6 810.414 186.317   5
   0 -10  -6 577.921 210.327  18
   0 -10  -6 858.617 426.225  54
   0  10  -6 979.798 313.860  48
   0 -10  -7 8327.91 1337.76  60
   0 -10  -7 9309.03 1120.84  58
   0  10  -7 12880.0 998.787   5
   0  10  -7 13521.5 1028.22   6
   0  10  -7 14205.3 1023.89   4
   0  10  -7 15105.5 1369.26  48
   0 -10  -7 11612.3 1137.95  18
   0  10  -7 20228.8 1277.52  14
   0 -10  -8 104.144 189.073  18
   0  10  -8 258.063 141.266  14
   0 -10  -8-110.103 208.780  61
   0 -10  -8 371.158 270.890  60
   0 -10  -8-63.3045 98.0205  58
   0 -10  -9 2074.20 604.350  53
   0  10  -9 5073.45 707.623  52
   0  10  -9 6043.38 608.278  14
   0 -10  -9 4842.42 622.419  18
   0 -10  -9 2384.83 649.639  61
   0 -10  -9 4407.48 651.255  58
   0  10 -10-50.5593 135.625  52
   0 -10 -10-87.0157 190.555  53
   0 -10 -10-50.3632 95.5616  58
   0 -10 -10-91.4350 173.412  61
   0  10 -11 1053.43 231.561  52
   0 -10 -11 947.680 222.980  58
   0 -11   0-10.9721 33.9746  44
   0  11   0 19.0241 36.0732   1
   0 -11   0-19.0587 65.9801  25
   0 -11   0 31.5877 59.8959  38
   0  11  -1 2300.08 334.476  42
   0 -11   1 2444.40 244.287  44
   0 -11  -1 2104.39 255.566  38
   0 -11  -1 2693.76 276.921  25
   0  11  -2 60496.8 3504.71  42
   0  11  -2 53550.9 3241.32  10
   0 -11  -2 53153.9 3286.17  38
   0 -11  -2 52482.9 3248.00  25
   0 -11  -3 13249.4 960.435  25
   0 -11  -3 13778.5 1179.77   3
   0  11  -3 15145.4 987.969  10
   0 -11  -3 14401.5 1178.62  62
   0  11  -4 39606.3 2397.77  42
   0 -11  -4 28303.7 1948.97  25
   0  11  -4 34507.5 2015.08   5
   0  11  -4 33881.6 2003.16  10
   0 -11  -4 25735.3 2171.22  62
   0 -11  -5 14717.2 1458.40  62
   0 -11  -5 16362.6 1384.21  18
   0 -11  -6 11845.8 1173.39  58
   0 -11  -6 13717.9 1656.16  57
   0 -11  -6 10756.9 1396.74  60
   0  11  -6 16958.3 1388.27  42
   0  11  -6 15348.4 1050.55   5
   0  11  -6 15676.1 1064.41   6
   0 -11  -6 12961.1 1165.07  18
   0  11  -6 14017.6 1367.97  48
   0 -11  -6 9544.41 1505.70  54
   0 -11  -7 2478.04 478.027  58
   0  11  -7 3211.86 380.955   4
   0  11  -7 3322.51 391.397   5
   0  11  -7 2803.48 358.787   6
   0  11  -7 3670.81 598.172  48
   0 -11  -7 2450.19 449.799  18
   0  11  -8 1602.31 312.839  14
   0 -11  -8 372.657 230.061  18
   0 -11  -8 667.157 367.885  61
   0 -11  -8 1061.98 316.537  58
   0 -11  -8 499.380 308.833  60
   0  11  -9 245.526 190.074  52
   0 -11  -9-102.781 194.899  53
   0  11  -9 37.8729 82.9439  14
   0 -11  -9 50.0803 155.082  18
   0 -11  -9-122.221 189.234  60
   0 -11  -9-107.642 204.117  61
   0 -11  -9-59.5582 112.948  58
   0 -11 -10 267.465 258.275  61
   0 -11 -10 241.643 167.373  58
   0  11 -10 94.7926 116.115  52
   0 -11 -10-84.3013 130.598  53
   0 -11  11 342.414 94.5349  46
   0  11 -11 150.494 110.065  52
   0 -11 -11 411.749 143.562  58
   0 -12   0 104696. 5995.28  38
   0 -12   0 97367.3 5927.17  44
   0 -12   0 103058. 6029.73  25
   0 -12  -1 22570.3 1521.09  38
   0 -12   1 24981.0 1500.43  44
   0  12  -1 23672.5 1648.37  42
   0 -12  -1 22103.0 1520.85  25
   0 -12  -2 15402.9 1234.67  62
   0  12  -2 16894.9 1274.89  42
   0 -12  -2 14717.7 1058.35  25
   0 -12  -2 16199.1 1101.61  38
   0  12  -2 15726.0 1048.49  10
   0 -12  -3 2780.70 283.695  25
   0  12  -3 2331.86 272.086  10
   0 -12  -3 2599.23 424.529  62
   0 -12  -4 65.1511 53.5727  25
   0  12  -4 155.585 150.244  42
   0  12  -4 57.0647 58.9712   5
   0  12  -4 222.382 86.1235  10
   0 -12  -4-48.7841 92.5492  62
   0 -12  -5 79.9723 151.642  60
   0 -12  -5 393.115 284.661  57
   0 -12  -5 55.7220 105.659  62
   0  12  -5 57.6567 126.241  42
   0  12  -5-22.0886 63.9794   5
   0 -12  -5 76.4661 125.568  18
   0 -12  -5-108.906 168.610  54
   0  12  -5-64.6601 141.575  48
   0 -12  -6 6706.18 1021.19  60
   0 -12  -6 7105.02 792.721  58
   0 -12  -6 5169.24 1022.94  57
   0  12  -6 8452.16 674.371   6
   0  12  -6 7683.93 644.917   5
   0 -12  -6 6187.48 740.376  18
   0 -12  -6 5698.00 1085.70  54
   0  12  -6 7185.96 911.582  48
   0 -12  -7 1889.69 409.787  58
   0 -12  -7 930.998 435.052  60
   0  12  -7 1739.69 277.090   6
   0  12  -7 2007.66 294.266   4
   0  12  -7 2234.41 314.364   5
   0  12  -7 2132.46 469.638  48
   0 -12  -7 1345.87 350.892  18
   0  12  -8 7376.84 848.029  48
   0 -12  -8 5029.89 677.027  18
   0 -12  -8 5380.55 958.395  61
   0 -12  -8 6987.71 810.942  58
   0 -12  -9 1013.90 370.278  53
   0  12  -9 1510.70 356.387  52
   0  12  -9 1904.53 314.768  14
   0 -12  -9 106.466 205.755  61
   0 -12  -9 1034.68 304.404  58
   0 -12  -9 120.837 232.550  60
   0 -12 -10 1556.44 321.066  58
   0 -12 -10 863.755 344.765  61
   0  12 -10 1404.18 304.339  52
   0 -12  11 254.636 83.3147  46
   0  12 -11 297.119 123.016  52
   0 -12 -11 349.865 132.617  58
   0 -13   0-39.6553 81.2206  38
   0 -13   0 41.6109 45.5582  44
   0 -13   0 23.7386 73.5078  25
   0 -13   1 19872.9 1290.01  44
   0  13  -1 18387.3 1431.10  42
   0 -13  -1 18793.9 1324.37  25
   0 -13  -1 18870.0 1326.85  38
   0  13  -1 21332.8 1294.92  10
   0 -13  -2 1388.49 300.889  62
   0 -13   2 1264.73 197.316  44
   0  13  -2 899.136 248.188  42
   0 -13  -2 718.930 162.106  25
   0 -13  -2 1182.07 201.258  38
   0  13  -2 1079.50 168.018  10
   0 -13  -3 32480.4 2110.48  25
   0 -13  -3 32039.8 2373.70  62
   0  13  -3 33184.3 2111.21  10
   0 -13  -4 107.753 68.1414  25
   0  13  -4 163.588 146.242  42
   0 -13  -4 107.251 131.290  62
   0  13  -4-20.0852 62.2310   5
   0  13  -4 59.0625 64.6961  10
   0 -13  -5 35397.5 2907.03  54
   0  13  -5 32647.8 2458.25  48
   0 -13  -5 22996.9 2239.80  62
   0 -13  -5 33174.3 2611.46  60
   0 -13  -5 30103.9 2744.99  57
   0  13  -5 39709.6 2496.48  42
   0 -13  -5 27737.1 2163.21  18
   0  13  -5 34501.4 2058.67   5
   0 -13  -6 117.679 288.074  57
   0 -13  -6-102.996 195.303  60
   0 -13  -6-146.210 106.717  58
   0 -13  -6 95.3432 138.084  18
   0  13  -6 51.9433 80.4286   5
   0  13  -6-27.4750 85.0831   6
   0 -13  -6 138.214 151.316  54
   0  13  -6 69.7785 132.318  48
   0 -13  -7 4817.99 668.764  58
   0 -13  -7 4428.01 642.118  18
   0  13  -7 7127.24 578.236  32
   0  13  -7 6417.89 821.602  48
   0  13  -8 124.550 180.377  48
   0 -13  -8-164.165 158.499  18
   0 -13  -8 126.672 196.116  60
   0 -13  -8 59.7329 113.264  58
   0 -13  -8-112.706 213.711  61
   0 -13  -9 110.218 147.796  58
   0 -13  -9-118.905 184.104  60
   0 -13  -9 104.782 198.698  61
   0  13  -9 54.4043 103.183  52
   0 -13  -9 99.3860 153.887  53
   0 -13  10-20.4752 67.2865  46
   0 -13 -10-42.8366 81.2591  58
   0 -13 -10 83.0584 257.196  61
   0 -13 -10-77.0368 168.689  53
   0  13 -10-80.1054 98.0747  52
   0 -13  11 653.990 111.043  46
   0 -13 -11 656.883 166.206  58
   0  13 -11 449.079 133.735  52
   0 -14   0 53157.1 3335.13  25
   0 -14   1 11558.1 834.661  44
   0 -14   1 10075.9 908.422  25
   0 -14  -1 10947.2 873.890  25
   0 -14  -1 12370.9 895.471  38
   0  14  -1 12592.6 841.689  10
   0 -14  -2 18281.2 1390.01  25
   0 -14  -2 20828.7 1639.79  62
   0  14  -2 21577.2 1388.91  10
   0 -14   2 22873.8 1430.05  44
   0  14  -2 21831.3 1619.31  42
   0 -14  -3 1714.83 238.711  25
   0  14  -3 1975.45 381.383  42
   0 -14  -3 1520.79 354.277  62
   0  14  -3 1810.69 240.286  10
   0 -14  -4 1345.84 386.114  60
   0 -14  -4 536.394 220.252  62
   0 -14  -4 530.647 265.015  51
   0  14  -4 818.273 278.669  48
   0 -14  -4 553.779 132.747  25
   0 -14  -4 580.975 170.735  46
   0 -14   4 1281.91 231.959  46
   0 -14   4 716.630 167.420  45
   0  14  -4 571.383 237.617  42
   0 -14  -4 739.175 313.368  17
   0  14  -4 857.514 165.443  10
   0  14  -4 742.309 161.064   5
   0 -14  -5 244.635 232.132  54
   0  14  -5 204.316 197.495  48
   0 -14  -5 451.044 312.443  60
   0 -14  -5 262.471 176.219  62
   0 -14  -5 220.519 270.080  57
   0 -14  -5 85.8495 148.909  18
   0  14  -5 119.791 91.3585   5
   0  14  -6 4460.39 681.117  48
   0 -14  -6 2595.58 736.073  54
   0 -14  -6 4090.47 800.338  60
   0 -14  -6 2457.40 704.083  57
   0  14  -6 4497.43 636.711  41
   0 -14  -6 3284.83 529.990  18
   0  14  -6 3433.31 409.068   5
   0  14  -6 3991.95 441.784   6
   0  14  -7 1999.55 452.430  48
   0  14  -7 1985.23 295.813  32
   0 -14  -7 979.392 456.680  60
   0 -14  -7 2005.45 404.298  58
   0 -14  -8 4741.04 894.341  61
   0 -14  -8 4216.77 640.876  58
   0  14  -8 6166.69 759.040  48
   0  14  -8 5758.37 732.688  52
   0 -14   9 798.872 185.892  46
   0 -14  -9 834.684 243.457  58
   0 -14  -9 205.003 275.886  61
   0 -14  -9 232.641 255.785  60
   0  14  -9 502.550 207.214  52
   0 -14  -9-96.6777 184.842  53
   0 -14  10 1816.25 236.926  46
   0 -14 -10 870.813 357.755  61
   0 -14 -10 1383.24 293.997  58
   0  14 -10 1688.35 307.277  52
   0 -14  11 153.309 54.5106  46
   0 -14 -11 252.926 101.144  58
   0  14 -11 139.737 85.1811  52
   0 -15   0 57.8469 83.8415  25
   0 -15   1 1754.40 243.062  44
   0 -15  -1 2051.78 292.202  25
   0 -15   1 1806.69 317.749  25
   0 -15  -1 2216.38 300.101  38
   0  15  -1 2398.95 272.512  10
   0 -15  -2 10272.4 821.390  25
   0 -15  -2 10449.5 1035.55  62
   0  15  -2 10289.1 790.249  10
   0 -15   2 11464.9 831.128  44
   0  15  -3 5650.98 510.512  29
   0 -15  -3 4493.12 473.476  25
   0 -15   3 6155.76 553.111  44
   0 -15  -3 4634.10 676.410  62
   0  15  -3 5938.21 501.114  10
   0 -15  -4 13046.3 1380.40  62
   0 -15  -4 16820.2 1608.65  60
   0 -15  -4 18569.0 1610.09  51
   0  15  -4 18040.0 1532.19  48
   0 -15  -4 14297.6 1100.37  25
   0 -15   4 18988.5 1234.80  46
   0 -15   4 17705.6 1185.45  45
   0 -15  -4 10779.3 1143.28  46
   0 -15  -4 14243.2 1279.42  17
   0  15  -4 17741.3 1149.62   5
   0  15  -4 17445.5 1143.89  10
   0  15  -5 10751.6 1147.34  48
   0 -15  -5 10662.8 1161.73  51
   0 -15  -5 9500.67 1229.56  60
   0 -15  -5 6951.68 990.493  62
   0 -15   5 12275.7 923.202  46
   0 -15  -5 8859.74 987.314  17
   0  15  -5 11023.5 826.557   5
   0 -15   6 10064.3 882.439  46
   0  15  -6 9761.08 1053.95  41
   0  15  -6 11887.5 1190.48  48
   0 -15  -6 7211.31 1358.33  54
   0  15  -6 11009.7 858.359   6
   0  15  -6 10025.0 823.325   5
   0 -15  -6 8541.94 1247.62  60
   0 -15  -6 8170.38 1396.93  57
   0  15  -7 3211.74 568.784  48
   0 -15  -7 1626.28 583.226  60
   0 -15  -7 2179.53 430.098  58
   0  15  -7 2710.38 361.101  32
   0 -15   7 2711.38 394.233  46
   0 -15   8 435.558 159.866  46
   0 -15  -8 337.434 325.844  61
   0 -15  -8 126.603 196.102  60
   0 -15  -8-55.3411 85.8912  58
   0  15  -8 414.772 224.790  48
   0 -15   9-24.8986 72.1177  46
   0 -15  -9-48.7939 106.835  58
   0 -15  -9 112.987 174.929  60
   0 -15  -9 199.088 243.680  61
   0  15  -9 91.3932 122.540  52
   0 -15  10 339.422 101.374  46
   0 -15 -10 522.550 283.569  61
   0 -15 -10 215.094 131.183  58
   0  15 -10 220.540 120.590  52
   0 -16   0 724.497 196.465  25
   0  16  -1 44295.2 2575.59  10
   0 -16   1 41719.0 2563.54  44
   0 -16   1 35623.2 2655.99  25
   0 -16  -1 39791.6 2627.79  25
   0 -16  -2 57.7729 126.498  62
   0 -16  -2 25.9507 69.5961  25
   0 -16   2 24.1426 52.8694  44
   0 -16   2-52.2243 127.846  34
   0  16  -2-21.2802 46.6033  10
   0 -16  -3 11984.3 1192.00  60
   0 -16  -3 8542.61 967.254  62
   0 -16  -3 9784.79 1080.58  51
   0 -16  -3 7370.38 664.822  25
   0  16  -3 8469.71 689.580  29
   0 -16   3 9127.77 733.371  46
   0 -16   3 7783.99 681.056  45
   0 -16   3 9991.04 752.890  44
   0 -16  -3 5929.83 648.735  45
   0 -16  -3 5910.97 680.148  46
   0 -16   3 8966.56 905.180  34
   0  16  -3 9232.81 680.248   5
   0  16  -3 7950.65 661.907  10
   0  16  -4 397.998 218.538  48
   0 -16  -4 76.9750 169.419  51
   0 -16  -4 285.406 105.570  25
   0 -16   4 426.446 153.785  46
   0 -16   4 553.327 164.200  44
   0 -16   4 411.590 138.735  45
   0 -16  -4 376.830 149.740  46
   0 -16  -4 213.325 191.463  62
   0 -16  -4 262.236 235.038  60
   0  16  -4 187.994 107.466  10
   0  16  -4 353.187 119.379   5
   0  16  -5 563.574 255.817  48
   0 -16  -5 76.8512 168.315  51
   0 -16  -5 152.687 167.204  62
   0 -16  -5 101.968 157.921  60
   0  16  -5 122.614 134.292  41
   0 -16   5 33.2194 89.1711  46
   0 -16  -5-46.5152 330.042  17
   0  16  -5 25.7535 69.1767   5
   0 -16  -6 117.038 181.201  60
   0  16  -6 71.2434 135.090  48
   0 -16   6 103.953 113.804  46
   0  16  -6-61.5880 116.782  41
   0  16  -7 8366.70 974.616  48
   0  16  -7 8366.10 706.066  32
   0 -16   7 9733.82 792.290  46
   0  16  -8-56.7830 87.9440  48
   0 -16   8 148.355 107.758  46
   0  16  -8-47.5784 93.9302  32
   0 -16  -8-125.419 194.190  60
   0 -16  -8 111.316 172.358  61
   0 -16  -8-104.898 181.590  58
   0 -16  -9 2825.75 474.457  58
   0 -16  -9 2491.86 635.691  61
   0 -16  -9 1414.70 506.849  60
   0 -16  10 15.0574 43.6497  46
   0 -16 -10 63.5962 77.8609  58
   0 -16 -10 138.931 186.287  61
   0 -17   0 34.0547 83.4212  25
   0 -17   0 50.9846 124.846  34
   0  17   0 68.2717 70.5336  10
   0 -17  -1 1299.87 258.668  25
   0 -17   1 1195.00 274.071  25
   0 -17   1 1016.11 198.217  45
   0 -17  -1 1139.76 206.015  45
   0 -17   1 1307.47 334.104  34
   0  17  -1 1523.39 226.687  10
   0 -17  -2 8389.03 982.437  62
   0  17  -2 10097.5 757.660  29
   0 -17   2 7679.77 811.411  25
   0 -17  -2 8376.22 744.484  25
   0 -17  -2 6867.79 724.612  46
   0 -17   2 10091.3 774.287  46
   0 -17   2 9358.64 748.927  44
   0 -17  -2 7555.21 716.749  45
   0 -17   2 8770.50 729.069  45
   0 -17   2 8678.87 948.542  34
   0  17  -2 9205.67 718.540  10
   0 -17  -3 3423.71 660.821  60
   0 -17  -3 3681.47 612.860  62
   0 -17  -3 2625.04 568.282  51
   0 -17  -3 2559.94 344.322  25
   0 -17   3 2657.86 356.084  45
   0 -17  -3 2247.82 373.552  46
   0 -17  -3 2061.91 335.336  45
   0 -17   3 3601.02 413.516  46
   0 -17   3 3344.56 396.700  44
   0  17  -3 2827.57 332.541   5
   0  17  -3 3431.88 365.204  10
   0 -17   3 3002.45 511.324  34
   0  17  -3 3268.83 373.811  29
   0 -17  -4 20301.7 1779.44  51
   0  17  -4 17322.8 1585.21  48
   0 -17  -4 14504.9 1214.82  25
   0 -17   4 20437.5 1351.61  46
   0 -17   4 21008.6 1373.33  44
   0 -17  -4 11980.4 1277.19  46
   0 -17   4 18850.7 1299.14  45
   0  17  -4 17128.1 1247.16  10
   0  17  -4 19626.1 1270.34   5
   0 -17  -4 25830.9 2015.34  60
   0 -17  -4 14801.6 1572.23  62
   0  17  -5 3119.56 566.478  41
   0 -17   5 5163.93 549.283  46
   0 -17   5 4780.18 535.018  44
   0 -17  -5 3817.92 714.440  51
   0  17  -5 4247.33 688.501  48
   0  17  -5 4274.73 480.620   6
   0  17  -5 3906.38 444.718   5
   0 -17  -5 5508.64 933.073  60
   0  17  -6 12821.1 1313.34  48
   0 -17   6 15557.1 1120.58  46
   0  17  -7 779.780 295.046  48
   0 -17  -7 128.584 245.900  60
   0  17  -7 759.378 176.043  32
   0 -17   7 491.895 171.387  46
   0  17  -8 914.506 269.581  48
   0 -17   8 1652.68 259.337  46
   0  17  -8 1001.98 193.627  32
   0 -17  -8 874.154 418.361  61
   0 -17  -8 246.495 307.139  60
   0 -17   9 294.184 112.861  46
   0 -17  -9 182.667 244.995  61
   0 -17  -9-103.759 227.263  60
   0 -17  10 169.293 62.4750  46
   0 -17 -10 127.070 139.259  61
   0 -17  10 62.0642 56.7034  33
   0 -18   0 27925.0 2008.47  25
   0 -18   0 27102.1 1909.91  45
   0 -18   0 28644.5 1939.82  46
   0 -18   0 27345.7 2151.17  34
   0  18   0 32554.9 1938.83  10
   0 -18   1 8769.18 880.356  25
   0 -18  -1 9570.03 847.092  25
   0 -18  -1 7279.65 765.216  46
   0 -18   1 9796.17 791.954  45
   0 -18   1 10629.7 824.488  46
   0 -18  -1 8799.99 776.085  45
   0 -18   1 9353.50 1016.42  34
   0  18  -1 10715.5 795.956  10
   0 -18  -2 11477.2 1204.35  62
   0 -18  -2 15184.1 1405.64  51
   0 -18   2 9409.90 955.965  25
   0 -18  -2 10379.6 893.890  25
   0  18  -2 12041.4 895.256  29
   0 -18   2 13305.8 942.852  46
   0 -18  -2 8560.30 871.088  46
   0 -18   2 11929.9 902.003  45
   0 -18  -2 9035.18 852.604  45
   0 -18   2 12214.8 1151.25  34
   0  18  -2 11428.7 869.975  10
   0 -18  -3 1922.60 478.809  62
   0 -18  -3 3639.68 694.977  60
   0 -18  -3 2792.36 606.998  51
   0 -18  -3 2180.21 319.249  25
   0 -18   3 2841.03 377.856  46
   0  18  -3 2397.48 451.735  41
   0 -18  -3 1442.97 286.228  45
   0 -18   3 2844.33 355.891  45
   0 -18  -3 1644.65 322.918  46
   0  18  -3 2263.21 308.040  10
   0 -18   3 2073.37 431.241  34
   0  18  -3 2929.21 351.128  29
   0 -18  -4 912.686 332.038  62
   0 -18  -4 1214.98 432.758  60
   0 -18   4 947.170 215.926  45
   0  18  -4 1347.99 346.377  41
   0 -18   4 1170.75 246.277  46
   0 -18  -4 435.816 186.704  46
   0 -18  -4 1477.84 478.978  51
   0  18  -4 1019.04 337.073  48
   0  18  -4 1137.19 211.232   5
   0  18  -4 1084.24 205.247  10
   0 -18   4 777.036 253.172  34
   0 -18   5 69.6315 100.885  46
   0  18  -5-62.9166 97.4531  41
   0 -18   5 62.5053 83.8584  45
   0  18  -5 70.6701 134.035  48
   0 -18  -5 85.0974 208.335  51
   0  18  -5 54.7203 84.7699   5
   0  18  -5 276.150 116.399   6
   0 -18  -5-113.829 176.258  60
   0 -18  -6 1498.99 567.471  60
   0 -18  -6 2245.78 530.614  51
   0  18  -6 3522.85 595.379  48
   0 -18   6 2992.50 407.451  46
   0  18  -7 808.321 281.625  48
   0 -18   7 600.820 181.383  46
   0  18  -7 449.270 143.635  32
   0 -18   8 4735.62 460.461  46
   0  18  -8 4389.31 407.744  32
   0 -18  -8 2017.97 625.947  61
   0 -18  -8 1199.56 514.295  60
   0 -18   9 1084.09 180.583  46
   0 -18  -9 945.722 378.336  61
   0 -18  10 333.405 89.6703  33
   0 -19   0-39.4052 86.2784  25
   0 -19   0 31.7547 77.7342  46
   0 -19   0-29.4482 55.8391  45
   0  19   0 54.7698 79.3193  10
   0 -19   0 57.4724 154.118  34
   0 -19   1 2297.73 391.918  25
   0 -19  -1 1675.76 320.599  25
   0 -19  -1 1893.75 329.732  46
   0 -19  -1 2273.67 332.443  45
   0 -19   1 2570.78 356.752  46
   0 -19   1 2236.38 323.805  45
   0  19  -1 2554.73 329.798  10
   0 -19   1 2366.46 464.183  34
   0 -19  -2 309.449 209.644  62
   0 -19  -2 756.773 345.757  51
   0 -19  -2 338.640 141.967  25
   0  19  -2 474.250 143.179  29
   0 -19   2 885.939 258.382  25
   0 -19   2 534.017 158.667  45
   0 -19  -2 770.808 199.163  46
   0 -19  -2 451.637 148.717  45
   0 -19   2 604.083 173.174  46
   0 -19   2 547.519 251.020  34
   0  19  -2 615.757 158.005  10
   0  19  -3 12913.9 997.175  10
   0 -19  -3 18532.4 1722.58  60
   0 -19  -3 12607.1 1387.39  62
   0 -19  -3 15073.8 1522.60  51
   0 -19  -3 9823.16 970.477  25
   0 -19   3 14879.9 1087.77  46
   0 -19  -3 9606.46 1030.87  46
   0 -19   3 14469.0 1053.93  45
   0 -19   3 12503.9 1230.32  34
   0  19  -3 15441.9 1050.94  29
   0 -19  -4 356.517 240.891  62
   0 -19  -4 648.350 335.943  60
   0 -19  -4 325.280 163.653  46
   0  19  -4 496.285 216.855  41
   0 -19   4 573.702 166.396  45
   0 -19   4 451.561 164.109  46
   0  19  -4 475.763 225.233  48
   0 -19  -4 546.092 346.468  51
   0  19  -4 699.167 174.269  10
   0 -19   4 955.782 280.399  34
   0 -19  -5 7621.33 1265.22  60
   0 -19  -5 10207.5 1276.07  51
   0  19  -5 11195.1 1186.67  48
   0 -19   5 9959.17 893.390  45
   0 -19  -6 78.7002 192.858  51
   0  19  -6 533.567 253.090  48
   0 -19  -6 127.514 139.878  60
   0  19  -6 57.9370 110.215  32
   0 -19   6 372.006 161.624  46
   0  19  -7 3109.28 525.660  48
   0 -19   7 2922.77 385.685  46
   0  19  -7 2796.14 347.465  32
   0 -19  -7 1662.82 564.652  60
   0 -19   8 242.256 113.065  46
   0  19  -8 180.292 88.4213  32
   0 -19  -8 204.143 250.113  61
   0 -19  -8 115.440 179.071  60
   0 -19   9 16.7376 51.8276  46
   0 -19  -9 79.7063 151.137  61
   0 -19  -9-90.6868 99.2804  60
   0 -20   0 25011.4 1983.14  25
   0 -20   0 30102.3 2221.93  34
   0  20   0 31105.8 1937.59  10
   0 -20   0 27224.5 1923.59  45
   0 -20   0 27693.8 1952.71  46
   0 -20  -1 4400.59 556.473  25
   0 -20   1 4141.78 565.732  25
   0 -20   1 4440.61 506.076  45
   0 -20  -1 4787.83 562.746  46
   0 -20   1 4315.25 525.584  46
   0 -20  -1 4132.31 506.471  45
   0 -20   1 5309.79 736.305  34
   0  20   1 5567.21 547.575  10
   0  20  -1 5599.44 532.453  10
   0 -20  -2 20829.0 1733.70  51
   0 -20  -2 10754.9 1056.85  25
   0 -20   2 12925.2 1176.99  25
   0  20  -2 15259.8 1091.21  29
   0 -20  -2 11265.4 1054.40  45
   0 -20   2 16181.6 1149.04  46
   0 -20  -2 11177.7 1098.69  46
   0 -20   2 15460.9 1113.50  45
   0 -20   2 17373.9 1424.04  34
   0  20  -2 14244.6 1063.89  10
   0 -20  -3 268.458 220.200  62
   0 -20  -3 849.066 386.010  60
   0 -20  -3 651.352 338.599  51
   0 -20  -3 339.256 140.761  25
   0  20  -3 448.161 151.555  29
   0 -20  -3 224.632 157.137  46
   0 -20   3 419.624 163.956  46
   0 -20   3 392.499 140.481  45
   0  20  -3 507.408 155.921  10
   0 -20   3 298.226 207.700  34
   0 -20  -4 470.949 327.539  51
   0 -20  -4 800.387 376.796  60
   0 -20   4 483.975 230.089  34
   0 -20  -4 345.197 173.494  46
   0 -20   4 822.694 227.062  46
   0 -20   4 560.609 175.874  45
   0 -20  -5 616.960 406.989  60
   0  20  -5 944.951 306.971  48
   0 -20  -5 807.905 356.314  51
   0 -20   5 545.100 176.021  45
   0 -20   5 635.835 196.969  46
   0  20  -6 2220.50 465.064  48
   0 -20  -6 2048.61 501.775  51
   0  20  -6 2065.94 308.659  32
   0 -20   6 2489.60 358.569  46
   0  20  -7 436.131 208.381  48
   0 -20   7 600.600 167.714  46
   0  20  -7 530.933 147.037  32
   0 -20  -7 125.462 195.983  60
   0 -20   8 3420.27 357.662  46
   0 -20  -8 2419.65 612.955  61
   0  20  -8 3053.27 322.343  32
   0 -20  -9 144.894 177.503  61
   0 -20   9 126.813 79.6813  33
   0 -21   0 308.961 160.258  25
   0 -21   0-62.4663 136.771  34
   0  21   0 31.8101 77.8702  10
   0 -21   0 69.7280 93.4917  45
   0 -21   0-75.6547 117.131  46
   0 -21   1 2205.14 406.201  25
   0 -21  -1 2145.60 390.369  25
   0 -21  -1 2551.67 392.890  45
   0 -21   1 3397.19 425.579  45
   0 -21  -1 2714.25 428.058  46
   0 -21   1 2734.20 410.157  46
   0 -21   1 3456.88 576.019  34
   0  21  -1 3112.66 393.075  10
   0  21   1 3392.07 419.114  10
   0 -21  -2 4896.04 820.233  51
   0 -21  -2 3621.47 478.558  25
   0 -21   2 3698.55 527.878  25
   0 -21  -2 3058.86 444.712  45
   0 -21   2 4092.68 481.486  45
   0 -21  -2 2913.86 458.238  46
   0 -21   2 3812.83 481.994  46
   0 -21   2 3992.32 624.573  34
   0  21  -2 3191.72 423.300  29
   0  21  -2 3904.41 452.103  10
   0 -21  -3 11478.0 1337.69  51
   0 -21   3 8516.63 992.302  34
   0 -21  -3 14112.7 1541.38  60
   0 -21   3 9613.47 870.495  46
   0 -21  -3 7255.93 873.190  46
   0 -21   3 10653.8 870.682  45
   0 -21  -4 6234.96 986.581  51
   0 -21   4 5482.91 726.721  34
   0 -21   4 6447.57 617.069  45
   0 -21   4 6272.26 640.130  46
   0 -21  -4 3607.08 597.292  46
   0 -21  -4 7581.29 1162.66  60
   0 -21   5 11136.6 907.436  45
   0 -21   5 12025.5 955.171  46
   0 -21  -5 8397.33 1329.96  60
   0  21  -5 9733.08 1092.48  48
   0 -21  -5 9287.02 1237.49  51
   0 -21  -6 2711.86 555.294  51
   0  21  -6 3618.37 554.350  48
   0 -21   6 2928.45 384.778  46
   0 -21  -6 1926.17 613.412  60
   0 -21  -6 1916.48 349.419  23
   0  21  -6 2422.80 332.045  32
   0 -21   7 1772.63 281.066  46
   0 -21  -7 971.235 431.294  60
   0 -21  -7 1543.49 282.010  23
   0  21  -7 1979.61 266.891  32
   0 -21   8 98.3204 80.6227  46
   0 -21  -8-90.3012 171.262  61
   0 -21  -8 102.478 194.347  60
   0  21  -8 49.5458 51.2559  32
   0 -21  -9 64.0216 140.177  61
   0 -21   9-15.0681 49.4899  33
   0 -22   0 1352.74 304.105  46
   0 -22   0 1237.73 263.861  45
   0 -22   0 911.841 257.195  25
   0 -22   0 1021.58 354.986  34
   0  22   0 979.456 230.402  10
   0 -22   1 15481.5 1416.81  25
   0 -22  -1 15690.4 1389.72  25
   0 -22  -1 16866.3 1400.05  46
   0 -22  -1 16841.8 1368.04  45
   0 -22   1 18960.1 1390.75  45
   0 -22   1 19512.9 1425.75  46
   0 -22   1 20089.4 1700.35  34
   0  22  -1 20481.7 1375.47  10
   0 -22  -2 374.645 186.093  46
   0 -22  -2 280.502 140.378  45
   0 -22   2 271.171 142.286  46
   0 -22   2 395.682 148.902  45
   0  22  -2 447.958 161.953  29
   0 -22  -2 1012.42 415.996  51
   0 -22   2 519.549 247.224  34
   0 -22  -3 3380.86 545.633  46
   0 -22   3 3935.41 507.100  45
   0 -22   3 5322.17 587.760  46
   0 -22  -3 6284.93 970.992  51
   0 -22   3 5421.34 727.877  34
   0 -22  -3 6639.79 1055.21  60
   0 -22  -4 96.0447 235.248  51
   0 -22  -4 124.262 136.269  60
   0 -22   4 158.292 163.574  34
   0 -22   4 204.439 112.188  45
   0 -22   4 73.3458 120.706  46
   0 -22   5 477.325 168.254  46
   0 -22  -5 513.817 345.109  60
   0 -22  -5 177.724 239.226  51
   0  22  -5 302.297 188.396  48
   0 -22  -6 36.8724 80.7384  23
   0 -22  -6-126.922 138.952  60
   0  22  -6 25.7268 79.6674  32
   0 -22   6 30.0227 98.6073  46
   0 -22  -7 3348.35 424.364  23
   0 -22   7 3695.75 403.266  46
   0  22  -7 4013.20 386.535  32
   0 -22   8 103.520 87.8407  33
   0  22  -8 101.382 59.4092  32
   0 -22  -8-82.5382 156.539  61
   0 -22  -8-93.9817 178.234  60
   0 -23   0 43.7329 107.066  46
   0 -23   0-39.3244 86.1131  45
   0 -23   0-64.1778 140.525  34
   0 -23   1 77.2373 94.5367  45
   0 -23  -1-40.8391 99.9724  45
   0 -23  -1-46.1168 100.973  46
   0 -23   1 209.588 129.795  46
   0 -23   1 66.3256 192.109  34
   0 -23  -2 6145.11 727.483  46
   0 -23  -2 4920.94 632.694  45
   0 -23   2 5847.72 663.936  46
   0 -23   2 6502.46 662.247  45
   0 -23  -2 10555.6 1196.45  51
   0 -23   2 6313.60 843.165  34
   0 -23  -2 9699.51 1307.67  60
   0 -23   3 325.052 143.165  45
   0 -23  -3 104.127 140.230  46
   0 -23   3 230.384 140.035  46
   0 -23  -3 287.773 278.152  51
   0 -23  -3 123.086 233.762  60
   0 -23   3 354.174 214.730  34
   0 -23  -4 14528.2 1628.38  51
   0 -23   4 13213.4 1285.87  34
   0 -23   4 15232.9 1201.32  45
   0 -23   4 16796.6 1244.51  46
   0 -23  -4 18297.8 1937.64  60
   0 -23   5 199.211 131.451  46
   0 -23  -5 255.201 242.168  60
   0 -23  -5 85.8098 188.159  51
   0 -23   6 5438.33 526.030  46
   0 -23  -6 4012.76 518.667  23
   0  23  -6 5579.17 502.695  32
   0 -23  -7-27.7599 96.1343  23
   0 -23  -7-108.615 205.968  60
   0 -23  -7-95.3921 233.529  61
   0 -23   7 24.9398 77.2639  33
   0  23  -7-55.3978 67.0933  32
   0 -23  -8 146.810 212.751  61
   0 -23  -8-83.8603 130.057  60
   0  23  -8 148.132 60.9143  32
   0 -23   8 185.273 80.7336  33
   0 -24   0 4806.38 688.214  34
   0 -24   0 3619.08 536.669  46
   0 -24   0 4296.93 539.856  45
   0 -24   1 9826.27 1088.74  34
   0 -24   1 10301.3 905.208  45
   0 -24  -1 8855.48 886.581  45
   0 -24   1 9396.41 917.629  46
   0 -24  -1 9608.11 948.754  46
   0 -24  -2 3669.21 696.122  51
   0 -24   2 2510.89 514.485  34
   0 -24   2 2516.04 393.036  45
   0 -24  -2 2132.38 414.892  46
   0 -24   2 2882.07 436.396  46
   0 -24  -3 2794.70 628.761  51
   0 -24  -3 2750.58 692.008  60
   0 -24   3 1930.10 410.933  34
   0 -24  -3 1167.18 323.989  46
   0 -24   3 1877.71 327.725  45
   0 -24  -4-181.131 280.431  51
   0 -24  -4 126.828 240.488  60
   0 -24   4 47.8994 117.256  34
   0 -24   4 131.898 102.103  45
   0  24  -5 289.859 120.054  32
   0 -24  -5 250.609 274.840  60
   0 -24  -6 936.994 223.479  23
   0  24  -6 1016.88 188.434  32
   0 -24  -6 701.799 366.255  60
   0 -24  -7 1178.59 216.871  23
   0  24  -7 1405.40 191.649  32
   0 -24  -7 1042.98 398.423  61
   0 -24  -7 695.860 351.091  60
   0 -24  -8 187.582 168.114  61
   0 -24  -8-71.8847 136.848  60
   0 -25   0 60.9448 163.439  34
   0 -25   0-41.6992 102.093  45
   0 -25   1 1248.78 358.150  34
   0 -25   1 799.685 219.318  45
   0 -25  -1 643.540 215.022  45
   0 -25   2 1409.23 289.238  45
   0 -25  -2 1361.65 435.252  51
   0 -25  -2 1612.74 549.801  60
   0 -25   2 1612.72 390.564  34
   0 -25   3 6005.97 634.999  45
   0 -25  -3 4748.08 686.109  46
   0 -25  -3 6879.91 993.806  51
   0 -25   3 6447.37 763.722  34
   0 -25  -4 1187.77 411.909  51
   0 -25   4 1130.68 240.377  45
   0 -25   4 1718.81 332.441  34
   0 -25  -4 1498.84 517.229  60
   0  25  -5 6413.94 565.616  32
   0 -25  -5 4190.79 915.188  60
   0 -25  -6 738.443 188.899  23
   0  25  -6 1110.48 179.996  32
   0 -25  -7 176.430 197.121  60
   0 -25  -7 613.349 316.510  61
   0  25  -7 954.487 142.368  32
   0 -26   0 12024.4 1083.73  45
   0 -26   0 14267.4 1269.79  34
   0 -26  -1-42.6406 93.3988  45
   0 -26   1-58.4589 169.344  34
   0 -26   2 5459.21 622.220  45
   0 -26  -2 5507.98 858.441  51
   0 -26   2 6707.95 795.626  34
   0 -26   3-33.7402 73.9381  45
   0 -26   3-48.7654 151.031  34
   0 -26  -3-122.364 189.472  60
   0 -26   4 233.234 106.528  45
   0 -26   4 197.562 137.310  34
   0 -26  -4 119.436 226.786  60
   0 -26  -5 112.468 213.270  60
   0  26  -5 63.9025 73.7754  32
   0 -26  -5-34.9765 108.325  23
   0  26  -6 1510.83 201.599  32
   0 -26  -6 1344.61 242.860  23
   0 -26  -7-74.7532 141.748  60
   0 -26  -7 64.2157 140.604  61
   0  26  -7 32.9665 39.9092  32
   0 -27   0-52.4207 162.320  34
   0 -27   0 40.1620 98.3186  45
   0 -27   1 639.591 242.812  34
   0 -27   1 418.756 164.715  45
   0 -27   2 1603.11 365.851  34
   0 -27   2 1303.62 272.884  45
   0 -27   3 3301.08 494.533  34
   0 -27   3 2882.57 391.414  45
   0 -27  -3 3739.24 798.439  60
   0 -27   4 2098.79 297.933  45
   0  27  -4 2049.82 278.511  32
   0 -27   4 2169.09 343.567  34
   0 -27  -4 1905.96 588.006  60
   0 -27  -5 2669.34 670.573  60
   0  27  -5 3253.59 335.966  32
   0 -27  -5 3133.65 408.600  23
   0 -27  -6 365.685 254.490  61
   0  27  -6 526.242 106.536  32
   0 -27  -6 656.889 156.219  23
   0 -28   0 1814.05 371.046  34
   0 -28   0 1777.28 323.843  45
   0 -28   1 5192.51 634.255  34
   0 -28   1 3629.49 492.919  45
   0 -28   2 940.697 222.632  45
   0 -28   2 1319.52 303.766  34
   0 -28  -2 1543.84 487.189  60
   0 -28   3 901.086 203.695  45
   0 -28   3 1164.28 272.913  34
   0 -28  -3 1293.77 445.551  60
   0 -28   4 116.078 110.845  34
   0  28  -4 381.602 113.262  32
   0 -28  -4 102.076 223.888  60
   0 -28  -5 161.988 102.873  23
   0  28  -5 179.852 79.3215  32
   0 -28  -5 180.445 197.796  60
   0 -29   0-97.5176 150.984  60
   0 -29   0 79.6942 106.861  34
   0 -29   1 32.3058 86.6315  45
   0 -29  -1-100.194 189.985  60
   0 -29   1 40.4536 117.172  34
   0 -29   2 1911.54 300.920  45
   0 -29  -2 2505.58 602.715  60
   0 -29   2 2168.09 364.760  34
   0 -29   3-24.4768 59.9258  45
   0 -29  -3-96.7961 183.545  60
   0 -29   3 31.3205 102.870  34
   0 -29  -4 4451.56 464.154  23
   0 -29   4 4075.74 422.302  34
   0 -29  -5-74.5544 163.254  60
   0 -29  -5-21.9196 67.9116  23
   0 -30   0 1195.29 398.532  60
   0 -30   0 588.070 183.179  34
   0 -30  -1 5715.46 873.963  60
   0 -30   1 4264.11 530.615  34
   0 -30   2 344.114 124.808  45
   0 -30   2 487.756 171.259  34
   0 -30  -2 174.985 167.017  60
   0 -30   3 1100.02 209.549  34
   0 -30  -3 834.844 322.020  60
   0 -30   4 17.6528 66.9568  34
   0 -30  -4-72.9951 138.417  60
   0 -30  -4-22.7079 55.6012  23
   0 -31   0 70.7940 173.348  60
   0 -31  -1 735.725 291.707  60
   0 -31   1 519.428 237.350  60
   0 -31  -1 319.314 122.871  15
   0 -31   1 700.641 174.981  34
   0 -31   2 779.934 259.927  60
   0 -31  -2 289.507 195.648  60
   0 -31   2 446.787 143.146  34
   0 -31  -2 391.652 128.046  16
   1   0 -12-41.8811 102.535  56
   1   0 -12-23.9938 58.7562  58
   1   0 -11 2383.47 504.811  56
   1   0 -11 2093.94 367.477  58
   1   0 -10 95.1217 180.376  53
   1   0 -10-89.3973 195.745  56
   1   0 -10-55.0089 134.670  58
   1   0  -9 3751.94 760.814  53
   1   0  -9 5094.46 895.929  56
   1   0  -9 4308.71 648.913  58
   1   0  -8-94.2005 145.849  55
   1   0  -8-95.6333 148.067  53
   1   0  -8-62.9617 154.133  58
   1   0  -8-31.7401 104.252   4
   1   0  -8 85.8875 105.133  14
   1   0  -7 416.944 265.571  53
   1   0  -7 902.961 375.694  55
   1   0  -7 1049.81 356.561  47
   1   0  -7 1350.51 230.582   4
   1   0  -7 1369.31 289.167  14
   1   0  -7 1088.62 424.180  61
   1   0  -7 1357.11 341.345  58
   1   0  -6-20.1490 69.7640   4
   1   0  -5 12348.2 908.087   4
   1   0  -5 12104.5 909.580   6
   1   0  -4 106.353 116.444  64
   1   0  -4 40.1762 72.9578  37
   1   0  -4 11.5443 43.8133   4
   1   0  -4 35.2406 56.0812   6
   1   0  -3 426439. 24581.3  64
   1   0  -3 453796. 24484.9  37
   1   0  -3 422164. 24386.2   4
   1   0  -3 419420. 24393.8   6
   1   0  -3 403820. 24442.7  43
   1   0  -2 73.7791 33.2688  62
   1   0  -2 102.616 53.0367  43
   1   0  -2 67.3754 30.4042   4
   1   0  -2 11.6849 25.7480   6
   1   0  -2 52.8742 62.4110  37
   1   0  -1 210641. 12468.1   6
   1   0  -1 219761. 12453.8   4
  -1   0   0 5.80838 13.9200  24
  -1   0   0 20.5291 14.3840   9
  -1   0   0 9.69566 9.19128   2
  -1   0   0 22.4715 16.9005   8
  -1   0  -1 1955.68 155.913  26
  -1   0  -1 2197.09 162.100  27
  -1   0  -1 1910.74 135.844   7
  -1   0  -1 1805.19 196.610  63
  -1   0  -1 1677.45 156.381  41
  -1   0  -2 19.0112 36.0550  26
  -1   0  -2 9.59934 39.3268  27
  -1   0  -2-9.12399 41.1895  28
  -1   0  -2 41.1069 71.1578  63
  -1   0  -2-4.78636 21.6153   7
  -1   0  -2 52.4205 32.4705   5
  -1   0  -3 2296.73 228.646  28
  -1   0  -3 2094.85 240.492  26
  -1   0  -3 2725.83 271.119  27
  -1   0  -3 2087.00 329.664  63
  -1   0  -3 2077.02 194.010   5
  -1   0  -3 2025.31 209.370   4
  -1   0  -4-22.7620 70.4891  27
  -1   0  -4 15.4495 56.1056  28
  -1   0  -4 45.8563 100.409  63
  -1   0  -4 27.6534 54.5870   4
  -1   0  -5 41041.7 2508.52  28
  -1   0  -5 37906.7 2486.46   4
  -1   0  -5 45972.2 2960.96  63
  -1   0  -6 23.4392 67.9126   4
  -1   0  -6 73.5614 113.902  63
  -1   0  -7 28019.5 2333.15  56
  -1   0  -7 31744.8 2353.68  63
  -1   0  -7 31020.8 1909.59  20
  -1   0  -7 30031.2 1914.42  14
  -1   0  -8 103.511 253.398  53
  -1   0  -8-98.6584 187.083  56
  -1   0  -8 33.3230 81.5947   4
  -1   0  -8-220.954 187.378  18
  -1   0  -8-44.9527 110.058  14
  -1   0  -8 93.2861 144.440  63
  -1   0  -9 4126.56 788.197  56
  -1   0  -9 4826.03 571.345  14
  -1   0 -10-80.4959 197.105  56
  -1   0 -11 55.8259 122.262  56
  -1   0 -11 43.1332 81.8329  59
  -1   0 -12 28.9828 77.7331  56
  -1   0 -12 22.1509 59.4168  59
   1   1 -12 40.8029 109.599  56
   1  -1 -12 42.4305 123.060  56
   1  -1 -12 273.335 112.339  58
   1   1 -11 66.4429 145.486  56
   1  -1 -11-76.2334 166.921  53
   1  -1 -11 69.2102 151.544  56
   1   1 -11 158.962 123.063  58
   1  -1 -11-42.0776 79.8010  58
   1   1 -10 94.5343 207.104  53
   1  -1 -10 95.5621 209.354  53
   1  -1 -10 364.346 244.359  56
   1   1 -10 87.2457 191.156  56
   1  -1 -10 224.866 162.981  58
   1   1 -10 53.6878 117.761  58
   1   1  -9 405.212 271.911  53
   1  -1  -9 200.052 245.145  55
   1  -1  -9 405.851 294.121  53
   1  -1  -9 102.016 223.678  56
   1   1  -9 487.366 354.113  56
   1  -1  -9 126.624 139.126  58
   1   1  -9 183.696 150.359  58
   1  -1  -8 2855.69 663.314  53
   1   1  -8 3030.05 668.388  55
   1  -1  -8 2910.11 663.412  55
   1   1  -8 3560.91 740.495  53
   1  -1  -8 4823.25 682.184  58
   1   1  -8 4787.50 693.908  58
   1   1  -8 4778.41 504.879   4
   1  -1  -8 4584.96 504.008   4
   1   1  -8 5833.96 621.829  14
   1   1  -7 1911.23 510.023  55
   1   1  -7 1184.14 396.627  53
   1  -1  -7 1950.41 499.670  55
   1  -1  -7 2556.22 567.138  53
   1  -1  -7 2659.38 563.311  47
   1   1  -7 2588.51 535.784  47
   1   1  -7 2397.58 323.010   4
   1  -1  -7 3013.18 355.617   4
   1  -1  -7 2181.11 370.235  14
   1   1  -7 3536.07 453.909  14
   1   1  -7 2935.89 501.526  58
   1  -1  -7 3029.66 674.628  61
   1  -1  -7 2892.79 508.158  58
   1  -1  -6 20982.0 1365.00   4
   1   1  -6 19311.7 1344.88   4
   1   1  -6 19892.8 1347.92   6
   1   1  -5 8800.54 702.519   4
   1  -1  -5 9829.16 711.196   6
   1   1  -5 8321.84 698.143   6
   1  -1  -5 9941.25 720.312   4
   1  -1  -5 13605.7 873.213  37
   1   1  -5 12345.4 822.357  37
   1   1  -4 31854.0 2394.24  64
   1  -1  -4 43843.9 2347.49  37
   1   1  -4 45884.6 2331.65  37
   1   1  -4 32837.3 2195.91   5
   1  -1  -4 36268.2 2204.30   4
   1   1  -4 36080.8 2213.68   6
   1  -1  -4 34419.5 2198.38   6
   1   1  -4 35965.8 2206.08   4
   1  -1  -3 17947.9 1322.11  64
   1  -1  -3 16363.8 1178.70  62
   1   1  -3 18820.8 1325.34  64
   1  -1  -3 18475.7 1198.39  43
   1  -1  -3 19311.1 1253.29  37
   1   1  -3 19188.7 1230.02  37
   1  -1  -3 20047.5 1165.25   4
   1   1  -3 18162.1 1166.56   5
   1   1  -3 19801.4 1178.10   6
   1   1  -3 19793.2 1168.95   4
   1  -1  -3 18177.6 1164.68   6
   1   1  -2 1527.53 141.258  62
   1  -1  -2 1878.59 169.521  43
   1   1  -2 1989.24 195.620  43
   1  -1  -2 1864.31 119.973  25
   1  -1  -2 1630.65 194.639  37
   1  -1  -2 1777.16 140.157  38
   1   1  -2 2020.54 165.155   6
   1   1  -2 1627.93 152.169   5
   1  -1  -2 1954.36 158.741   6
   1   1  -2 1937.84 155.235   4
   1  -1  -2 1861.28 149.781   4
   1   1  -1 5954.38 370.994  43
   1   1  -1 5378.27 345.388   6
   1  -1  -1 4980.59 330.500   4
   1   1  -1 4966.94 335.823   5
  -1   1   1 5859.01 343.972   9
   1   1  -1 5601.57 331.730   4
  -1  -1   1 5262.14 317.246  25
  -1   1   0 40828.1 2416.18  24
  -1  -1   0 43780.8 2419.18  25
  -1  -1   0 40622.1 2417.22  24
  -1   1   0 39777.5 2401.34  39
  -1  -1   0 39246.2 2417.24  39
  -1   1   0 40475.1 2406.29   2
  -1  -1   0 43334.6 2414.71   8
  -1   1   0 46669.7 2418.35   8
  -1  -1  -1 7465.25 482.073  26
  -1  -1  -1 8150.19 486.626  25
  -1  -1  -1 7364.67 492.889  28
  -1   1  -1 8006.38 484.136  26
  -1   1  -1 7589.89 477.385  27
  -1  -1  -1 8098.81 496.730  27
   1  -1   1 7722.26 457.991   3
  -1  -1  -1 7652.07 462.310   4
  -1  -1  -1 6643.96 449.518   7
  -1   1  -1 7469.62 466.481   7
  -1  -1  -1 7801.01 541.928  63
  -1   1  -1 7899.70 539.744  63
  -1   1  -1 7497.49 504.113  41
  -1  -1  -2 85964.4 4833.76  26
  -1  -1  -2 81301.1 4822.00  28
  -1   1  -2 93247.7 4832.72  27
  -1  -1  -2 90174.5 4848.19  27
  -1   1  -2 86122.2 4830.91  26
  -1  -1  -2 76893.0 4772.93   5
  -1  -1  -2 87821.0 4797.67   4
  -1  -1  -2 78868.5 4764.33   6
  -1   1  -2 78362.3 4784.57   7
  -1  -1  -2 77737.6 4934.58  63
  -1   1  -2 82764.0 4945.36  63
  -1   1  -2 81100.8 4848.45  41
  -1  -1  -2 81172.7 4800.35  41
  -1  -1  -3 10911.5 732.362  28
  -1  -1  -3 10322.4 753.886  26
  -1   1  -3 10603.7 725.636  28
  -1   1  -3 11256.1 763.021  26
  -1   1  -3 11463.3 769.811  27
  -1  -1  -3 11381.0 778.666  27
  -1   1  -3 10005.5 690.716   5
  -1  -1  -3 10599.4 708.429   4
  -1  -1  -3 9307.15 878.381  63
  -1   1  -3 10042.8 880.229  63
  -1   1  -3 9846.03 758.587  41
  -1  -1  -4 33144.2 2150.97  28
  -1   1  -4 36703.4 2159.02  28
  -1  -1  -4 38934.6 2267.43  27
  -1   1  -4 33468.3 2114.10   5
  -1   1  -4 32927.0 2134.40   4
  -1  -1  -4 34907.1 2136.75   4
  -1   1  -4 35744.3 2448.98  63
  -1  -1  -4 35754.0 2474.33  63
  -1  -1  -5 3770.26 374.080   4
  -1   1  -5 3720.04 373.104   4
  -1   1  -5 5352.81 683.603  63
  -1  -1  -5 4969.22 676.426  63
  -1  -1  -6 3498.95 392.688   4
  -1   1  -6 3316.68 379.162   4
  -1   1  -6 5128.31 737.597  63
  -1  -1  -6 4335.54 687.333  63
  -1   1  -7 89.4443 169.615  56
  -1  -1  -7 92.9076 249.150  56
  -1  -1  -7 87.3046 213.728  63
  -1   1  -7 336.461 225.573  63
  -1  -1  -7 233.121 184.048  22
  -1  -1  -7-59.2555 121.380   4
  -1   1  -7 28.1033 68.8274   4
  -1   1  -7 189.905 254.633  53
  -1  -1  -7 94.1744 206.207  53
  -1   1  -7 115.695 119.433  20
  -1  -1  -7 41.1434 100.739  14
  -1  -1  -7 158.089 136.839  20
  -1   1  -7-42.2452 103.436  14
  -1  -1  -8 1607.48 498.913  56
  -1   1  -8 1034.66 416.844  53
  -1  -1  -8 311.017 267.162  53
  -1   1  -8 2027.68 545.420  56
  -1   1  -8 1604.42 415.570  52
  -1   1  -8 2016.28 316.789   4
  -1  -1  -8 1018.95 246.760   4
  -1  -1  -8 1758.94 348.638  18
  -1   1  -8 2307.60 389.533  14
  -1  -1  -8 1911.00 360.637  14
  -1  -1  -8 2659.07 584.844  63
  -1   1  -8 2192.39 526.308  63
  -1   1  -9 612.603 317.552  53
  -1  -1  -9 390.750 322.215  56
  -1   1  -9 281.425 291.999  56
  -1  -1  -9 205.776 299.500  53
  -1   1  -9 662.042 223.422  14
  -1  -1  -9 694.414 219.767  14
  -1  -1 -10 1882.63 488.255  56
  -1   1 -10 2200.43 536.117  56
  -1  -1 -11 1246.93 336.867  56
  -1   1 -11 544.100 226.934  56
  -1  -1 -11 907.648 262.664  59
  -1   1 -11 596.446 227.723  59
  -1   1 -12 561.744 167.367  56
  -1  -1 -12 703.872 193.955  56
  -1  -1 -12 791.957 167.984  59
  -1   1 -12 679.019 160.277  59
   1   2 -12 431.508 184.460  56
   1  -2 -12 381.690 169.857  56
   1  -2 -12 661.370 160.138  58
   1  -2 -12 496.658 165.605  59
   1   2 -11 449.994 236.474  56
   1  -2 -11 557.789 267.124  56
   1  -2 -11 611.624 292.408  53
   1  -2 -11 857.377 242.290  58
   1   2 -11 761.005 207.567  58
   1   2 -10 1406.53 464.544  53
   1  -2 -10 1341.10 462.104  53
   1   2 -10 2969.73 476.491  58
   1   2 -10 2456.73 577.774  56
   1  -2 -10 2215.05 585.035  56
   1  -2 -10 2905.83 495.113  58
   1   2  -9 1012.10 407.849  53
   1  -2  -9 1320.09 452.190  53
   1  -2  -9 1101.60 418.355  55
   1  -2  -9 1666.76 405.407  58
   1   2  -9 1738.20 396.789  58
   1  -2  -9 1349.28 502.046  56
   1   2  -9 1990.99 555.327  56
   1   2  -8 2908.75 643.092  53
   1  -2  -8 1499.86 490.295  55
   1  -2  -8 1044.44 425.789  53
   1  -2  -8 2493.08 489.503  58
   1  -2  -8 2497.25 644.072  61
   1   2  -8 3679.94 574.716  58
   1  -2  -8 2300.10 353.382   4
   1   2  -8 2823.83 363.221   4
   1   2  -8 3170.09 454.768  14
   1  -2  -7 80.6993 177.049  55
   1   2  -7 84.3035 160.248  55
   1   2  -7 343.891 210.757  53
   1  -2  -7 572.876 297.363  53
   1  -2  -7 73.7476 198.080  47
   1   2  -7 397.731 240.949  47
   1   2  -7 352.287 126.738   4
   1  -2  -7 134.897 111.082   4
   1   2  -7 466.094 175.680  14
   1  -2  -7 111.447 108.184  14
   1  -2  -7 290.040 280.255  61
   1  -2  -7-98.7121 153.240  60
   1  -2  -7 176.998 158.610  58
   1   2  -7 582.715 230.283  58
   1   2  -6 261.349 101.898   6
   1   2  -6 263.806 100.408   4
   1  -2  -6 233.744 99.7603   4
   1  -2  -5 6391.49 550.723  37
   1   2  -5 7006.06 525.326  37
   1   2  -5 4937.70 427.914   4
   1  -2  -5 4818.43 424.848   4
   1   2  -5 4592.22 422.950   6
   1   2  -5 4455.53 415.691   5
   1  -2  -5 4854.69 415.382   6
   1   2  -4 45239.0 2305.67  37
   1  -2  -4 45400.7 2358.08  37
   1   2  -4 32705.3 2202.98   6
   1  -2  -4 34275.4 2184.45   6
   1   2  -4 35018.9 2198.50   5
   1  -2  -4 37488.1 2200.59   4
   1   2  -4 35239.8 2195.71   4
   1  -2  -4 32592.3 2229.80  43
   1   2  -3 1573.72 257.470  64
   1  -2  -3 1401.26 257.261  64
   1  -2  -3 1495.56 187.742  62
   1  -2  -3 1656.84 186.496  43
   1   2  -3 2141.17 223.935  37
   1  -2  -3 1815.97 237.559  37
   1   2  -3 1736.64 180.197   6
   1  -2  -3 2062.14 176.310   4
   1   2  -3 1880.96 180.902   5
   1  -2  -3 1604.39 163.698   6
   1  -2  -2 176942. 8654.23  64
   1   2  -2 143465. 8576.28  43
   1  -2  -2 136032. 8467.64  25
   1  -2  -2 147313. 8496.69  38
   1  -2  -2 143889. 8581.55  37
   1   2  -2 162891. 8530.87   6
  -1   2   2 144311. 8490.95   9
   1  -2  -2 154410. 8504.01   4
   1   2  -2 159293. 8522.45   5
   1   2  -1 65396.0 3685.04  43
  -1  -2   1 60516.9 3617.53  25
  -1   2   1 69801.1 3634.76   9
   1  -2  -1 57954.3 3626.76   4
  -1   2   1 61235.4 3620.05   8
   1   2  -1 63565.1 3633.98   5
   1   2  -1 60617.4 3646.38  10
   1   2  -1 66863.5 3644.01   6
  -1   2   0 56360.8 3103.52  41
   1   2   0 53430.5 3084.03  43
  -1  -2   0 57061.9 3077.30  25
  -1  -2   0 52153.3 3072.32  24
  -1  -2   0 54713.8 3078.17  28
  -1   2   0 54607.1 3071.98  24
  -1  -2   0 49580.7 3079.51  39
   1   2   0 52780.1 3058.55   6
   1   2   0 45941.0 3067.25  10
  -1   2   0 56252.2 3076.06   7
  -1   2   0 53013.3 3067.52   2
  -1  -2  -1 55628.2 3056.70  25
  -1   2  -1 57964.1 3059.56  26
  -1  -2  -1 53473.5 3058.34  26
  -1  -2  -1 55676.8 3072.60  28
  -1   2  -1 57502.0 3045.49  27
  -1  -2  -1 53455.1 3076.41  27
  -1  -2  -1 50488.2 3011.75   5
  -1  -2  -1 54582.3 3032.31   8
   1  -2   1 56560.1 3051.52   3
  -1   2  -1 55643.2 3051.20   7
  -1  -2  -1 44564.9 3014.16   7
  -1  -2  -1 53724.3 3032.54   4
  -1  -2  -1 53227.1 3021.25   9
  -1   2  -1 53240.8 3046.02   1
  -1  -2  -1 52149.7 3112.66  63
  -1   2  -1 57359.6 3124.35  63
  -1   2  -1 52949.4 3101.95  41
  -1   2  -2 908.315 120.432  26
  -1  -2  -2 934.788 125.591  26
  -1  -2  -2 979.411 110.501  25
  -1  -2  -2 646.317 108.345  28
  -1   2  -2 891.649 113.558  27
  -1  -2  -2 967.568 134.982  27
  -1   2  -2 893.615 88.1735  10
  -1   2  -2 918.899 101.642   7
  -1  -2  -2 936.567 99.1588   4
  -1  -2  -2 719.905 77.4406   5
  -1  -2  -2 712.209 163.392  63
  -1   2  -2 808.220 165.331  63
  -1   2  -2 845.936 145.604  41
  -1  -2  -3 656.532 134.872  26
  -1   2  -3 854.377 146.610  26
  -1   2  -3 1131.48 164.564  27
  -1  -2  -3 759.340 151.434  27
  -1   2  -3 944.078 139.000  28
  -1  -2  -3 765.283 127.356  28
  -1  -2  -3 879.785 118.119   4
  -1   2  -3 959.079 121.142   5
  -1  -2  -3 687.842 189.228  63
  -1   2  -3 700.479 187.568  63
  -1   2  -3 907.480 165.521  41
  -1   2  -4 10010.7 713.971  28
  -1  -2  -4 10431.8 805.102  27
  -1  -2  -4 9630.50 721.874  28
  -1  -2  -4 9653.75 692.964   4
  -1   2  -4 9480.60 707.400   4
  -1   2  -4 9921.47 687.830   5
  -1   2  -4 10638.3 961.706  63
  -1  -2  -4 9503.10 942.833  63
  -1  -2  -5 4918.76 434.104   4
  -1   2  -5 4492.21 427.467   4
  -1   2  -5 5948.61 720.318  63
  -1  -2  -5 4286.43 648.974  63
  -1   2  -6 23817.5 1579.28   4
  -1  -2  -6 21161.8 1556.65   4
  -1  -2  -6 25832.6 2066.86  63
  -1   2  -6 28105.2 2072.55  63
  -1   2  -7 6973.49 1069.84  53
  -1  -2  -7 4139.87 882.164  53
  -1  -2  -7 9656.49 1161.15  63
  -1   2  -7 8309.71 1112.69  56
  -1  -2  -7 8959.09 1200.64  56
  -1  -2  -7 8444.44 921.359  58
  -1   2  -7 9628.88 1130.77  63
  -1   2  -7 10684.6 892.025  20
  -1  -2  -7 9366.77 905.002  22
  -1  -2  -7 10216.5 895.423  20
  -1  -2  -7 6845.47 717.341   4
  -1   2  -7 8455.69 745.523   4
  -1  -2  -7 10269.7 904.659  18
  -1   2  -7 12790.9 969.683  14
  -1  -2  -8 6829.42 1041.68  56
  -1  -2  -8 6218.89 801.903  58
  -1   2  -8 7135.62 999.886  63
  -1  -2  -8 7707.10 1057.78  63
  -1   2  -8 7065.45 1022.06  56
  -1   2  -8 6788.14 665.331   4
  -1   2  -8 9556.95 845.350  14
  -1  -2  -8 8533.16 817.476  18
  -1   2  -8 6058.00 890.062  52
  -1  -2  -8 3738.87 825.338  53
  -1   2  -8 5072.23 932.913  53
  -1  -2  -9 1430.26 344.004  58
  -1  -2  -9 1808.58 349.553  18
  -1   2  -9 1370.96 306.030  14
  -1  -2  -9 989.104 438.388  56
  -1   2  -9 979.033 331.782  52
  -1   2  -9 1551.37 473.456  56
  -1  -2  -9 412.575 306.322  53
  -1   2 -10 914.070 325.318  56
  -1  -2 -10 440.468 291.943  53
  -1  -2 -10 743.446 328.386  56
  -1   2 -11-41.6510 111.708  59
  -1  -2 -11 214.255 140.748  59
  -1  -2 -11-56.9241 152.660  56
  -1   2 -11 52.4714 151.994  56
  -1   2 -12-21.2534 56.9950  59
  -1  -2 -12 29.0845 77.9943  56
   1  -3 -12-25.7309 56.3713  58
   1   3 -12-37.1583 81.3818  56
   1  -3 -12-41.7477 111.967  56
   1  -3 -11 43.2574 94.7293  58
   1   3 -11 61.6616 150.955  56
   1   3 -11 46.6250 102.101  52
   1  -3 -11 69.5819 152.361  56
   1  -3 -11-76.3659 118.245  53
   1   3 -10 81.7591 219.250  56
   1  -3 -10 115.157 140.957  58
   1  -3 -10 92.8591 203.322  56
   1   3 -10-50.1188 122.697  58
   1  -3 -10-95.9394 181.924  53
   1   3  -9 2389.76 595.642  56
   1   3  -9 2512.74 468.248  58
   1  -3  -9 2522.78 516.041  58
   1  -3  -9 3679.30 744.012  56
   1  -3  -9 1303.93 464.236  55
   1  -3  -9 813.391 383.172  53
   1   3  -9 1314.07 480.582  53
   1  -3  -8 758.411 356.379  61
   1   3  -8 433.447 269.152  63
   1   3  -8 361.367 209.434  58
   1  -3  -8 697.610 327.900  63
   1  -3  -8 64.2091 141.963  58
   1   3  -8 415.052 142.839   4
   1  -3  -8 532.994 186.997   4
   1   3  -8 741.010 229.701  14
   1  -3  -8 93.8246 206.374  55
   1  -3  -8 474.768 275.735  53
   1   3  -8 293.088 239.967  53
   1   3  -7 17899.7 1495.62  58
   1  -3  -7 13712.8 1610.75  61
   1  -3  -7 17175.1 1480.67  58
   1  -3  -7 11514.4 1531.99  60
   1   3  -7 20541.7 1377.48  14
   1  -3  -7 16062.2 1198.26   4
   1   3  -7 17982.7 1203.27   4
   1   3  -7 17479.1 1540.15  47
   1  -3  -7 13753.3 1518.24  55
   1   3  -7 16276.2 1666.38  53
   1   3  -7 14048.2 1571.38  55
   1  -3  -7 15562.4 1552.93  47
   1   3  -6 532.281 132.202   5
   1  -3  -6 411.444 123.780   4
   1   3  -6 571.466 132.977   4
   1   3  -6 371.561 118.266   6
   1   3  -5 34235.3 2396.73   5
   1   3  -5 39211.7 2415.68   4
   1   3  -5 36019.1 2409.45   6
   1  -3  -5 39048.7 2421.72   4
   1  -3  -4 164.166 85.0322  62
   1   3  -4 168.593 90.7104  37
   1  -3  -4 93.5572 102.679  37
   1  -3  -4 95.1203 54.1576   4
   1   3  -4 287.727 81.3466   4
   1   3  -4 90.7891 58.9914   5
   1   3  -4 95.0178 54.0684   6
   1   3  -3 26250.4 1696.13  64
   1  -3  -3 25276.4 1585.42  62
   1  -3  -3 22814.1 1708.08  64
   1  -3  -3 25653.3 1551.33  43
   1  -3  -3 25411.5 1638.32  37
   1   3  -3 26848.1 1585.38  37
   1   3  -3 24886.5 1548.97   5
   1   3  -3 24869.2 1553.15   6
   1  -3  -3 24398.9 1530.91   4
   1   3  -2 717.516 135.457  64
   1  -3  -2 749.376 146.920  64
   1  -3  -2 657.967 67.3871  25
  -1   3   2 653.014 62.0377   8
   1   3  -2 824.654 106.414  10
  -1   3   2 699.642 74.2415   9
   1  -3  -2 687.954 85.3065   4
   1   3  -2 711.254 95.4663   5
   1   3  -2 724.403 99.2734   6
   1  -3  -2 738.871 90.0828  38
   1  -3  -2 536.341 127.667  37
  -1  -3   1 7786.28 493.570  25
   1  -3  -1 7039.55 532.166  37
   1   3  -1 7937.45 498.822   5
   1   3  -1 7298.82 509.120  10
  -1   3   1 8261.78 482.655   8
   1   3  -1 8526.43 510.858   6
  -1  -3   0 2467.10 242.420  62
  -1   3   0 3312.91 249.240  41
  -1  -3   0 2890.58 214.107  44
  -1  -3   0 3087.59 232.687  27
  -1  -3   0 3515.49 224.515  25
  -1   3   0 3349.79 212.513  24
  -1  -3   0 3118.34 212.287  24
  -1  -3   0 3134.88 228.079  39
  -1   3   0 3598.71 225.305   7
   1   3   0 2696.61 213.944  10
   1   3   0 3383.43 208.541   6
   1   3   0 3120.28 198.007   5
  -1   3   0 3414.70 216.721   2
  -1   3  -1 45912.7 2425.11  26
  -1  -3  -1 42380.0 2451.70  27
  -1   3  -1 44767.2 2402.00  27
  -1  -3  -1 41480.7 2439.08  28
  -1  -3  -1 41792.8 2422.32  25
  -1  -3  -1 37849.3 2419.77  26
  -1  -3  -1 38788.0 2385.72   9
  -1   3  -1 43859.3 2426.58   7
  -1  -3  -1 40220.7 2393.47   8
  -1  -3  -1 39661.8 2398.53   4
  -1   3  -1 41137.0 2417.20   1
   1  -3   1 41797.7 2434.16   3
  -1  -3  -1 39457.1 2469.52  63
  -1   3  -1 44327.8 2484.97  63
  -1   3  -1 39937.4 2483.12  41
  -1  -3  -2 7440.82 555.311  26
  -1   3  -2 8928.97 564.128  26
  -1  -3  -2 7820.48 576.537  27
  -1  -3  -2 8388.85 531.807  25
  -1  -3  -2 7179.96 545.165  28
  -1   3  -2 8023.53 536.610   7
  -1  -3  -2 8337.63 521.008   4
  -1   3  -2 7695.90 509.347  10
  -1  -3  -2 7389.56 630.502  63
  -1   3  -2 8591.40 652.103  63
  -1   3  -2 8110.64 617.447  41
  -1  -3  -3 58321.0 3351.00  25
  -1  -3  -3 53330.4 3384.53  28
  -1   3  -3 57665.4 3416.82  26
  -1  -3  -3 61543.7 3471.33  27
  -1   3  -3 56503.6 3351.75   5
  -1  -3  -3 57944.3 3350.73   4
  -1  -3  -3 53166.5 3565.74  63
  -1   3  -3 53797.3 3559.78  63
  -1   3  -3 52885.3 3469.78  41
  -1   3  -4 2176.28 230.932  28
  -1  -3  -4 1533.84 251.439  27
  -1  -3  -4 1979.98 212.978   4
  -1   3  -4 1601.16 194.288   5
  -1  -3  -4 1539.92 335.190  63
  -1   3  -4 1747.02 353.384  63
  -1   3  -5 29437.6 1752.94   5
  -1  -3  -5 24331.1 1741.07   4
  -1   3  -5 27440.9 1777.24   4
  -1  -3  -5 26319.6 2130.75  63
  -1  -3  -6-24.4933 84.8279   4
  -1   3  -6-47.1383 77.4447   4
  -1  -3  -6-76.5168 145.109  63
  -1   3  -6-69.2759 131.381  63
  -1  -3  -7 55.5501 86.0458  58
  -1  -3  -7 89.5934 169.906  63
  -1   3  -7 85.3694 161.898  56
  -1   3  -7 80.3671 124.455  63
  -1  -3  -7-92.8636 203.344  61
  -1  -3  -7 48.1068 105.365  22
  -1   3  -7 28.4626 69.7269   4
  -1  -3  -7 243.620 115.518   4
  -1   3  -7-96.2581 210.776  53
  -1  -3  -7-95.3997 208.897  56
  -1  -3  -7 94.2423 206.363  53
  -1   3  -7 75.5638 92.5274  20
  -1  -3  -7-42.6321 104.396  18
  -1  -3  -7 40.6155 117.672  20
  -1   3  -7 84.9582 104.022  14
  -1   3  -8 183.263 245.725  56
  -1   3  -8 223.327 215.626  52
  -1  -3  -8 104.182 197.555  53
  -1   3  -8 103.617 160.432  53
  -1  -3  -8 308.932 298.274  56
  -1   3  -8 32.1950 78.8303   4
  -1  -3  -8-46.8961 154.029  18
  -1   3  -8 45.5716 132.007  14
  -1  -3  -8-102.768 159.117  61
  -1  -3  -8-60.4835 114.700  58
  -1   3  -8 86.7564 164.514  63
  -1  -3  -8 194.467 212.901  63
  -1   3  -9 1686.94 440.844  52
  -1  -3  -9 1447.11 484.141  53
  -1  -3  -9 2588.64 620.484  56
  -1   3  -9 1501.78 471.671  56
  -1  -3  -9 3285.36 479.269  18
  -1   3  -9 2645.87 418.556  14
  -1  -3  -9 2753.00 496.970  58
  -1   3 -10 73.2883 160.471  56
  -1  -3 -10-82.6897 156.800  56
  -1  -3 -10 87.9153 166.708  53
  -1   3 -10-56.5857 87.6167  52
  -1   3 -10-36.8868 98.9241  14
  -1  -3 -10 47.9847 90.9967  58
  -1   3 -11 2001.76 395.580  56
  -1  -3 -11 1638.95 402.123  56
  -1  -3 -11 2014.74 372.964  59
  -1   3 -11 2055.16 364.796  59
   1  -4 -12 525.819 224.376  56
   1   4 -12 519.928 181.671  56
   1  -4 -12 821.763 183.660  58
   1  -4 -11 531.853 276.053  53
   1   4 -11 234.320 192.653  56
   1   4 -11 46.4406 88.6253  52
   1  -4 -11 274.790 225.843  56
   1  -4 -11 433.286 177.765  58
   1  -4 -10 3001.45 506.393  58
   1   4 -10 4000.20 669.701  56
   1  -4 -10 2781.97 642.250  56
   1  -4  -9 305.608 273.925  53
   1  -4  -9 201.002 191.645  55
   1   4  -9 504.318 331.885  53
   1   4  -9 401.449 190.211  14
   1  -4  -9 105.923 232.806  56
   1  -4  -9 583.613 275.693  58
   1   4  -9 799.277 351.132  56
   1   4  -8 1969.58 534.540  53
   1  -4  -8 1505.23 491.073  55
   1  -4  -8 1427.84 485.379  53
   1  -4  -8 3016.58 533.856  58
   1  -4  -8 3032.52 659.372  63
   1   4  -8 2611.06 562.128  63
   1  -4  -8 2599.16 663.397  61
   1   4  -8 3543.73 565.167  58
   1  -4  -8 1882.68 331.178   4
   1   4  -8 2322.64 341.161   4
   1   4  -8 3669.56 494.806  14
   1   4  -7 534.256 323.362  53
   1  -4  -7 80.5980 176.575  55
   1  -4  -7 77.1893 207.080  47
   1   4  -7 62.7367 153.697  47
   1  -4  -7 96.8663 106.219  60
   1  -4  -7-58.5221 111.134  58
   1  -4  -7 95.4117 181.020  61
   1   4  -7 57.0166 108.284  58
   1   4  -7 198.043 130.227  14
   1   4  -7 199.963 106.154   4
   1  -4  -7 141.951 93.4388   4
   1   4  -6 1759.32 248.427   6
   1  -4  -6 1019.88 197.975   4
   1   4  -6 1563.36 224.511   4
   1   4  -6 1606.14 226.664   5
   1   4  -5 679.276 130.332   4
   1  -4  -5 476.738 118.537   4
   1   4  -5 842.522 148.169   5
   1   4  -5 507.212 122.994   6
   1  -4  -4 24244.8 1611.29   4
   1   4  -4 25700.6 1629.98   5
   1   4  -4 24857.6 1628.65   6
   1  -4  -4 28474.9 1754.22  37
   1  -4  -4 22626.0 1665.73  62
   1  -4  -3 1486.27 159.449   4
   1   4  -3 1765.31 184.611  10
   1   4  -3 1453.60 178.803   6
   1   4  -3 1494.99 171.980   5
   1  -4  -3 1555.60 161.678  43
   1  -4  -3 1310.69 216.934  37
   1   4  -3 1758.13 193.559  37
   1  -4  -3 961.156 238.701  64
   1   4  -3 1298.72 236.153  64
   1  -4  -2 102288. 6128.26  25
   1  -4  -2 90547.9 6216.15  37
   1  -4  -2 108130. 6157.15  38
   1   4  -2 126072. 6262.18  64
   1  -4  -2 104132. 6274.94  64
   1  -4  -2 104595. 6149.28   4
   1   4  -2 111642. 6179.27   6
   1   4  -2 105191. 6173.73  10
   1   4  -2 107575. 6164.52   5
  -1  -4   1 16749.0 987.050  25
  -1   4   1 17121.1 973.016   7
   1   4  -1 15662.3 979.993   5
   1   4  -1 15293.5 993.172  10
  -1   4   1 16329.8 970.815   2
   1  -4  -1 12760.6 1007.64  37
   1  -4  -1 15096.2 995.970  38
  -1  -4   1 18672.2 982.732  62
  -1  -4   0 57670.6 3140.90  25
  -1  -4   0 49762.9 3114.16  24
  -1  -4   0 51020.7 3145.16  27
  -1   4   0 57222.6 3115.43  24
   1   4   0 47156.1 3126.24  10
  -1   4   0 60877.2 3141.12   7
  -1  -4   0 52773.1 3129.55  44
  -1   4   0 54332.7 3176.83  41
  -1  -4   0 55021.7 3144.38  39
  -1  -4   0 53898.6 3183.14  62
  -1   4  -1 13304.1 882.595  41
  -1  -4  -1 11747.4 876.039  62
  -1  -4  -1 12024.1 782.895   4
  -1  -4  -1 12901.3 774.765   8
  -1   4  -1 13540.1 805.851   1
  -1   4  -1 13777.8 816.959   7
   1  -4   1 13557.3 835.708   3
  -1  -4  -1 12469.1 832.658  27
  -1  -4  -1 12032.8 802.103  26
  -1   4  -1 14728.8 807.542  26
  -1  -4  -1 13143.0 808.236  25
  -1  -4  -2 3478.17 369.743  63
  -1   4  -2 3917.84 388.832  63
  -1  -4  -2 3893.36 342.193  27
  -1  -4  -2 3962.55 292.301  25
  -1   4  -2 4435.89 325.264  26
  -1  -4  -2 3681.87 317.529  26
  -1   4  -2 3664.25 298.297   7
  -1  -4  -2 3751.33 279.478   4
  -1   4  -2 3850.31 278.465  10
  -1   4  -3 228.324 111.799  42
  -1   4  -3 199.087 109.696  41
  -1  -4  -3 128.448 106.208  63
  -1   4  -3 428.743 157.753  63
  -1  -4  -3 262.961 68.5768  25
  -1  -4  -3 282.693 109.020  27
  -1  -4  -3 170.361 58.1215   4
  -1   4  -4 11678.3 983.911  41
  -1   4  -4 13342.2 872.367  28
  -1  -4  -4 12753.6 981.229  27
  -1  -4  -4 11481.8 848.376   4
  -1   4  -4 13156.4 859.558   5
  -1  -4  -4 11333.3 1097.42  63
  -1   4  -4 14376.0 1147.93  63
  -1  -4  -5 1311.38 201.798   4
  -1   4  -5 1598.30 230.802   4
  -1   4  -5 1544.06 207.262   5
  -1   4  -5 1550.53 363.359  63
  -1  -4  -5 1296.97 361.252  63
  -1  -4  -6 38409.5 2755.28  63
  -1   4  -6 36280.7 2631.86  63
  -1  -4  -6 27767.4 2165.23   4
  -1   4  -6 35326.5 2208.56   4
  -1  -4  -6 35043.1 2383.70  22
  -1   4  -6 37828.6 2262.42  13
  -1  -4  -6 36583.2 2354.25  18
  -1   4  -6 33395.3 2204.33  30
  -1  -4  -7 2404.13 588.820  56
  -1  -4  -7 1230.52 418.662  53
  -1   4  -7 1942.36 534.328  53
  -1   4  -7 2246.47 536.658  56
  -1   4  -7 2741.59 548.637  63
  -1  -4  -7 1467.09 364.008  58
  -1  -4  -7 1488.68 481.756  61
  -1  -4  -7 2255.95 545.183  63
  -1  -4  -7 3187.37 479.946  22
  -1  -4  -7 2676.31 415.558  20
  -1   4  -7 2958.00 410.843  20
  -1  -4  -7 1675.51 292.823   4
  -1   4  -7 1504.78 272.225   4
  -1   4  -7 3198.78 444.229  14
  -1  -4  -7 2568.72 407.942  18
  -1  -4  -8 8798.63 1270.17  56
  -1  -4  -8 9441.95 1076.71  58
  -1  -4  -8 12319.4 1401.56  63
  -1  -4  -8 8057.65 1258.11  61
  -1   4  -8 15013.6 1474.78  56
  -1   4  -8 13559.9 1385.45  63
  -1   4  -8 11751.8 941.709   4
  -1   4  -8 14761.5 1124.63  14
  -1  -4  -8 12612.8 1100.48  18
  -1   4  -8 13063.5 1278.68  52
  -1  -4  -8 5544.08 1086.24  53
  -1  -4  -9 537.185 227.115  58
  -1  -4  -9 378.307 194.591  18
  -1   4  -9 175.179 136.872  14
  -1   4  -9 850.778 336.333  56
  -1   4  -9 280.757 189.132  52
  -1  -4  -9 103.436 253.885  53
  -1  -4  -9 597.386 345.184  56
  -1  -4 -10 1467.11 326.537  58
  -1  -4 -10 722.756 262.022  59
  -1  -4 -10 1266.23 283.514  18
  -1   4 -10 1201.14 255.666  14
  -1  -4 -10 961.791 362.926  53
  -1   4 -10 676.362 253.692  52
  -1   4 -10 908.919 320.996  56
  -1  -4 -10 1229.73 395.587  56
  -1   4 -11 38.5627 84.4685  59
  -1  -4 -11 40.6396 89.0143  59
  -1  -4 -11 55.4015 105.079  56
  -1   4 -11 47.1541 103.273  56
  -1   4 -11 36.4469 89.2533  52
   1  -5 -12 126.819 87.9849  58
   1   5 -12 95.1361 109.926  56
   1  -5 -12 38.4193 94.2140  56
   1   5 -12 126.544 100.055  52
   1  -5 -11-43.0392 94.2416  58
   1  -5 -11 67.0470 164.132  56
   1   5 -11 91.5105 112.012  52
   1  -5 -11-75.2505 142.693  53
   1   5 -11-55.1002 147.761  56
   1  -5 -10 115.321 154.641  58
   1   5 -10 74.7463 163.676  56
   1  -5 -10-91.8089 201.032  56
   1  -5 -10 95.6031 148.035  53
   1  -5  -9 909.055 312.315  58
   1  -5  -9 1166.26 465.926  56
   1   5  -9 1708.91 459.928  56
   1  -5  -9 564.741 351.920  61
   1   5  -9 1149.84 276.659  14
   1  -5  -9 306.347 276.615  53
   1  -5  -9 201.473 224.008  55
   1  -5  -8 5205.54 936.136  61
   1  -5  -8 1583.51 602.484  60
   1  -5  -8 7857.39 1082.93  63
   1   5  -8 7351.89 941.666  63
   1  -5  -8 6926.56 814.724  58
   1   5  -8 6572.10 583.595   4
   1  -5  -8 4738.82 562.043   4
   1   5  -8 7562.94 721.037  14
   1  -5  -8 3686.55 761.319  55
   1   5  -8 6253.36 949.610  53
   1  -5  -8 3445.80 732.928  53
   1  -5  -7 7340.10 1089.24  61
   1  -5  -7 4353.68 906.443  60
   1  -5  -7 9123.96 976.154  58
   1   5  -7 12220.9 941.184  14
   1   5  -7 10569.2 768.042   4
   1  -5  -7 8510.32 763.277   4
   1   5  -7 9399.36 741.961   5
   1   5  -7 9999.46 769.406   6
   1  -5  -7 6320.35 968.234  55
   1   5  -7 9337.11 1176.22  53
   1  -5  -7 7621.70 1043.77  47
   1   5  -6 15545.4 1074.30   4
   1   5  -6 15356.2 1096.83   6
   1   5  -6 15991.7 1084.55   5
   1  -5  -6 13663.7 1078.40   4
   1   5  -5 10742.2 759.013   6
   1  -5  -5 8983.23 729.840   4
   1   5  -5 10046.7 745.070   5
   1   5  -5 10476.2 745.414   4
   1  -5  -4 15678.1 1189.73  62
   1   5  -4 18106.0 1151.29   5
   1  -5  -4 16530.5 1122.63   4
   1   5  -4 18201.0 1156.43   6
   1  -5  -4 18396.7 1252.18  37
   1   5  -3 6625.47 606.064  64
   1  -5  -3 7566.44 507.223  38
   1   5  -3 7836.96 529.039  37
   1  -5  -3 6621.39 577.600  37
   1  -5  -3 6491.94 496.262   4
   1   5  -3 7689.63 529.754  10
   1   5  -3 8104.95 541.401   6
   1   5  -3 7100.61 514.655   5
   1  -5  -2 2018.39 265.458  64
   1  -5  -2 2009.18 170.399  25
   1  -5  -2 1969.28 187.137  38
   1  -5  -2 1739.05 222.855  37
   1  -5  -2 1962.96 178.450   4
   1   5  -2 2209.14 200.366  10
   1   5  -2 2005.53 186.334   5
  -1   5   1 241.211 49.6170  41
  -1  -5   1 345.722 67.3543  25
   1  -5  -1 308.355 82.4924  37
  -1  -5   1 249.241 40.2546  38
   1  -5  -1 313.717 69.9439  38
   1   5  -1 245.371 63.6142  10
  -1   5   1 349.315 49.3230   2
   1   5  -1 212.551 50.2638   5
  -1   5   1 245.870 47.1717   7
  -1  -5   0 37327.0 2124.95  62
  -1  -5   0 33817.7 2055.93  44
  -1   5   0 34549.0 2108.58  41
  -1  -5   0 37668.8 2075.99  25
  -1   5   0 36729.3 2034.04  24
  -1  -5   0 33988.7 2035.22  24
  -1  -5   0 33921.2 2074.09  27
  -1  -5   0 34333.2 2067.13  39
   1  -5   0 30553.9 2046.46  37
   1  -5   0 39961.7 2140.58   3
   1   5   0 31183.8 2054.99  10
  -1   5   0 38584.3 2067.99   7
  -1   5   0 35850.9 2050.76   1
  -1  -5  -1 21201.2 1239.20  25
  -1  -5  -1 19031.0 1228.02  26
  -1  -5  -1 19183.4 1265.05  27
  -1   5  -1 22765.1 1230.03  26
  -1  -5  -1 19507.9 1327.21  62
  -1  -5  -1 18647.6 1194.51   8
  -1   5  -1 20734.3 1231.40   1
  -1   5  -1 22359.9 1251.22   7
   1  -5   1 22041.3 1283.79   3
  -1   5  -1 19411.1 1317.55  41
  -1   5  -2 52439.0 2817.81  26
  -1  -5  -2 48401.5 2861.02  27
  -1  -5  -2 42666.5 2806.37  26
  -1  -5  -2 48189.9 2781.80  25
  -1   5  -2 49823.2 2916.48  63
  -1  -5  -2 46027.2 2889.32  63
  -1  -5  -2 42434.6 2897.86  62
  -1   5  -2 46674.7 2766.99  10
  -1  -5  -2 45677.1 2765.85   4
  -1   5  -2 47261.2 2800.79   7
  -1  -5  -3 22446.4 1437.46  27
  -1  -5  -3 21220.3 1311.42  25
  -1   5  -3 21180.2 1502.25  63
  -1  -5  -3 20442.7 1511.68  63
  -1  -5  -3 20490.8 1307.10   4
  -1   5  -3 20581.5 1475.38  42
  -1  -5  -4 37084.0 2358.63  27
  -1  -5  -4 34498.7 2177.26  25
  -1   5  -4 37974.7 2415.31  41
  -1  -5  -4 34774.3 2504.69  63
  -1   5  -4 38607.7 2510.84  63
  -1   5  -4 37731.4 2203.90   5
  -1  -5  -4 33485.0 2190.82   4
  -1  -5  -5 10514.5 1153.40  63
  -1   5  -5 14590.3 1229.27  63
  -1  -5  -5 11549.8 890.772   4
  -1   5  -5 13388.8 896.178   5
  -1  -5  -6 1211.42 234.060   4
  -1   5  -6 1637.43 252.746   4
  -1   5  -6 1913.25 503.704  53
  -1  -5  -6 945.031 370.707  60
  -1  -5  -6 1386.53 406.730  63
  -1  -5  -6 1352.05 322.482  58
  -1   5  -6 2311.05 466.901  63
  -1  -5  -6 1930.30 357.862  22
  -1  -5  -6 2011.11 345.758  20
  -1  -5  -6 2005.32 344.657  18
  -1   5  -6 2088.02 292.667  13
  -1   5  -6 1709.46 259.982  30
  -1  -5  -7 113.491 215.661  60
  -1  -5  -7 180.714 198.341  63
  -1  -5  -7 286.895 199.142  58
  -1   5  -7 380.586 236.115  63
  -1  -5  -7 93.5508 177.949  61
  -1  -5  -7 350.689 205.698  22
  -1   5  -7 141.310 98.8525   4
  -1  -5  -7 289.163 236.374  56
  -1   5  -7 404.288 234.625  56
  -1  -5  -7 95.3565 181.362  53
  -1  -5  -7 356.651 176.536  18
  -1   5  -7 408.164 182.214  20
  -1  -5  -7 250.128 145.009  20
  -1   5  -7 470.831 187.965  14
  -1  -5  -8 413.752 301.710  56
  -1  -5  -8 525.674 327.483  53
  -1   5  -8 1029.82 377.484  56
  -1   5  -8 745.299 296.329  52
  -1   5  -8 744.583 198.327   4
  -1  -5  -8 589.036 242.942  18
  -1   5  -8 865.932 247.006  14
  -1  -5  -8 1270.91 416.036  63
  -1  -5  -8 501.351 240.311  58
  -1  -5  -8 103.928 230.317  61
  -1  -5  -9 847.158 287.418  58
  -1  -5  -9 923.667 424.674  61
  -1  -5  -9 1157.29 309.160  18
  -1   5  -9 1605.29 324.250  14
  -1   5  -9 1532.20 400.719  52
  -1   5  -9 1140.54 403.365  56
  -1  -5  -9 413.849 325.962  53
  -1  -5  -9 889.285 409.189  56
  -1  -5 -10 759.461 271.166  59
  -1  -5 -10 1482.10 330.607  58
  -1  -5 -10 1605.48 317.068  18
  -1   5 -10 1712.81 299.089  14
  -1  -5 -10 966.268 347.214  56
  -1  -5 -10 346.514 258.754  53
  -1   5 -10 1124.93 330.082  56
  -1   5 -10 1279.58 322.724  52
  -1   5 -11 718.881 203.690  52
  -1   5 -11 876.008 245.482  56
  -1  -5 -11 695.568 260.709  56
  -1   5 -11 1057.56 248.499  59
  -1  -5 -11 1085.96 256.665  59
  -1  -5 -11 1133.34 233.028  58
   1   6 -12-24.6558 76.3586  52
   1  -6 -12-24.6840 60.4420  58
   1   6 -11 1741.36 346.751  52
   1   6 -11 2201.99 421.489  56
   1  -6 -11 1226.23 357.411  56
   1  -6 -11 742.170 316.791  53
   1  -6 -11 2373.41 384.537  58
   1  -6 -10-95.1337 232.883  53
   1  -6 -10-90.0324 170.718  56
   1   6 -10 70.7299 154.865  56
   1  -6 -10-93.2692 176.855  55
   1  -6 -10 57.2297 108.518  58
  -1  -6  10 132.547 108.588  45
   1  -6  -9 1211.69 459.952  55
   1  -6  -9 2457.28 616.483  53
   1   6  -9 4281.85 529.091  14
   1  -6  -9 3559.41 582.646  58
   1  -6  -9 3369.27 765.698  56
   1   6  -9 4827.09 752.172  56
   1  -6  -9 2486.20 652.856  61
   1   6  -8 99.9678 244.818  53
   1  -6  -8 95.2988 147.711  55
   1  -6  -8 127.864 171.585  58
   1  -6  -8 108.849 206.516  61
   1  -6  -8 113.437 124.385  60
   1   6  -8 86.4085 77.5572   4
   1  -6  -8 180.324 125.052   4
   1   6  -8 218.503 143.697  14
   1   6  -7 184.543 247.718  53
   1  -6  -7 81.8753 155.700  55
   1  -6  -7-79.5557 174.590  47
   1  -6  -7 459.979 218.371  58
   1  -6  -7 194.198 184.497  60
   1  -6  -7 382.532 277.249  61
   1   6  -7 563.419 192.407  14
   1  -6  -7 123.058 101.729   4
   1   6  -7 248.272 112.688   5
   1   6  -7 209.931 100.217   6
   1   6  -7 405.032 130.524   4
   1   6  -6 21.0874 65.2968   4
   1  -6  -6 24.2255 75.0138   4
   1   6  -6 45.3533 70.2178   6
   1   6  -6-43.2813 62.6822   5
   1  -6  -5 4750.79 521.465  62
   1  -6  -5 4837.81 454.010   4
   1   6  -5 5858.56 473.771   5
   1   6  -5 5547.49 473.244   6
   1  -6  -4 939.357 184.252  62
   1   6  -4 863.249 145.611   5
   1  -6  -4 881.927 144.322   4
   1   6  -4 862.176 154.805   6
   1   6  -4 1181.51 165.700  10
   1  -6  -3 26332.8 1885.50  37
   1  -6  -3 31923.2 1817.86  38
   1  -6  -3 20627.1 1929.16  64
   1   6  -3 27739.8 1920.68  64
   1  -6  -3 27517.0 1799.40   4
   1   6  -3 32870.7 1831.86   5
   1   6  -3 35345.5 1849.18  10
   1  -6  -2 1211.78 131.212  25
   1   6  -2 1429.77 149.232   5
  -1   6   2 1128.42 120.469   2
   1   6  -2 1729.79 168.245  10
   1  -6  -2 970.490 164.821  37
   1  -6  -2 1456.33 156.903  38
   1  -6  -2 1047.19 204.128  64
   1   6  -2 1716.88 200.667  64
  -1   6   1 71434.5 4294.09  41
  -1   6   1 76361.0 4280.33   7
  -1   6   1 77914.3 4275.31   2
   1   6  -1 70411.1 4300.65  10
  -1  -6   1 73266.6 4314.85  39
   1  -6  -1 74149.1 4318.81  38
   1  -6  -1 64515.8 4306.15  37
  -1  -6   1 76309.3 4314.96  25
  -1  -6   0 3691.76 266.775  25
  -1  -6   0 2988.43 254.650  27
   1  -6   0 3406.60 308.686   3
  -1   6   0 2953.20 233.954   1
  -1   6   0 3783.82 258.939   7
  -1  -6   0 3034.31 242.216  44
  -1   6   0 3274.44 289.596  41
  -1  -6   0 3060.09 249.653  39
  -1  -6   0 3306.46 297.270  62
  -1   6  -1 57193.0 3502.37  41
  -1  -6  -1 58652.7 3506.00  62
  -1   6  -1 64397.0 3419.52   7
   1  -6   1 60800.2 3458.66   3
  -1   6  -1 61293.8 3395.45   1
  -1  -6  -1 54263.0 3431.49  27
  -1  -6  -1 50642.4 3380.32  26
  -1  -6  -1 58405.3 3404.43  25
  -1  -6  -2 23.4321 72.5782  62
  -1   6  -2 54.6179 56.4023  63
  -1  -6  -2-18.1050 56.0897  63
  -1   6  -2 10.7082 38.9216  26
  -1  -6  -2 11.9735 39.3652  26
  -1  -6  -2 17.4692 33.1731  25
  -1  -6  -2 66.9006 68.5332  27
  -1  -6  -2 51.7577 34.3892   4
  -1   6  -2 97.1666 40.9523  10
  -1   6  -3 61.0323 88.9053  42
  -1  -6  -3 152.377 94.8491  63
  -1   6  -3 86.9251 78.2865  63
  -1  -6  -3 227.481 62.7356  25
  -1  -6  -3 235.185 103.432  27
  -1  -6  -3 188.747 61.4933   4
  -1   6  -4 35.8848 87.9163  41
  -1  -6  -4 155.750 136.453  27
  -1  -6  -4 50.2760 47.7986  25
  -1  -6  -4 135.189 148.042  63
  -1   6  -4 40.6631 99.6048  63
  -1  -6  -4 73.2794 53.3328   4
  -1   6  -4 57.4784 49.8735   5
  -1  -6  -5 22163.1 1852.34  63
  -1  -6  -5 20906.8 1506.57   4
  -1   6  -5 24291.2 1516.45   5
  -1   6  -6 1318.52 209.558   5
  -1  -6  -6 922.604 202.665   4
  -1   6  -6 1228.36 216.792   4
  -1  -6  -6 1101.69 283.555  22
  -1  -6  -6 380.522 262.059  60
  -1   6  -6 2056.76 426.424  63
  -1  -6  -6 919.894 319.684  63
  -1  -6  -6 647.819 325.214  57
  -1  -6  -6 979.727 285.043  58
  -1  -6  -6 1125.98 265.420  18
  -1   6  -6 1292.94 237.071  13
  -1   6  -6 907.240 197.246  30
  -1  -6  -7 14980.7 1861.43  56
  -1  -6  -7 18220.2 1950.78  61
  -1  -6  -7 24936.3 2082.40  63
  -1  -6  -7 18993.7 1707.39  58
  -1  -6  -7 28613.0 1751.19  20
  -1  -6  -7 27027.9 1809.86  22
  -1   6  -7 25354.9 1558.82   4
  -1  -6  -7 24512.5 1711.99  18
  -1   6  -7 35617.9 1845.63  14
  -1   6  -8 1111.43 357.764  52
  -1  -6  -8 513.017 322.357  56
  -1  -6  -8 528.798 331.993  53
  -1  -6  -8 1507.47 343.470  18
  -1  -6  -8 571.366 246.863  58
  -1  -6  -8 942.186 416.809  61
  -1   6  -9 3982.91 645.850  52
  -1  -6  -9 2787.71 690.673  53
  -1   6  -9 4339.98 733.284  56
  -1  -6  -9 3402.02 728.693  56
  -1   6  -9 4871.43 579.255  14
  -1  -6  -9 5200.15 631.393  18
  -1  -6  -9 4335.93 635.653  58
  -1  -6  -9 3087.77 706.960  61
  -1   6 -10 62.0134 135.783  56
  -1  -6 -10 170.947 229.208  53
  -1  -6 -10 390.927 242.099  56
  -1   6 -10-54.4299 133.246  52
  -1   6 -10 34.7501 93.1913  14
  -1  -6 -10 40.4895 132.983  18
  -1  -6 -10 56.0874 137.303  59
  -1  -6 -10 49.6328 108.677  58
  -1  -6 -11 161.483 111.995  58
  -1   6 -11 68.0623 91.4861  59
  -1   6 -11 139.961 115.099  52
  -1  -6 -11 101.635 124.566  56
   1  -7 -12 47.3442 68.5653  58
   1   7 -12-23.6060 51.6859  52
   1  -7 -11 248.069 150.391  58
   1  -7 -11 72.7828 113.046  53
   1   7 -11 215.604 149.554  52
   1  -7 -10 281.639 185.385  58
  -1  -7  10 309.402 120.355  45
   1  -7 -10 261.535 270.209  56
   1  -7 -10 184.833 226.550  55
   1  -7 -10-94.4357 179.469  53
  -1  -7   9-30.6434 82.1801  45
   1  -7  -9 128.102 171.762  58
   1  -7  -9 226.013 276.636  61
   1   7  -9 85.9793 105.242  14
   1  -7  -9-101.181 156.654  55
   1  -7  -9 102.674 158.966  53
   1  -7  -8 5143.74 947.550  61
   1  -7  -8 3308.65 790.189  60
   1  -7  -8 5847.92 760.408  58
   1  -7  -8 4622.83 571.998   4
   1   7  -8 6738.20 587.276   4
   1   7  -8 7361.09 715.788  14
   1  -7  -8 3365.58 732.980  55
   1  -7  -7 1537.72 358.481  58
   1  -7  -7 963.895 404.833  61
   1  -7  -7 1567.84 463.834  60
   1  -7  -7 1496.50 436.175  55
   1   7  -7 1970.83 521.437  53
   1   7  -7 2512.12 384.314  14
   1   7  -7 1652.02 261.558   6
   1   7  -7 1521.38 250.417   5
   1   7  -7 1718.90 260.252   4
   1  -7  -7 1137.66 246.296   4
   1   7  -6 35801.3 2381.42  42
   1  -7  -6 28476.0 2058.70   4
   1   7  -6 33327.8 2076.96   6
   1   7  -6 32222.0 2060.53   5
   1   7  -6 32087.7 2049.18   4
   1   7  -5 3008.97 452.193  42
   1  -7  -5 2172.29 342.623  62
   1  -7  -5 2283.38 290.203   4
   1   7  -5 2659.14 295.406   5
   1   7  -5 2646.67 300.099   6
   1  -7  -4 16699.9 1373.48  62
   1   7  -4 22431.6 1343.68   6
   1   7  -4 23087.2 1339.70  10
   1  -7  -4 17625.3 1291.27   4
   1   7  -4 21264.3 1322.66   5
   1   7  -3 793.858 124.315   5
   1  -7  -3 511.200 101.270   4
   1   7  -3 844.239 129.636  10
   1  -7  -3 660.739 93.6344  25
   1  -7  -3 608.422 111.924  38
  -1   7   2 1231.14 121.006   2
   1   7  -2 1075.56 141.614  10
   1   7  -2 1083.22 138.239   5
   1  -7  -2 1242.30 154.437  38
   1  -7  -2 1240.56 174.036  37
   1  -7  -2 1049.31 132.375  25
  -1   7   1 172.125 52.6677  41
  -1  -7   1 204.745 58.6082  44
  -1   7   1 211.084 46.2511   2
   1   7  -1 172.504 54.5509  10
  -1   7   1 210.870 51.0518   7
   1  -7  -1 260.649 106.430   3
  -1  -7   1 206.097 65.3185  39
   1  -7  -1 174.941 67.4717  38
  -1  -7   1 176.317 50.6835  27
  -1  -7   1 84.0798 57.3415  25
  -1  -7   0 65082.6 3610.81  25
  -1  -7   0 58675.5 3599.88  27
   1  -7   0 63769.6 3695.68   3
  -1   7   0 68766.9 3602.99   7
  -1   7   0 62156.7 3572.12   1
  -1   7   0 59344.5 3647.16  41
   1  -7   0 55888.1 3557.39  44
  -1  -7   0 57543.3 3577.01  44
  -1  -7   0 61829.9 3593.12  39
  -1  -7   0 64899.6 3672.28  62
  -1  -7  -1 10448.2 802.915  62
  -1   7  -1 11546.4 726.836   7
  -1   7  -1 10811.7 697.081   1
  -1  -7  -1 10368.5 706.040  25
  -1  -7  -1 10427.7 743.233  27
  -1  -7  -2 62290.9 3987.93  62
  -1  -7  -2 62746.8 3910.93  27
  -1  -7  -2 66980.7 3828.29  25
  -1   7  -2 64608.2 3810.75  10
  -1  -7  -3 7737.89 544.763  25
  -1  -7  -3 8417.91 679.020  27
  -1  -7  -3 7089.77 537.359   4
  -1   7  -4 36294.8 2232.43  41
  -1  -7  -4 29971.8 2202.20  63
  -1  -7  -4 29519.3 1940.13   4
  -1   7  -4 32043.9 1943.66   5
  -1  -7  -4 32180.3 2127.60  27
  -1  -7  -4 30140.8 1921.49  25
  -1   7  -5 1615.07 324.360  41
  -1   7  -5 1659.28 224.046   5
  -1  -7  -5 1234.06 206.567   4
  -1   7  -6 12811.5 906.088   4
  -1  -7  -6 9480.98 867.151   4
  -1   7  -6 12857.5 884.310   5
  -1  -7  -6 12179.4 1067.08  22
  -1  -7  -6 11243.9 1298.06  57
  -1  -7  -6 8798.76 1000.17  58
  -1  -7  -6 13672.8 1057.03  18
  -1   7  -6 14026.2 970.699  13
  -1   7  -6 12207.7 900.370  30
  -1  -7  -7-115.381 218.821  60
  -1  -7  -7 177.022 170.961  58
  -1  -7  -7 95.5872 209.329  61
  -1  -7  -7 52.5844 128.788  22
  -1   7  -7 42.8761 105.037  14
  -1  -7  -7 47.0173 136.244  18
  -1   7  -7 113.774 98.5526   4
  -1  -7  -8 576.612 254.920  58
  -1  -7  -8 211.057 233.276  61
  -1   7  -8 293.335 229.332  52
  -1   7  -8 1035.61 267.387  14
  -1  -7  -8 925.121 283.155  18
  -1  -7  -9 367.548 212.296  58
  -1  -7  -9 206.129 276.551  61
  -1  -7  -9 94.5736 231.718  56
  -1   7  -9 269.100 180.668  52
  -1  -7  -9 297.040 188.001  18
  -1   7  -9 41.8938 112.766  14
  -1  -7 -10 2716.64 452.356  58
  -1  -7 -10 1646.57 456.503  56
  -1   7 -10 2744.50 483.819  52
  -1   7 -10 2923.39 389.458  14
  -1  -7 -10 2314.39 393.413  18
  -1  -7 -11 95.8848 85.8826  58
  -1   7 -11 125.064 102.832  59
  -1   7 -11 67.2472 97.5428  52
   1  -8 -12 201.580 95.5256  58
   1   8 -12 155.356 100.709  52
   1  -8 -11 1159.70 258.752  58
   1  -8 -11 425.761 236.859  53
   1   8 -11 700.589 215.799  52
   1  -8 -10 1266.74 343.073  58
   1  -8 -10 364.978 284.940  55
   1  -8 -10 467.267 309.143  53
  -1  -8   9 1479.59 266.011  45
   1   8  -9 1557.41 315.687  14
   1  -8  -9 1643.79 384.471  58
   1  -8  -9 1016.34 433.022  61
   1  -8  -9 1012.32 419.587  55
   1  -8  -9 308.665 259.884  53
   1  -8  -8 1034.56 448.724  60
   1  -8  -8 1763.67 404.318  58
   1  -8  -8 1763.65 550.047  61
   1   8  -8 2943.76 431.863  14
   1   8  -8 2395.14 323.813   4
   1  -8  -8 1401.25 303.484   4
   1  -8  -8 1556.89 476.361  55
   1   8  -7 726.491 178.340   5
   1  -8  -7 389.870 170.227   4
   1   8  -7 494.242 154.063   6
   1   8  -7 785.045 174.220   4
   1  -8  -7 677.664 295.200  55
   1  -8  -7 563.739 225.079  58
   1  -8  -7 298.210 220.262  60
   1  -8  -7 292.662 263.782  61
   1   8  -7 816.454 226.004  14
   1   8  -7 752.563 176.092  32
   1   8  -6-52.8575 115.751  42
   1  -8  -6 214.140 262.111  54
   1   8  -6 47.3251 73.2991  32
   1   8  -6 24.2109 59.3034   6
   1  -8  -6 26.3939 70.8082   4
   1   8  -6 45.9328 66.5536   5
   1   8  -6 131.324 83.0307   4
   1   8  -5 3185.79 482.607  42
   1  -8  -5 2355.35 378.518  62
   1  -8  -5 2643.25 318.172   4
   1   8  -5 3201.67 333.955   5
   1   8  -5 3724.94 361.065   6
   1  -8  -4 5379.91 572.174  62
   1  -8  -4 5332.12 480.962   4
   1   8  -4 6662.36 507.911   5
   1   8  -4 6678.83 512.617  10
   1   8  -4 6565.87 520.749   6
  -1   8   3 17819.2 1239.76   2
   1  -8  -3 18925.2 1430.27   3
   1   8  -3 23577.5 1318.05  10
   1   8  -3 22640.7 1302.79   5
   1  -8  -3 19130.7 1242.55  25
   1  -8  -3 20756.8 1298.66  38
   1   8  -2 25256.8 1568.27  10
   1   8  -2 26580.4 1561.95   5
   1  -8  -2 25489.6 1696.22   3
  -1   8   2 24219.5 1517.16   2
   1  -8  -2 25954.9 1582.18  38
   1  -8  -2 24463.8 1549.54  25
  -1  -8   1 45128.3 2501.53  44
  -1   8   1 42745.7 2478.93   7
  -1   8   1 41644.2 2458.32   2
   1   8  -1 40041.8 2491.32  10
   1  -8  -1 40993.8 2608.23   3
   1  -8  -1 41480.1 2518.84  38
  -1  -8   1 41175.4 2500.23  39
  -1  -8   1 38378.2 2515.88  25
  -1  -8   0 28661.7 1696.77  25
  -1  -8   0 26906.8 1684.46  27
   1  -8   0 26535.4 1763.77   3
  -1   8   0 30588.7 1689.03   7
  -1   8   0 27375.7 1653.07   1
   1  -8   0 25219.4 1637.97  44
  -1  -8   0 25540.3 1661.47  44
  -1   8   0 27621.0 1739.21  41
  -1  -8   0 28266.0 1677.94  38
  -1  -8   0 27824.0 1675.06  39
  -1  -8   0 31543.7 1784.46  62
  -1  -8  -1 15838.0 1088.78  62
  -1   8  -1 14914.0 949.143   1
  -1   8  -1 15650.7 983.521   7
  -1  -8  -1 15326.3 971.466  25
  -1  -8  -1 13288.1 991.365  27
  -1  -8  -2 1079.70 224.533  62
  -1   8  -2 1062.50 131.919  10
  -1  -8  -2 1213.20 148.493  25
  -1  -8  -2 989.736 185.866  27
  -1  -8  -3 103.878 100.315  62
  -1   8  -3 33.8614 44.6025  10
  -1  -8  -3 24.0504 41.6837   4
  -1  -8  -3 60.7700 42.1291  25
  -1  -8  -3-27.9092 74.8710  27
  -1   8  -4 3029.72 437.307  41
  -1   8  -4 2737.69 270.303   5
  -1  -8  -4 1796.33 237.500   4
  -1  -8  -4 2162.74 236.494  25
  -1  -8  -4 2148.07 354.290  27
  -1  -8  -5 6075.86 505.581  25
  -1  -8  -5 5669.78 534.379   4
  -1   8  -5 6575.15 537.272   5
  -1   8  -6 12984.8 908.482   5
  -1  -8  -6 11845.8 1079.83  22
  -1  -8  -6 10182.4 1289.60  57
  -1  -8  -6 9072.97 1025.12  58
  -1   8  -6 14197.8 984.287  13
  -1  -8  -6 12726.7 1062.22  18
  -1   8  -6 13034.0 929.480  30
  -1   8  -7 14085.2 1010.15   4
  -1  -8  -7 6200.69 1239.73  60
  -1  -8  -7 9724.91 1134.79  58
  -1  -8  -7 8352.57 1297.80  61
  -1  -8  -7 13166.3 1197.55  22
  -1  -8  -7 13456.7 1173.18  18
  -1   8  -7 19504.1 1256.73  14
  -1   8  -7 13556.3 998.999  30
  -1  -8  -8 2767.55 694.629  61
  -1  -8  -8 4705.72 698.914  58
  -1  -8  -8 2699.01 728.331  60
  -1   8  -8 6067.54 810.356  52
  -1  -8  -8 4936.35 657.332  18
  -1   8  -8 7974.67 732.804  14
  -1  -8  -9 1338.77 465.360  61
  -1  -8  -9 1648.72 395.220  58
  -1   8  -9 1964.28 450.891  52
  -1  -8  -9 2102.37 418.756  18
  -1   8  -9 2860.23 421.039  14
  -1  -8 -10 488.727 194.996  58
  -1   8 -10 608.522 209.657  52
  -1  -8 -10 524.577 204.427  18
  -1   8 -10 419.136 156.459  14
  -1  -8 -11 124.670 107.977  58
  -1   8 -11 31.8816 92.4342  52
   1  -9 -12 20.7162 50.7260  58
   1   9 -12 20.4370 54.8167  52
   1  -9 -11 76.4279 102.485  58
   1  -9 -11-68.7226 130.319  53
   1   9 -11-38.9502 112.828  52
   1  -9 -10 106.804 130.753  58
   1  -9 -10 92.1497 201.781  53
   1  -9 -10-89.7027 170.113  55
  -1  -9   9 1778.80 288.321  45
   1  -9  -9 240.248 304.470  60
   1  -9  -9 1923.37 420.636  58
   1  -9  -9 1690.22 529.289  61
   1   9  -9 2171.50 364.666  14
   1  -9  -9 1132.81 414.090  53
   1  -9  -9 1113.14 436.264  55
   1  -9  -8 984.511 392.454  55
   1  -9  -8 464.513 340.798  60
   1  -9  -8 933.056 301.852  58
   1  -9  -8 555.925 369.254  61
  -1  -9   8 1147.77 240.472  45
   1   9  -8 1114.54 266.978  14
   1   9  -8 1008.90 206.251   4
   1  -9  -7 13779.0 1538.52  55
   1  -9  -7 12713.4 1317.19  58
   1  -9  -7 14271.8 1652.96  61
   1  -9  -7 9935.06 1467.96  60
  -1  -9   7 18504.0 1251.04  45
   1   9  -7 18106.4 1201.47  32
   1   9  -7 17132.5 1184.29   5
   1   9  -7 18304.5 1192.57   4
   1  -9  -7 12274.0 1167.14   4
   1   9  -7 18458.9 1219.52   6
   1   9  -6 2309.16 302.630   6
   1   9  -6 2735.69 318.428   5
   1  -9  -6 1639.49 276.560   4
   1  -9  -6 1768.13 541.134  54
   1  -9  -6 1856.91 465.272  55
   1   9  -6 1878.49 428.843  48
   1  -9  -6 1724.31 465.563  60
   1  -9  -6 1950.46 369.083  58
   1   9  -6 2596.59 460.733  42
   1  -9  -6 1903.25 346.258  18
   1   9  -6 2503.39 312.670  32
   1   9  -5 33503.5 2021.40  42
   1  -9  -5 18901.4 1569.20   4
   1   9  -5 26602.1 1634.27   6
   1   9  -5 28061.2 1631.43   5
   1  -9  -5 22322.5 1732.37  62
   1   9  -4 1765.13 352.525  42
   1  -9  -4 2212.53 323.179  62
   1  -9  -4 1319.41 298.135   3
   1   9  -4 2243.93 261.900   6
   1   9  -4 2165.45 246.337  10
   1   9  -4 1751.75 229.802   5
   1  -9  -3 8793.86 644.320  25
   1  -9  -3 10019.3 846.372   3
   1   9  -3 10852.4 699.070   5
  -1   9   3 8590.64 632.187   2
   1   9  -3 10793.3 708.529  10
   1  -9  -3 9878.04 698.405  38
   1  -9  -2 634.049 110.662  25
   1  -9  -2 464.413 105.911  38
   1   9  -2 582.526 108.116   5
  -1   9   2 520.093 83.6928   2
   1   9  -2 564.924 108.069  10
   1  -9  -2 647.520 177.222   3
  -1  -9   1 8752.07 581.814  44
  -1  -9   1 8477.50 608.100  25
  -1  -9   1 8189.16 578.411  39
   1  -9  -1 7635.98 593.660  38
   1  -9  -1 7660.14 671.471   3
  -1   9   1 8109.88 570.413   7
   1   9  -1 7634.76 569.340  10
  -1  -9   0 7059.85 505.674  44
  -1   9   0 7553.14 582.740  41
   1  -9   0 6369.65 477.915  44
  -1  -9   0 7400.71 520.295  38
  -1  -9   0 7111.10 511.095  39
  -1  -9   0 6928.51 538.507  25
  -1   9   0 7994.79 534.260   7
  -1   9   0 7342.58 493.917   1
   1  -9   0 7999.97 622.692   3
  -1  -9  -1 86865.9 5667.37  27
  -1  -9  -1 97479.5 5636.94  25
  -1   9  -1 104455. 5650.96   7
  -1   9  -1 93282.1 5609.52   1
  -1  -9  -1 97994.1 5779.35  62
  -1  -9  -2 7204.89 634.900  27
  -1  -9  -2 7930.22 561.042  25
  -1   9  -2 7636.97 539.534  10
  -1  -9  -2 7482.31 698.675  62
  -1  -9  -3 75909.3 4493.16  25
  -1  -9  -3 75667.9 4675.78  27
  -1  -9  -3 72242.1 4725.13  62
  -1   9  -3 76805.3 4486.24  10
  -1   9  -4 4686.12 564.572  41
  -1   9  -4 3651.09 350.918   5
  -1  -9  -4 3351.74 331.539  25
  -1  -9  -4 4431.38 522.976  27
  -1   9  -5 22607.8 1657.74  41
  -1  -9  -5 18133.2 1327.46  25
  -1   9  -5 22593.3 1386.71   5
  -1   9  -6 1139.37 204.099   5
  -1   9  -6 1021.63 327.618  48
  -1  -9  -6 1266.94 314.056  22
  -1  -9  -6 929.741 437.265  57
  -1  -9  -6 902.854 370.665  60
  -1  -9  -6 1329.09 314.127  58
  -1   9  -6 1439.96 257.585  13
  -1  -9  -6 1248.81 309.582  18
  -1   9  -6 1200.19 219.499  30
  -1   9  -7 197.674 111.471   4
  -1  -9  -7-118.888 225.435  60
  -1  -9  -7 60.2102 131.835  58
  -1  -9  -7-98.9609 187.650  61
  -1  -9  -7-104.248 255.196  57
  -1  -9  -7 55.3724 148.490  22
  -1   9  -7 42.9894 133.118  14
  -1  -9  -7-49.8452 154.346  18
  -1   9  -7 27.6869 85.7372  30
  -1  -9  -8 129.338 200.246  60
  -1  -9  -8-107.408 203.667  61
  -1  -9  -8 64.5546 99.9480  58
  -1   9  -8 70.7721 134.199  52
  -1   9  -8 44.1949 108.190  14
  -1  -9  -8-160.670 194.461  18
  -1  -9  -9 2484.88 472.395  58
  -1  -9  -9 1437.20 480.588  61
  -1   9  -9 2403.22 471.563  52
  -1  -9  -9 1863.79 395.143  18
  -1   9  -9 2812.78 406.015  14
  -1  -9 -10 143.492 128.772  58
  -1   9 -10 368.039 134.792  14
  -1  -9 -10 159.818 138.793  18
  -1   9 -10 144.742 118.661  52
   1  -9  11 1475.13 198.569  46
  -1  -9 -11 1741.20 284.124  58
  -1   9 -11 1310.35 247.965  52
   1 -10 -11 36.0784 78.9948  58
   1  10 -11-36.3653 105.331  52
   1 -10 -11 66.0882 125.315  53
   1 -10 -10 1847.99 528.743  61
   1 -10 -10 789.524 369.575  55
   1 -10 -10 995.022 393.140  53
  -1 -10   9 145.013 105.374  45
   1 -10  -9 181.291 187.158  58
   1 -10  -9 112.235 212.850  61
   1 -10  -9-119.762 185.456  60
   1  10  -9 356.360 167.927  14
   1 -10  -9 201.824 247.057  55
   1 -10  -9-102.917 251.965  53
   1 -10  -8 3051.74 721.338  60
   1 -10  -8 2998.09 545.201  58
   1 -10  -8 3814.73 793.659  61
   1 -10  -8 2094.86 602.919  55
   1  10  -7 728.517 182.926   5
   1  10  -7 629.147 166.259   6
   1  10  -7 540.043 152.874   4
   1 -10  -7 355.168 277.073  55
   1 -10  -7 137.532 263.034  54
   1  10  -7 735.076 294.635  48
   1 -10  -7 495.678 211.666  58
   1 -10  -7 202.040 223.831  61
   1 -10  -7 620.288 301.400  60
  -1 -10   7 850.248 212.491  45
   1 -10  -7 1053.36 290.060  18
   1  10  -7 736.122 179.883  32
   1  10  -6 24.3451 59.8332   5
   1  10  -6 206.388 97.9821   6
   1 -10  -6 73.9326 161.964  55
   1 -10  -6 343.668 250.879  54
   1  10  -6 129.232 122.639  48
   1 -10  -6 84.4920 206.901  60
   1  10  -6 114.839 125.834  42
  -1 -10   6 146.505 101.578  45
   1 -10  -6-39.4945 114.518  18
   1  10  -6 177.938 92.4500  32
   1  10  -5 105.534 141.501  42
   1  10  -5 20.4728 54.9016  10
   1  10  -5-22.9247 75.2924   6
   1  10  -5 84.6674 76.8560   5
   1 -10  -5-40.9876 89.7441  62
   1  10  -4 20585.2 1494.61  42
   1 -10  -4 14664.4 1276.07  62
   1 -10  -4 15037.7 1361.44   3
   1  10  -4 18395.9 1182.11  10
   1  10  -4 17905.4 1177.04   5
   1  10  -3 40.9784 100.446  42
   1 -10  -3 47.2458 43.1957  25
   1 -10  -3 50.7204 61.6036  38
   1  10  -3 126.971 65.2173  10
   1 -10  -3 111.321 115.015   3
   1  10  -3 281.225 82.7848   5
   1  10  -2 77217.3 4224.01  42
   1 -10  -2 63875.8 3944.27  25
  -1 -10   2 56222.3 3977.84  25
   1 -10  -2 67608.0 3978.90  38
  -1 -10   2 66404.5 3975.23  39
   1 -10  -2 65213.1 4128.56   3
   1  10  -2 69355.8 3962.94  10
   1  10  -2 68455.5 3938.70   5
  -1  10   2 66979.9 3900.33   2
   1  10  -1 230.357 123.609  42
  -1 -10   1 306.041 88.1983  44
  -1 -10   1 167.013 95.2117  25
   1 -10  -1 368.686 101.134  38
   1 -10  -1 218.416 113.492   3
   1  10  -1 302.314 77.9638  10
  -1  10   1 415.463 74.1878   1
  -1  10   0 40829.2 2621.86  41
  -1 -10   0 36831.0 2530.45  44
  -1 -10   0 43488.3 2588.70  25
   1 -10   0 41405.6 2596.43  38
  -1 -10   0 44093.9 2551.07  39
  -1  10   0 43577.1 2523.94   1
  -1  10   0 45656.3 2571.82   7
   1 -10   0 42500.1 2683.51   3
  -1 -10  -1 37.8322 58.5823  27
  -1 -10  -1 13.9196 45.7279  25
  -1 -10  -1 56.6955 82.1149  62
  -1  10  -1 10.6936 30.9916   1
  -1  10  -1 26.2721 64.3217  41
  -1 -10  -2 279.525 83.6111  25
  -1 -10  -2 203.490 112.288  27
  -1  10  -2 264.285 72.5634  10
  -1 -10  -2 173.455 126.757  62
  -1 -10  -3 99.7591 96.4184  27
  -1 -10  -3 88.4691 58.3702  25
  -1 -10  -3 41.2708 119.622  62
  -1  10  -3 66.4468 58.3637  10
  -1  10  -4 10397.8 939.460  41
  -1 -10  -4 8846.94 665.412  25
  -1 -10  -4 8424.94 851.084  27
  -1  10  -4 8806.98 672.794   5
  -1  10  -5 430.258 122.074   5
  -1 -10  -5 249.491 223.711  57
  -1 -10  -5 207.923 129.971  58
  -1  10  -5 428.905 212.854  48
  -1 -10  -5 476.355 135.618  23
  -1 -10  -5 406.046 108.367  25
  -1  10  -5 152.886 137.797  41
  -1 -10  -5 366.776 175.913  18
  -1  10  -5 175.053 94.4445  30
  -1  10  -6 24960.1 1607.08   5
  -1  10  -6 27538.5 2036.77  48
  -1 -10  -6 19364.2 2082.88  57
  -1 -10  -6 21202.8 1793.87  58
  -1 -10  -6 11986.2 1881.84  60
  -1 -10  -6 23110.4 1820.34  22
  -1 -10  -6 22474.5 1624.29  23
  -1  10  -6 30987.5 1728.17  13
  -1 -10  -6 22981.9 1775.50  18
  -1  10  -6 25595.5 1627.73  30
  -1  10  -7 209.954 108.040   5
  -1  10  -7 312.215 132.270   4
  -1 -10  -7 121.171 187.908  60
  -1 -10  -7 303.158 292.893  61
  -1 -10  -7-108.420 314.220  57
  -1 -10  -7 121.219 162.887  58
  -1 -10  -7 170.256 176.059  22
  -1 -10  -7 256.608 186.655  18
  -1  10  -7 214.650 133.366  14
  -1  10  -7 331.914 192.576  48
  -1  10  -7 138.783 152.316  52
  -1  10  -7 358.067 131.877  30
  -1 -10  -8 5415.29 990.576  61
  -1 -10  -8 2081.69 760.146  60
  -1 -10  -8 8104.54 922.463  58
  -1  10  -8 8270.50 976.982  52
  -1 -10  -8 7404.03 844.411  18
  -1  10  -8 11892.8 898.093  14
  -1 -10  -9 102.007 157.947  61
  -1 -10  -9-59.6366 130.597  58
  -1  10  -9 60.5888 93.8350  52
  -1  10  -9 38.1463 83.5557  14
  -1 -10  -9 100.825 165.585  18
  -1 -10 -10 1205.80 288.733  58
  -1 -10 -10 823.620 249.898  18
  -1  10 -10 1155.59 222.416  14
  -1  10 -10 908.310 260.245  52
  -1  10 -11 136.903 99.4397  52
  -1 -10 -11-28.6103 76.7520  58
   1 -10  11 41.9464 59.3234  46
   1  11 -11-66.9783 97.0322  52
   1 -11 -11 125.822 168.721  53
   1 -11 -11 33.5816 82.2445  58
   1 -11 -10 85.2412 161.658  55
   1  11 -10 100.750 110.335  52
   1 -11 -10-88.3233 136.775  53
   1 -11 -10 94.8606 207.719  61
   1 -11 -10 48.8185 119.541  58
   1 -11  -9 401.162 272.036  55
   1 -11  -9 410.103 299.769  53
   1 -11  -9 357.385 264.025  60
   1 -11  -9 1109.88 309.411  58
   1 -11  -9 668.720 388.008  61
  -1 -11   9 1157.66 226.631  45
  -1 -11   8 2742.90 365.721  45
   1 -11  -8 831.303 405.420  60
   1 -11  -8 1675.54 397.691  58
   1 -11  -8 1698.41 551.524  61
   1  11  -8 2402.87 321.969  32
   1 -11  -8 1414.14 482.025  55
   1  11  -7 12920.7 921.518   4
   1  11  -7 11847.4 918.968   5
   1  11  -7 12221.6 936.352   6
   1  11  -7 11917.6 1212.93  48
   1 -11  -7 7848.40 1165.75  55
   1 -11  -7 8916.59 1457.82  54
   1 -11  -7 10066.8 1066.55  58
   1 -11  -7 8491.93 1257.80  60
  -1 -11   7 13033.4 975.273  45
   1 -11  -7 8319.68 982.829  18
   1  11  -7 12861.4 935.350  32
   1  11  -6 9996.44 758.750   5
   1  11  -6 10069.0 776.535   6
   1 -11  -6 6684.90 1139.49  54
   1 -11  -6 8538.55 1072.48  55
   1  11  -6 8364.39 1000.67  48
   1 -11  -6 5280.06 778.281  62
   1 -11  -6 7735.30 1070.34  60
   1  11  -6 10544.6 1038.06  42
  -1 -11   6 11194.9 828.263  45
   1 -11  -6 6601.74 790.505  18
   1  11  -6 10746.9 784.242  32
   1  11  -5 38446.4 2523.83  42
   1  11  -5 35776.4 2198.25   6
   1  11  -5 35340.7 2169.95   5
   1  11  -5 34070.7 2161.07  10
   1  11  -4 7460.97 803.308  42
   1 -11  -4 5875.07 681.403  62
   1  11  -4 7336.19 585.190  10
   1  11  -4 7350.28 580.378   5
   1  11  -3 9384.42 870.387  42
   1 -11  -3 7707.28 600.727  25
   1 -11  -3 8171.47 649.411  38
   1  11  -3 8638.27 629.569   5
   1 -11  -3 6696.50 767.833   3
   1  11  -3 9380.64 650.946  10
   1  11  -2 715.925 210.915  42
  -1 -11   2 941.513 158.941  44
  -1 -11   2 466.484 142.357  25
   1 -11  -2 710.599 140.274  25
  -1 -11   2 746.287 146.262  39
   1 -11  -2 917.182 161.174  38
   1 -11  -2 738.584 208.458   3
  -1  11   2 863.662 116.488   2
   1  11  -2 779.123 137.866  10
  -1 -11   1 31881.4 1974.63  44
   1  11  -1 31598.6 2143.11  42
   1 -11  -1 28432.9 1994.27  25
  -1 -11   1 31320.9 2015.57  25
   1 -11  -1 31386.4 2006.90  38
  -1 -11   1 34089.6 1977.40  39
   1  11  -1 33620.4 1978.87  10
   1 -11  -1 28404.9 2103.62   3
  -1  11   1 32555.5 1929.62   1
  -1 -11   0 19876.9 1320.40  62
  -1  11   0 17403.5 1228.17  41
  -1 -11   0 16464.2 1186.18  25
   1 -11   0 17879.4 1209.84  38
  -1  11   0 17622.2 1126.52   1
  -1  11   0 18378.4 1182.67   7
  -1 -11  -1 60138.5 3568.67  62
  -1 -11  -1 55746.3 3376.58  25
  -1  11  -1 52813.7 3490.99  41
  -1 -11  -2 47460.6 2757.67  25
  -1 -11  -2 39023.0 2841.57  27
  -1  11  -2 46930.6 2726.10  10
  -1 -11  -2 43052.3 2957.07  62
  -1 -11  -3 24523.5 1582.29  25
  -1 -11  -3 23759.7 1754.16  27
  -1 -11  -3 25264.2 1856.81  62
  -1  11  -3 25043.1 1567.99  10
  -1  11  -4 19565.6 1469.89  41
  -1 -11  -4 16063.8 1140.91  25
  -1  11  -4 17109.9 1153.82   5
  -1 -11  -5 10802.2 1321.99  57
  -1 -11  -5 10321.3 1001.89  58
  -1 -11  -5 9888.29 1252.50  60
  -1  11  -5 13513.2 1243.19  48
  -1 -11  -5 9404.44 822.725  25
  -1  11  -5 14047.1 1182.57  41
  -1 -11  -5 11788.6 1023.12  18
  -1 -11  -5 14037.8 1077.89  17
  -1  11  -5 13483.5 896.234   5
  -1  11  -6 564.917 156.429   5
  -1  11  -6 604.744 157.870   6
  -1 -11  -6 637.920 351.089  60
  -1 -11  -6 367.725 202.540  58
  -1 -11  -6 514.806 358.310  57
  -1  11  -6 471.577 224.249  48
  -1 -11  -6 629.774 246.478  22
  -1 -11  -6 921.924 211.644  23
  -1  11  -6 617.938 240.969  41
  -1 -11  -6 836.487 266.865  18
  -1 -11  -6 548.071 341.123  17
  -1  11  -6 862.518 183.651  30
  -1  11  -7 26.5998 71.3433   5
  -1  11  -7 28.4557 62.3194   4
  -1 -11  -7 123.573 234.321  60
  -1 -11  -7-60.8140 115.322  58
  -1 -11  -7-112.623 302.014  57
  -1 -11  -7-116.028 190.539  22
  -1 -11  -7-52.7785 163.432  18
  -1  11  -7 42.7397 93.5894  14
  -1  11  -7-68.1412 166.812  52
  -1  11  -7 134.498 164.628  48
  -1  11  -7-27.3246 59.8435  30
  -1 -11  -8 522.848 322.846  60
  -1 -11  -8 872.554 398.341  61
  -1 -11  -8 573.723 245.535  58
  -1  11  -8 533.307 266.615  52
  -1  11  -8 1223.11 276.517  14
  -1 -11  -8 823.816 272.296  18
  -1 -11  -9 1397.25 345.203  58
  -1 -11  -9 908.777 389.950  61
  -1  11  -9 1667.91 384.896  52
  -1  11  -9 1931.01 317.615  14
  -1 -11  -9 751.990 267.750  18
  -1 -11 -10 1112.90 274.497  58
  -1  11 -10 1264.42 229.506  14
  -1  11 -10 929.061 252.872  52
  -1  11 -11 691.114 171.088  52
   1 -11  11 991.475 145.561  46
   1  12 -11 636.846 185.323  52
   1 -12 -11 295.995 217.899  53
   1 -12 -11 891.411 205.047  58
   1  12 -10 187.560 154.332  52
   1 -12 -10 164.351 180.210  55
   1 -12 -10 85.6876 187.888  53
   1 -12 -10 183.738 123.594  58
   1 -12 -10 275.839 225.308  61
   1 -12  -9 813.958 376.818  53
   1 -12  -9 892.083 383.167  55
   1 -12  -9 236.232 298.530  60
   1 -12  -9 2183.84 413.358  58
   1 -12  -9 1323.13 473.368  61
  -1 -12   9 2595.99 321.038  45
  -1 -12   8 343.200 140.982  45
   1 -12  -8 342.291 249.903  61
   1 -12  -8 58.1916 110.535  58
   1 -12  -8-119.979 227.596  60
   1  12  -8 359.811 132.238  32
   1  12  -8 323.155 187.315  48
   1 -12  -8-102.034 295.610  55
   1  12  -7 1452.34 255.904   5
   1  12  -7 1677.15 278.456   6
   1  12  -7 1651.97 261.520   4
   1 -12  -7 750.989 350.377  55
   1 -12  -7 1312.25 558.872  54
   1  12  -7 1036.76 331.130  48
   1 -12  -7 1521.15 497.111  60
  -1 -12   7 1569.15 279.058  45
   1  12  -7 1518.57 375.418  42
   1 -12  -7 1145.19 318.852  18
   1  12  -7 1448.52 254.160  32
   1  12  -6 469.154 148.811   6
   1  12  -6 388.246 133.798   5
   1  12  -6 68.2140 150.149  48
   1 -12  -6 80.2076 152.867  55
   1 -12  -6 374.020 273.410  54
   1 -12  -6 109.663 121.041  62
   1 -12  -6 456.163 264.701  60
   1  12  -6 618.153 253.678  42
  -1 -12   6 366.142 146.415  45
   1 -12  -6 132.348 137.470  18
   1  12  -6 354.404 127.557  32
   1 -12  -5 1081.46 294.674  62
   1 -12  -5 1552.01 398.999  60
   1  12  -5 1786.60 399.885  42
  -1 -12   5 1878.51 281.184  45
   1  12  -5 1406.43 368.767  48
   1 -12  -5 1752.25 500.564  54
   1  12  -5 1639.53 259.521   6
   1  12  -5 1985.56 259.030  10
   1  12  -5 1716.01 248.933   5
   1 -12  -5 1241.70 291.540  18
   1  12  -4 5021.85 649.823  42
   1  12  -4 5548.42 460.756  10
   1  12  -4 4557.04 429.215   5
   1  12  -3 43511.3 2618.74  42
   1 -12  -3 32436.9 2222.54  25
   1 -12  -3 35222.9 2290.08  38
   1 -12  -3 33722.5 2498.90   3
   1  12  -3 36728.3 2267.42  10
   1  12  -3 39893.2 2268.74   5
   1  12  -2 22229.7 1537.31  42
  -1 -12   2 23166.7 1322.97  44
  -1 -12   2 16185.2 1298.62  25
   1 -12  -2 17723.8 1265.98  25
   1 -12  -2 18767.4 1300.91  38
   1 -12  -2 18655.2 1459.32   3
   1  12  -2 19777.2 1272.31  10
  -1 -12   1 49174.5 2858.77  44
   1  12  -1 44324.3 3008.58  42
  -1 -12   1 43407.2 2903.66  25
   1 -12  -1 43464.9 2885.66  25
  -1  12   1 48356.0 2805.16   1
   1  12  -1 48115.7 2853.93  10
   1 -12  -1 46512.5 3032.66   3
   1 -12  -1 46698.0 2893.50  38
  -1 -12   1 47480.8 2844.21  39
  -1 -12   0 12349.6 903.123  25
   1 -12   0 12937.0 929.563  38
   1  12   0 12500.0 867.438  10
  -1  12   0 12592.0 839.781   1
  -1 -12  -1 10765.6 901.387  62
  -1 -12  -1 9822.49 734.466  25
  -1  12  -1 9268.74 829.609  41
  -1 -12  -2 350.571 101.863  25
  -1 -12  -2 214.733 134.603  62
  -1  12  -2 519.112 105.118  10
  -1  12  -2 264.112 138.569  41
  -1 -12  -3 555.563 129.122  25
  -1 -12  -3 671.501 222.507  27
  -1 -12  -3 399.141 183.597  62
  -1  12  -3 592.971 119.645  10
  -1  12  -3 311.304 171.273  41
  -1  12  -4 2678.48 452.393  41
  -1 -12  -4 2635.14 295.072  25
  -1  12  -4 2366.34 285.012   5
  -1 -12  -5 14629.1 1536.61  57
  -1 -12  -5 13933.9 1155.60  58
  -1 -12  -5 10149.1 1344.47  60
  -1  12  -5 15612.2 1364.13  48
  -1 -12  -5 11477.3 932.190  25
  -1  12  -5 15052.7 1274.64  41
  -1 -12  -5 15145.1 1189.73  17
  -1 -12  -5 12372.2 1102.92  18
  -1  12  -5 13424.1 969.778   5
  -1 -12  -6 5418.26 984.724  57
  -1 -12  -6 2865.97 730.732  60
  -1 -12  -6 4889.81 662.609  58
  -1  12  -6 6186.91 821.458  48
  -1 -12  -6 4945.60 554.336  23
  -1  12  -6 6945.10 789.301  41
  -1 -12  -6 5839.24 735.093  17
  -1 -12  -6 5213.58 667.993  18
  -1  12  -6 6174.71 553.330   6
  -1  12  -6 5694.74 533.194   5
  -1 -12  -7 11246.9 1155.95  58
  -1 -12  -7 4793.72 1127.74  60
  -1 -12  -7 10854.0 1470.73  57
  -1 -12  -7 10686.9 1135.39  22
  -1 -12  -7 10373.4 1083.97  18
  -1  12  -7 16353.6 1140.92  14
  -1 -12  -7 11213.3 1132.04  17
  -1  12  -7 14231.7 1296.96  48
  -1  12  -7 15693.3 1331.69  52
  -1  12  -7 11448.5 905.366  30
  -1 -12  -8 1096.20 471.091  61
  -1 -12  -8 393.076 296.989  60
  -1 -12  -8 1699.33 391.247  58
  -1  12  -8 1981.70 438.192  52
  -1 -12  -8 1107.22 312.618  18
  -1  12  -8 2781.87 405.414  14
  -1 -12  -9 2705.01 482.783  58
  -1 -12  -9 2189.22 586.658  61
  -1 -12  -9 1829.84 405.514  18
  -1  12  -9 3687.69 441.097  14
  -1  12  -9 3025.81 494.141  52
   1 -12  10 200.751 101.178  46
  -1 -12 -10 169.626 139.611  58
  -1  12 -10 271.818 108.642  14
  -1  12 -10 38.7423 104.342  52
  -1 -12 -11 24.4890 59.9630  58
   1 -12  11 45.3766 41.2113  46
  -1  12 -11-21.6759 58.1416  52
   1 -13 -11 55.0836 79.8493  58
   1  13 -11 53.7983 77.9898  52
   1 -13 -11 109.770 159.010  53
   1 -13 -10 88.4733 216.636  61
   1 -13 -10 128.001 123.684  58
   1 -13 -10-82.4898 156.494  53
   1  13 -10 215.300 156.426  52
   1 -13 -10 78.4463 148.831  55
   1 -13  -9 108.558 168.075  61
   1 -13  -9-116.610 180.541  60
   1 -13  -9-53.1609 100.807  58
  -1 -13   9 52.7818 86.6804  45
   1 -13  -9 100.467 155.548  53
   1 -13  -9 97.4828 150.928  55
  -1 -13   8 5991.88 549.266  45
   1 -13  -8 2056.20 606.704  55
   1  13  -8 5629.66 738.068  48
   1 -13  -8 1815.89 616.617  60
   1 -13  -8 3899.73 823.995  61
   1 -13  -8 4553.34 630.346  58
   1  13  -8 5900.62 526.567  32
   1 -13  -7-111.807 173.119  60
   1  13  -7-64.4910 99.8761  42
  -1 -13   7-32.1796 70.5000  45
   1  13  -7 69.5474 131.897  48
   1 -13  -7-96.4567 211.208  55
   1 -13  -7 150.191 232.541  54
   1  13  -7-26.1033 63.9460   4
   1  13  -7-28.2791 81.9454   5
   1  13  -7-60.1274 87.1123   6
   1  13  -7-28.8679 83.6502  32
   1 -13  -6 18816.2 2102.97  60
   1 -13  -6 19389.8 1903.97  62
   1  13  -6 28591.0 2114.80  42
  -1 -13   6 27238.8 1795.29  45
   1 -13  -6 28205.9 2622.99  54
   1  13  -6 21306.7 2032.00  48
   1 -13  -6 23309.8 2168.84  55
   1  13  -6 28285.1 1779.55   6
   1  13  -6 28089.3 1757.60   5
   1  13  -6 26949.4 1769.32  32
   1 -13  -5 109.588 169.898  54
   1  13  -5 198.646 145.250  48
   1  13  -5 120.137 147.311  42
  -1 -13   5 171.137 99.1410  45
   1  13  -5 214.627 111.117   5
   1  13  -5 70.0918 72.8858  10
   1  13  -5 211.483 112.435   6
   1 -13  -5 314.502 211.028  60
   1 -13  -5 214.955 166.635  62
   1  13  -4 31215.4 2146.17  42
   1  13  -4 27098.6 1788.54  10
   1  13  -4 28661.0 1793.17   5
   1  13  -3-49.1377 120.291  42
  -1 -13   3 50.0207 77.4495  44
   1 -13  -3 34.3216 59.4177  25
   1 -13  -3-47.0334 81.4191  38
   1  13  -3 54.0892 59.2229   5
   1 -13  -3 99.9932 122.393   3
   1  13  -3-19.5717 56.6973  10
   1  13  -2 42.5489 93.3545  42
  -1 -13   2 308.240 103.266  44
  -1 -13   2 77.4791 75.0451  25
   1 -13  -2 58.4136 60.5892  25
   1 -13  -2 89.8099 85.3587  38
   1 -13  -2 86.7555 125.785   3
   1  13  -2 145.142 69.0648  10
  -1 -13   1 1875.30 230.590  44
  -1 -13   1 1841.30 268.037  25
   1 -13  -1 1714.02 260.664  25
  -1  13   1 1631.49 189.598   1
   1 -13  -1 1452.96 297.622   3
   1  13  -1 1673.04 217.040  10
   1 -13  -1 1839.18 258.860  38
  -1 -13   0 41116.9 2663.45  25
   1 -13   0 40827.8 2673.91  38
  -1  13   0 44295.0 2588.52   1
   1  13   0 42831.5 2616.78  10
  -1  13  -1 294.713 131.508  41
  -1 -13  -1 503.921 132.781  25
   1 -13   1 486.792 145.526  38
  -1 -13  -1 409.931 186.616  62
  -1 -13  -2 52110.1 3232.85  25
  -1 -13  -2 51650.4 3496.10  62
  -1  13  -2 53457.9 3196.52  10
  -1  13  -2 53122.6 3452.88  41
  -1 -13  -3 85.6954 115.047  27
  -1 -13  -3 59.3594 72.0773  25
  -1  13  -3 46.8535 135.834  41
  -1 -13  -3 274.354 147.256  62
  -1  13  -3 118.286 64.3463  10
  -1  13  -4 27915.5 1736.41   5
  -1 -13  -4 32591.0 2431.88  57
  -1 -13  -4 34197.6 2382.80  60
  -1  13  -4 28735.7 2128.54  48
  -1 -13  -4 23311.5 1709.85  25
  -1  13  -4 30409.8 2092.75  41
  -1 -13  -4 27738.0 1901.13  17
  -1 -13  -4 22774.4 1827.04  18
  -1  13  -4 25799.6 1735.12  29
  -1 -13  -5-95.5722 147.973  60
  -1 -13  -5-88.7346 145.720  58
  -1 -13  -5 100.678 269.982  57
  -1  13  -5-66.7706 126.616  48
  -1  13  -5 114.704 166.123  41
  -1 -13  -5-42.5827 139.860  18
  -1 -13  -5 40.4231 293.548  17
  -1  13  -5 69.0774 79.7245   5
  -1 -13  -6 1252.50 527.041  57
  -1 -13  -6 1373.37 529.614  60
  -1 -13  -6 1985.63 415.209  58
  -1  13  -6 2721.68 520.042  48
  -1 -13  -6 2174.69 337.363  23
  -1  13  -6 2253.32 436.597  41
  -1 -13  -6 2461.23 514.127  17
  -1 -13  -6 1852.21 389.587  18
  -1  13  -6 2013.67 296.516   6
  -1  13  -6 2037.73 296.277   5
  -1 -13  -7-128.657 140.850  60
  -1 -13  -7 181.921 175.644  58
  -1 -13  -7 361.472 323.109  57
  -1  13  -7 203.431 209.972  48
  -1  13  -7 257.524 211.446  52
  -1  13  -7-41.9283 91.8064  14
  -1 -13  -7 55.4236 171.618  18
  -1 -13  -7 100.628 348.367  17
  -1 -13  -8 130.800 252.510  60
  -1 -13  -8 984.882 305.075  58
  -1 -13  -8 439.110 343.211  61
  -1  13  -8 1534.34 295.937  14
  -1 -13  -8 998.210 307.235  18
  -1  13  -8 1092.82 322.262  52
   1 -13   9 133.234 96.8589  46
  -1 -13  -9-97.4972 151.016  61
  -1  13  -9 128.701 105.771  14
  -1  13  -9 50.1385 109.874  52
   1 -13  10 1164.57 190.773  46
  -1  13 -10 1427.92 220.029  14
  -1  13 -10 1013.40 242.921  52
  -1 -13 -10 1232.74 273.831  58
   1 -14 -11 298.972 183.994  53
   1  14 -11 626.140 153.882  52
   1 -14 -11 766.705 169.236  58
   1 -14 -10-78.6708 172.707  53
   1  14 -10 194.592 135.315  52
   1 -14 -10 390.407 171.420  58
   1 -14 -10 253.192 244.775  61
  -1 -14  10 270.827 105.573  33
  -1 -14   9 1511.98 243.697  45
   1  14  -9 1794.68 360.126  48
   1 -14  -9 380.639 264.023  55
   1 -14  -9 572.487 360.951  60
   1 -14  -9 1248.15 302.035  58
   1 -14  -9 956.148 424.785  61
   1  14  -9 1482.69 226.196  32
  -1 -14   8 755.783 189.562  45
   1 -14  -8 309.356 254.172  55
   1  14  -8 566.868 230.615  48
   1 -14  -8 243.493 268.217  60
   1 -14  -8 574.378 334.056  61
   1  14  -8 489.582 154.709  32
  -1 -14   7 386.972 151.467  45
   1  14  -7 418.758 242.668  48
   1 -14  -7 395.916 287.574  55
   1 -14  -7 154.463 240.204  54
   1 -14  -7 459.724 309.023  60
   1  14  -7 467.142 154.938  32
   1 -14  -6-100.090 219.150  60
   1 -14  -6 63.5452 98.3842  62
   1  14  -6-65.4479 160.215  42
  -1 -14   6-31.7509 69.5221  45
   1 -14  -6 136.839 211.858  54
   1  14  -6-70.9862 134.604  48
   1 -14  -6-87.6792 191.976  55
   1  14  -6 54.3615 84.1663   5
   1  14  -6 176.564 120.542   6
   1  14  -6-29.0061 71.0087  32
   1 -14  -5 5486.14 947.610  54
   1 -14  -5 5487.12 788.174  51
   1  14  -5 3953.19 670.041  48
   1 -14  -5 3692.23 614.717  62
   1 -14  -5 4442.72 782.325  60
   1  14  -5 5440.33 504.798  10
   1  14  -5 4716.13 484.085   5
   1  14  -5 5088.59 512.815   6
   1  14  -5 5442.81 726.024  42
  -1 -14   5 5783.38 554.909  45
   1 -14  -4 2811.40 549.480  51
   1  14  -4 2222.61 465.819  48
   1 -14  -4 2001.65 322.700  46
  -1 -14   4 3176.00 368.998  45
   1  14  -4 2475.35 462.928  42
   1 -14  -4 3157.22 574.840  60
   1 -14  -4 2731.49 471.255  62
   1  14  -4 2963.42 332.965   5
   1  14  -4 2829.38 327.372  10
  -1 -14   3 23174.4 1443.81  44
   1  14  -3 23750.0 1690.63  42
   1 -14  -3 17003.1 1321.48  25
   1 -14  -3 19559.2 1400.64  38
   1 -14  -3 18847.0 1623.92   3
   1  14  -3 21568.3 1375.01  10
  -1 -14   2 11265.9 792.665  44
   1  14  -2 10484.1 964.907  42
  -1 -14   2 8484.08 785.070  25
   1 -14  -2 8376.97 736.912  25
   1 -14  -2 9705.09 784.927  38
   1  14  -2 10908.9 761.236  10
   1 -14  -2 9059.39 933.853   3
  -1 -14   1 38239.0 2424.23  44
   1 -14  -1 37292.7 2479.76  25
  -1 -14   1 36483.1 2487.33  25
   1  14  -1 42414.2 2443.65  10
   1 -14  -1 38719.1 2485.68  38
  -1 -14   0 9761.23 807.231  25
   1 -14   0 9701.64 814.827  38
  -1  14   0 10915.8 738.705   1
   1  14   0 10287.5 768.707  10
  -1 -14  -1 14449.6 1239.07  62
  -1 -14  -1 14245.8 1057.74  25
  -1  14  -1 15256.1 1167.71  41
  -1 -14  -2 415.034 130.145  25
  -1 -14  -2 792.501 255.070  62
  -1  14  -2 1001.89 159.197  10
  -1  14  -2 720.115 216.005  41
  -1 -14  -3 198.889 87.3025  25
  -1  14  -3 196.679 131.903  41
  -1 -14  -3-60.2687 114.337  62
  -1  14  -3 73.1011 63.3699  10
  -1  14  -4 1994.67 261.338   5
  -1 -14  -4 2214.68 543.847  57
  -1 -14  -4 1835.97 476.480  60
  -1  14  -4 2379.48 465.600  48
  -1 -14  -4 1181.35 358.814  51
  -1 -14  -4 1191.35 222.814  25
  -1  14  -4 1924.21 393.590  41
   1 -14   4 2292.94 316.416  46
  -1 -14  -4 1861.45 333.680  18
  -1 -14  -4 1482.43 395.626  17
  -1  14  -4 1863.49 256.999  29
  -1 -14  -5 9536.34 1243.09  57
  -1 -14  -5 6361.52 1007.73  60
  -1 -14  -5 7564.55 802.699  58
  -1  14  -5 8734.05 986.114  48
  -1  14  -5 9343.08 955.725  41
  -1 -14  -5 6806.10 813.373  17
  -1 -14  -5 6832.02 782.682  18
  -1  14  -5 8006.38 662.657   5
  -1 -14  -6 1782.30 577.415  60
  -1 -14  -6 5247.62 965.514  57
  -1 -14  -6 3456.04 548.531  58
  -1  14  -6 5132.06 720.857  48
  -1 -14  -6 3151.22 440.214  23
  -1  14  -6 4226.83 614.711  41
  -1 -14  -6 3157.04 526.208  18
  -1 -14  -6 3749.95 637.778  17
  -1  14  -6 4217.43 449.877   6
  -1  14  -6 4421.79 449.274   5
  -1  14  -7 13528.2 1221.14  48
  -1 -14  -7 10945.6 909.886  23
  -1 -14  -7 9781.55 1036.82  18
  -1 -14  -7 11795.3 1142.68  17
  -1 -14  -7 11700.1 1112.51  58
   1 -14   8 2143.61 315.212  46
  -1 -14  -8 520.248 328.376  60
  -1 -14  -8 1671.81 372.710  58
  -1 -14  -8 656.637 368.308  61
  -1 -14  -8 1322.38 340.026  18
  -1  14  -8 2335.77 439.513  52
   1 -14   9 2028.22 282.836  46
  -1 -14  -9 1646.77 363.859  58
  -1  14  -9 2165.34 316.781  14
  -1  14  -9 1742.55 349.314  52
  -1 -14 -10 73.4892 114.288  58
   1 -14  10 285.974 90.8624  46
  -1  14 -10 154.466 102.033  52
   1  15 -11 19.1416 41.9142  52
   1 -15 -11-43.9372 96.2027  53
   1 -15 -10-74.1676 181.592  53
   1  15 -10 103.396 99.8884  52
   1 -15 -10 318.696 230.799  61
  -1 -15  10 126.193 76.4451  33
  -1 -15   9 690.946 162.854  45
   1  15  -9 902.926 256.180  48
   1  15  -9 723.654 237.607  52
   1 -15  -9 111.671 124.957  60
   1 -15  -9 103.211 197.407  61
   1  15  -9 664.901 147.036  32
  -1 -15   8 2089.98 309.871  45
   1  15  -8 2082.55 432.739  48
   1 -15  -8 1438.98 502.468  55
   1 -15  -8 2289.23 623.499  61
   1 -15  -8 852.993 414.812  60
   1  15  -8 2241.36 310.448  32
  -1 -15   7 7523.43 669.641  45
   1 -15  -7 3325.42 923.999  54
   1  15  -7 7067.97 887.997  48
   1 -15  -7 5060.00 912.215  55
   1 -15  -7 4595.43 920.885  60
   1  15  -7 7306.47 637.961  32
   1 -15  -6 5240.65 907.471  60
   1 -15  -6 2924.66 593.561  62
  -1 -15   6 5749.60 583.121  45
   1  15  -6 5759.35 769.054  42
   1 -15  -6 4761.43 830.121  55
   1  15  -6 4516.38 719.265  48
   1 -15  -6 4440.33 973.041  54
   1  15  -6 5442.51 538.900   5
   1  15  -6 5498.37 552.229   6
   1  15  -6 5919.70 558.643  32
   1  15  -5 12043.2 1337.00  48
   1 -15  -5 18157.4 1902.25  54
   1 -15  -5 14862.6 1461.70  51
   1 -15  -5 14395.6 1516.60  60
   1 -15  -5 10508.2 1239.54  62
   1  15  -5 14425.2 1095.85   6
   1  15  -5 14114.7 1057.21  10
   1  15  -5 14458.1 1066.99   5
  -1 -15   5 14789.4 1116.03  45
   1  15  -5 19128.8 1494.27  42
   1 -15  -4 1505.25 449.921  51
   1  15  -4 3219.54 561.843  48
  -1 -15   4 2294.65 335.057  45
   1  15  -4 3181.01 545.813  42
  -1 -15   4 3612.50 420.691  44
   1 -15  -4 2169.87 348.972  46
   1 -15  -4 2639.29 490.206  62
   1 -15  -4 4183.54 675.161  60
   1  15  -4 3305.97 362.155  10
   1  15  -4 3259.63 355.642   5
   1 -15  -3 4648.25 625.507  62
  -1 -15   3 4413.78 468.265  44
   1  15  -3 4995.06 644.549  42
   1 -15  -3 3774.43 407.826  25
   1 -15  -3 4447.43 482.774  38
   1  15  -3 4535.56 439.714  10
   1  15  -2 141.382 126.450  42
  -1 -15   2 146.093 88.5123  44
   1 -15  -2 71.6730 74.1013  25
  -1 -15   2 30.9040 75.7730  25
   1 -15  -2 110.576 90.8919  38
   1  15  -2 43.0027 57.8173  10
  -1 -15   1 1404.89 212.370  44
   1 -15  -1 1266.60 234.290  25
  -1 -15   1 979.063 215.999  25
   1  15  -1 1266.70 202.713  10
   1 -15  -1 1172.08 226.318  38
   1 -15   0 6214.43 633.901  25
  -1 -15   0 6327.49 608.394  25
  -1  15   0 7280.91 548.050   1
   1  15   0 7066.62 579.511  10
   1 -15   0 6693.47 630.311  38
  -1 -15  -1 20911.3 1449.16  25
  -1 -15  -2 11753.2 948.431  25
  -1  15  -2 14550.7 1165.54  41
  -1 -15  -2 12307.1 1206.34  62
  -1  15  -2 13225.2 919.934  10
  -1  15  -3 19684.4 1336.98  10
  -1 -15  -3 17102.1 1649.88  62
  -1 -15  -3 21938.0 1794.22  51
  -1  15  -3 22718.1 1711.46  48
  -1 -15  -3 20079.5 1381.98  25
  -1  15  -3 21180.1 1370.75  29
  -1 -15  -3 14857.2 1329.94  45
  -1  15  -3 22062.4 1655.24  41
   1 -15   3 23480.9 1446.97  46
   1 -15   3 18012.9 1596.27  34
  -1 -15  -3 18703.8 1488.70  17
  -1  15  -4 7439.82 645.632   5
  -1 -15  -4 8142.06 1171.53  57
  -1 -15  -4 8559.10 1088.09  60
  -1  15  -4 8681.84 965.042  48
  -1 -15  -4 7605.10 963.957  51
  -1 -15  -4 7420.89 659.208  25
  -1  15  -4 8041.15 891.716  41
   1 -15   4 9712.11 770.091  46
  -1 -15  -4 7044.01 819.206  17
  -1  15  -4 7436.18 657.404  29
  -1 -15  -5 6402.24 1046.89  60
  -1 -15  -5 8070.89 1180.41  57
  -1 -15  -5 5676.06 704.570  58
  -1  15  -5 7404.37 905.626  48
  -1  15  -5 8065.15 890.762  41
   1 -15   5 8718.11 739.503  46
  -1 -15  -5 6509.68 820.533  17
  -1 -15  -5 5087.47 697.138  18
  -1  15  -5 7125.69 624.444   5
  -1  15  -6 2042.68 450.126  48
  -1 -15  -6 1415.06 283.804  23
  -1 -15  -6 1323.81 456.445  17
  -1 -15  -6 1171.02 329.023  18
  -1 -15  -6 857.306 431.457  60
  -1 -15  -6 1081.91 317.933  58
  -1 -15  -6 621.497 515.391  57
   1 -15   6 1867.78 323.458  46
  -1  15  -6 1889.01 408.161  41
  -1 -15  -7 35.5557 77.9624  23
   1 -15   7 137.191 124.603  46
  -1 -15  -7 132.583 205.310  60
  -1 -15  -7 58.9491 111.856  58
  -1 -15  -7 317.528 375.492  17
  -1 -15  -8-128.558 140.778  60
  -1 -15  -8-108.472 237.523  61
  -1 -15  -8 172.115 177.678  58
   1 -15   8 150.910 104.538  46
  -1 -15  -9 366.496 268.766  61
  -1 -15  -9 675.818 234.241  58
   1 -15   9 862.566 178.236  46
  -1  15  -9 865.168 233.871  52
  -1 -15 -10 366.805 151.438  58
   1 -15  10 316.758 91.9701  46
  -1  15 -10 212.376 110.013  52
   1 -16 -10 551.257 291.006  53
  -1 -16  10 1559.17 220.304  33
   1 -16 -10 1410.81 420.500  61
   1  16  -9 89.4513 97.9289  48
   1 -16  -9-99.3911 153.880  61
   1 -16  -9-108.043 167.275  60
   1  16  -9-20.2417 62.6793  32
  -1 -16   8 1164.73 236.440  45
   1  16  -8 1299.82 348.977  48
   1 -16  -8 484.828 304.431  60
   1 -16  -8 1132.88 452.332  61
   1  16  -8 1659.16 258.193  32
  -1 -16   7 191.270 116.048  45
   1 -16  -7-161.545 250.247  54
   1  16  -7 273.542 198.252  48
   1 -16  -7 102.908 225.473  55
   1 -16  -7 120.279 228.223  60
   1  16  -7 204.843 115.810  32
   1 -16  -6 547.407 294.971  60
   1 -16  -6 434.297 239.434  62
   1  16  -6 748.225 270.005  42
  -1 -16   6 458.671 154.825  45
   1 -16  -6 1334.51 455.768  55
   1 -16  -6 149.496 284.906  54
   1  16  -6 288.498 210.848  48
   1  16  -6 647.675 184.054   6
   1  16  -6 310.367 134.124   5
   1  16  -6 909.856 203.971  32
   1 -16  -5 79.6405 195.108  51
   1  16  -5 71.2510 110.580  48
   1 -16  -5 264.637 251.017  54
   1  16  -5 186.601 105.502   5
   1  16  -5 185.030 100.537  10
   1  16  -5 149.865 98.7391   6
   1 -16  -5 95.2546 147.676  60
   1 -16  -5 69.7441 132.471  62
  -1 -16   5 95.1642 92.2008  45
   1  16  -5 66.5299 163.044  42
  -1 -16   5 224.860 129.969  44
   1 -16  -4 14129.0 1419.77  51
   1  16  -4 10612.1 1190.50  48
  -1 -16   4 13481.4 1030.22  44
   1  16  -4 15746.1 1321.04  42
  -1 -16   4 13544.0 995.674  45
   1 -16  -4 8438.74 938.869  46
   1  16  -4 13032.2 947.103  10
   1 -16  -4 10008.6 1153.25  62
   1 -16  -4 15572.6 1465.01  60
   1 -16  -3 477.046 216.633  62
   1 -16  -3 390.033 241.650  51
   1  16  -3 396.723 186.275  42
  -1 -16   3 266.910 109.569  45
   1 -16  -3 191.038 103.748  45
  -1 -16   3 178.285 103.120  44
   1 -16  -3 60.9697 82.0652  46
   1 -16  -3 47.5544 64.1669  25
  -1 -16   3 191.076 128.300  34
   1  16  -3 48.3644 65.2461  10
  -1 -16   2 28751.3 2219.12  25
   1 -16  -2 32273.6 2185.55  25
  -1 -16   2 31344.5 2372.29  34
   1 -16  -2 33687.0 2235.44  38
   1  16  -2 36116.7 2183.74  10
  -1 -16   2 38491.2 2231.81  44
   1 -16  -1 60.5796 74.1539  25
  -1 -16   1 63.4743 91.9300  25
   1 -16  -1 210.677 114.141  38
   1  16  -1 22.7051 65.7710  10
  -1 -16   1-23.3818 51.2032  44
  -1 -16   0 27167.2 2003.33  25
   1 -16   0 27591.8 2032.16  25
   1  16   0 33440.9 1972.40  10
   1 -16   0 30815.9 2027.63  38
  -1 -16  -1 84.2113 92.6646  25
  -1  16  -1 235.088 88.9219  10
  -1 -16  -2 3845.97 626.921  62
  -1 -16  -2 3297.74 488.827  49
  -1 -16  -2 5767.39 785.819  51
  -1  16  -2 3880.50 413.150  29
  -1 -16  -2 4598.51 470.233  25
   1 -16   2 5423.89 496.233  46
  -1  16  -2 4496.72 580.441  41
  -1 -16  -2 2996.60 395.820  45
   1 -16   2 4259.83 618.828  34
  -1  16  -2 5319.94 441.087  10
  -1  16  -3 233.448 96.7640  10
  -1 -16  -3 432.411 237.087  62
  -1 -16  -3 412.228 239.191  60
  -1 -16  -3 294.268 228.206  51
  -1  16  -3 470.243 203.952  48
  -1 -16  -3 237.609 105.102  25
  -1  16  -3 138.707 85.0433  29
   1 -16   3 405.977 139.051  46
  -1 -16  -3 192.296 96.0786  45
  -1  16  -3 160.697 155.751  41
  -1 -16  -3 189.427 296.508  17
   1 -16   3 272.933 169.576  34
  -1  16  -4 4112.01 433.874   5
  -1 -16  -4 3735.27 752.499  60
  -1  16  -4 5505.77 737.924  48
  -1 -16  -4 4364.01 724.015  51
  -1 -16  -4 3833.04 445.547  25
   1 -16   4 5300.54 535.351  46
  -1  16  -4 4705.38 652.225  41
  -1 -16  -4 3880.94 624.791  17
  -1  16  -4 4079.68 441.156  29
  -1 -16  -5-111.806 212.004  60
  -1 -16  -5 120.088 227.709  57
  -1 -16  -5-76.0039 203.813  51
  -1  16  -5 139.720 132.468  48
  -1  16  -5 185.299 165.633  41
   1 -16   5-34.3833 65.1984  46
  -1 -16  -5 97.2837 361.167  17
  -1  16  -5 51.0235 78.9970   5
  -1  16  -6 20851.7 1674.66  48
  -1 -16  -6 16190.4 1303.54  23
  -1 -16  -6 14940.2 1460.67  17
  -1 -16  -6 15136.9 1405.68  58
  -1 -16  -6 15573.1 1900.72  57
  -1 -16  -6 11132.4 1659.74  60
   1 -16   6 22203.0 1390.84  46
  -1 -16  -7 144.553 112.087  23
   1 -16   7 200.666 132.170  46
  -1 -16  -7-133.648 253.502  60
  -1 -16  -7 172.273 154.125  58
  -1 -16  -7 322.470 390.339  17
  -1 -16  -8 1513.60 572.502  60
  -1 -16  -8 3522.77 757.887  61
  -1 -16  -8 3218.22 529.769  58
  -1 -16  -9 87.6426 214.545  61
  -1 -16  -9-44.6592 109.324  58
   1 -16   9 21.4695 70.5119  46
  -1 -16 -10 679.459 183.815  58
   1 -16  10 628.266 118.318  46
   1 -17 -10 62.7802 137.459  53
  -1 -17  10 17.2779 53.5016  33
   1 -17 -10-68.0706 149.042  61
   1 -17  -9 1059.67 378.698  53
   1  17  -9 1202.05 278.125  48
   1 -17  -9 414.142 305.215  60
   1 -17  -9 1231.25 443.553  61
   1  17  -9 1036.95 178.235  32
  -1 -17   8 542.886 161.460  45
   1  17  -8 730.202 256.173  48
   1 -17  -8 239.260 295.133  60
   1 -17  -8 778.385 405.409  61
   1  17  -8 822.018 176.323  32
  -1 -17   7 8677.70 746.218  45
   1 -17  -7 4910.68 1139.22  54
   1  17  -7 8253.74 968.900  48
   1 -17  -7 4636.97 986.590  60
   1  17  -7 9395.93 746.050  32
  -1 -17   6 1982.45 324.443  45
   1  17  -6 2220.95 484.907  48
   1 -17  -6 1788.22 480.642  51
   1 -17  -6 1863.40 646.735  54
   1 -17  -6 2276.99 596.184  60
   1  17  -6 2087.33 318.997  32
   1 -17  -5 12909.4 1657.07  54
   1 -17  -5 9976.61 1247.13  51
   1  17  -5 11363.1 1207.19  48
   1  17  -5 11459.6 899.237  10
   1  17  -5 12610.8 952.238   6
   1 -17  -5 10116.2 1321.58  60
   1 -17  -5 7718.56 1094.14  62
   1  17  -5 11365.9 1184.65  42
  -1 -17   5 11314.4 938.102  45
  -1 -17   5 11570.3 988.893  44
   1 -17  -4 3828.62 673.780  51
   1  17  -4 2069.98 462.823  48
  -1 -17   4 2299.74 358.080  44
  -1 -17   4 2660.87 362.620  45
   1  17  -4 2905.95 524.495  42
   1 -17  -4 1822.47 348.017  46
   1  17  -4 2441.40 332.430  10
   1  17  -4 2837.35 368.326   6
   1 -17  -4 2093.19 479.841  62
   1 -17  -4 3650.02 683.108  60
   1 -17  -3 2416.85 484.532  62
   1 -17  -3 3311.39 649.975  51
   1 -17  -3 2119.05 304.681  25
   1  17  -3 2535.74 482.240  42
  -1 -17   3 3057.28 365.374  45
  -1 -17   3 2715.57 365.405  44
   1 -17  -3 2134.75 340.593  46
  -1 -17   3 2033.16 403.029  34
   1  17  -3 2583.99 333.503  10
  -1 -17   2 311.534 179.752  34
   1 -17  -2 78.1370 226.321  51
  -1 -17   2 26.4923 50.2373  45
   1 -17  -2-26.9978 59.1149  45
  -1 -17   2 28.2044 53.4835  44
   1 -17  -2 29.3320 78.6587  46
   1 -17  -2 57.4758 83.2401  25
   1 -17  -2 33.5376 89.9361  38
   1  17  -2-25.1574 61.5869  10
  -1 -17   1 2793.08 461.152  34
   1 -17  -1 2523.92 373.491  25
  -1 -17   1 2152.24 354.874  25
  -1 -17   1 2572.94 331.700  45
   1 -17  -1 2246.66 308.166  45
   1 -17  -1 2445.22 334.500  46
   1 -17  -1 2457.31 359.308  38
   1  17  -1 3254.85 357.171  10
  -1 -17   0 1907.48 347.307  49
  -1 -17   0 1933.90 317.875  25
   1 -17   0 1883.28 333.301  25
  -1  17   0 2006.34 263.457  29
   1 -17   0 1759.09 277.787  46
  -1 -17   0 1432.09 247.151  45
   1 -17   0 1871.86 416.362  34
  -1 -17   0 1998.52 390.523  34
   1  17   0 2230.92 294.455  10
  -1 -17  -1 21271.3 1594.80  49
  -1  17  -1 21037.0 1398.02  29
  -1 -17  -1 19803.6 1457.41  25
   1 -17   1 17971.0 1515.84  25
  -1 -17  -1 17381.9 1389.25  45
   1 -17   1 21378.9 1444.50  46
  -1 -17  -1 20743.4 1578.60  34
   1 -17   1 22453.2 1771.68  34
  -1  17  -1 20961.8 1394.88  10
  -1 -17  -2 4919.83 614.983  49
  -1 -17  -2 6080.09 849.214  51
  -1 -17  -2 5067.75 534.272  25
  -1  17  -2 4946.97 487.903  29
  -1  17  -2 5766.33 678.724  41
   1 -17   2 6411.26 574.682  46
  -1 -17  -2 4013.94 482.157  45
   1 -17   2 5294.78 724.923  34
  -1  17  -2 5624.04 495.923  10
  -1 -17  -3 15333.1 1684.88  62
  -1 -17  -3 29077.5 2125.38  60
  -1 -17  -3 20904.6 1834.71  51
  -1 -17  -3 19049.3 1392.99  25
  -1  17  -3 21994.3 1391.34  29
  -1 -17  -3 13372.9 1326.19  45
   1 -17   3 24912.4 1492.48  46
  -1  17  -3 21848.7 1672.94  41
   1 -17   3 20315.4 1652.07  34
  -1  17  -3 19762.0 1349.81  10
  -1  17  -4 3783.71 414.525   5
  -1 -17  -4 3284.09 709.416  60
  -1 -17  -4 3680.39 682.429  51
  -1  17  -4 4787.19 683.667  48
  -1 -17  -4 3525.02 426.715  25
   1 -17   4 5117.26 529.548  46
  -1  17  -4 4579.41 647.076  41
  -1 -17  -4 3143.95 583.866  17
  -1  17  -4 3967.32 434.803  29
   1 -17   4 3044.96 519.766  34
  -1 -17  -5 6346.55 1135.37  60
  -1 -17  -5 10314.3 1454.70  57
  -1 -17  -5 6738.90 1017.98  51
  -1  17  -5 10193.7 1101.39  48
   1 -17   5 13189.0 942.751  46
  -1  17  -5 10740.5 1081.52  41
  -1 -17  -5 8932.74 1021.95  17
  -1  17  -5 9024.86 773.034   5
  -1  17  -6 206.168 168.250  48
   1 -17   6 280.279 132.890  46
  -1 -17  -6 117.500 105.062  23
  -1 -17  -6 383.300 460.460  17
  -1 -17  -6 129.978 246.474  60
  -1 -17  -6 131.951 353.850  57
  -1 -17  -6-53.2438 130.365  58
  -1 -17  -7-133.759 207.121  60
  -1 -17  -7 55.3890 105.091  58
   1 -17   7 64.6946 86.8201  46
  -1 -17  -7 109.263 105.556  23
  -1 -17  -7 54.0505 364.780  17
  -1  17  -7 123.608 101.331  32
  -1 -17  -8 122.651 269.154  60
  -1 -17  -8 204.870 149.446  58
  -1 -17  -8 208.336 279.921  61
   1 -17   8 565.525 167.749  46
  -1 -17  -9 731.413 221.555  58
  -1 -17  -9 248.677 225.841  61
   1 -17   9 916.843 168.825  46
  -1 -17 -10 176.382 100.152  58
   1 -17  10 217.235 67.2689  46
   1 -18 -10 111.207 136.357  53
  -1 -18  10 150.982 77.9506  33
   1 -18  -9 249.145 243.275  53
   1 -18  -9 98.0974 156.162  60
   1 -18  -9 534.669 339.890  61
   1  18  -9 1212.52 178.566  32
  -1 -18   9 1144.99 213.417  33
  -1 -18   8 358.864 127.912  45
   1  18  -8 580.575 217.607  48
   1 -18  -8 116.978 257.316  60
   1 -18  -8 540.258 313.943  61
   1  18  -8 545.120 153.303  32
  -1 -18   7 184.579 112.335  45
   1 -18  -7 164.423 254.844  54
   1  18  -7 128.342 172.495  48
   1 -18  -7 122.815 190.520  60
   1  18  -7 367.198 145.531  32
  -1 -18   6 233.282 115.950  45
   1  18  -6 70.4088 154.594  48
   1 -18  -6 480.553 350.917  54
   1 -18  -6 117.631 182.485  60
   1  18  -6 246.229 117.294  32
   1 -18  -5 2795.43 616.603  51
   1  18  -5 1940.94 461.027  48
   1 -18  -5 1332.09 526.222  54
   1 -18  -5 2030.76 549.430  60
   1 -18  -5 1517.44 427.242  62
   1  18  -5 2224.06 329.733   6
   1  18  -5 2390.48 323.122  10
  -1 -18   5 2415.21 353.469  45
  -1 -18   5 1832.13 332.984  44
   1  18  -4 4675.55 690.614  48
   1 -18  -4 4200.76 753.580  51
   1 -18  -4 2377.03 434.102  46
  -1 -18   4 4475.28 491.129  45
   1  18  -4 4507.53 667.717  42
  -1 -18   4 4666.88 525.203  44
   1 -18  -4 2830.43 581.754  62
   1 -18  -4 3734.84 760.571  60
   1  18  -4 4454.84 489.193   6
   1  18  -4 4336.34 459.445  10
   1 -18  -3 13067.3 1327.70  62
   1 -18  -3 17990.4 1626.98  51
   1 -18  -3 10937.4 974.484  25
  -1 -18   3 15132.9 1057.94  45
  -1 -18   3 15245.0 1090.48  44
   1 -18  -3 9190.83 991.106  46
  -1 -18   3 12326.3 1188.34  34
   1  18  -3 14515.2 1023.42  10
   1 -18  -2 6194.00 641.342  25
  -1 -18   2 7228.54 835.318  34
   1 -18  -2 7235.77 710.950  38
   1  18  -2 7537.64 651.067  10
  -1 -18   2 7351.25 669.150  44
  -1 -18   2 8206.64 680.754  45
   1 -18  -2 6006.55 622.874  45
   1 -18  -2 6046.41 650.193  46
  -1 -18   1 19294.3 1475.39  25
   1 -18  -1 19000.2 1455.45  25
   1 -18  -1 19571.4 1422.40  46
   1 -18  -1 17364.6 1367.80  45
  -1 -18   1 20303.9 1412.79  45
   1 -18  -1 19537.4 1466.12  38
  -1 -18   1 19184.6 1625.41  34
   1  18  -1 23378.7 1435.29  10
  -1 -18   0 8191.88 773.968  25
   1 -18   0 7518.11 781.153  25
   1 -18   0 7298.98 687.074  45
   1 -18   0 8954.85 744.976  46
  -1 -18   0 7342.12 695.748  45
   1 -18   0 6958.01 901.747  34
  -1 -18   0 8347.11 902.683  34
   1  18   0 9609.69 744.081  10
  -1 -18  -1 11129.9 1161.88  51
  -1 -18  -1 9224.58 916.781  49
  -1  18  -1 10145.9 768.208  29
  -1 -18  -1 9143.54 819.079  25
   1 -18   1 6730.88 816.615  25
  -1 -18  -1 8004.47 755.780  45
   1 -18   1 9872.50 809.173  46
  -1 -18  -1 9028.92 922.561  34
   1 -18   1 10108.8 1055.21  34
  -1  18  -1 9933.94 754.301  10
  -1 -18  -2 715.346 303.094  51
  -1 -18  -2 681.716 187.373  25
  -1  18  -2 678.255 165.765  29
  -1 -18  -2 419.578 138.952  45
   1 -18   2 577.413 172.588  46
  -1  18  -2 570.001 145.906  10
   1 -18   2 309.681 227.114  34
  -1 -18  -3 84.8348 160.890  62
  -1 -18  -3 97.6692 213.870  60
  -1 -18  -3 169.029 206.910  51
  -1  18  -3 183.246 99.3223  29
  -1 -18  -3-31.3671 59.5541  25
  -1  18  -3 56.9897 108.105  41
   1 -18   3 98.1331 113.284  46
  -1  18  -3 48.2361 59.1170  10
   1 -18   3 58.8987 157.972  34
  -1 -18  -4-110.144 170.576  60
  -1  18  -4 333.721 193.365  48
  -1 -18  -4 173.109 211.921  51
  -1  18  -4 81.0611 66.2708  29
  -1 -18  -4 31.2479 68.5397  25
   1 -18   4 172.246 113.215  46
  -1  18  -4 61.2576 164.319  41
  -1  18  -4 76.6169 79.1855   5
   1 -18   4 107.568 176.689  34
   1 -18   5 11340.5 915.928  46
  -1  18  -5 10239.8 1119.12  48
  -1 -18  -5 8641.11 1146.88  51
  -1 -18  -6 1723.48 624.510  60
  -1 -18  -6 2673.85 738.934  57
  -1 -18  -6 3175.17 451.901  23
   1 -18   6 3939.83 472.994  46
  -1 -18  -7 4214.44 531.808  23
   1 -18   7 6661.39 595.224  46
  -1  18  -7 5594.69 501.227  32
  -1 -18  -7 1990.24 672.460  60
  -1 -18  -7 3894.48 595.461  58
   1 -18   8 3901.35 397.265  46
  -1 -18  -8 3421.55 715.115  61
  -1 -18  -8 3459.88 502.038  58
   1 -18   9 958.416 162.334  46
  -1 -18  -9 618.516 284.207  61
  -1 -18  -9 577.742 190.651  58
  -1 -19  10 12.7432 44.1220  33
   1 -19  -9-76.7250 168.003  53
   1 -19  -9 91.6733 141.945  60
   1 -19  -9 165.076 202.059  61
   1  19  -9 46.8489 56.7362  32
  -1 -19   9 22.7611 78.8224  33
  -1 -19   8 1863.38 266.369  45
   1  19  -8 1949.75 375.735  48
   1 -19  -8 829.944 386.302  61
   1 -19  -8 565.682 360.646  60
   1  19  -8 1640.46 243.252  32
  -1 -19   7 682.366 182.441  45
   1 -19  -7 163.396 254.122  54
   1  19  -7 364.842 189.826  48
   1 -19  -7 122.408 233.359  60
   1  19  -7 490.375 153.979  32
  -1 -19   6 13573.4 1045.62  45
   1  19  -6 11540.9 1244.46  48
   1 -19  -6 11206.6 1505.37  60
   1  19  -6 13760.9 1026.47  32
   1 -19  -5 540.194 313.140  51
   1  19  -5 213.751 193.428  48
   1 -19  -5 464.839 416.597  54
   1 -19  -5 896.839 389.268  60
  -1 -19   5 752.090 193.199  45
   1 -19  -4 9302.04 1200.81  51
   1 -19  -4 5970.73 755.825  46
  -1 -19   4 9198.72 820.769  44
  -1 -19   4 9329.13 791.893  45
   1  19  -4 8820.05 747.911  10
   1 -19  -4 7281.07 1007.33  62
   1 -19  -4 10133.3 1268.79  60
   1 -19  -3-77.8268 120.514  62
   1 -19  -3-91.2446 173.031  51
   1 -19  -3 30.2502 57.4037  25
   1 -19  -3-39.9746 87.5539  46
  -1 -19   3-35.2042 94.4303  44
  -1 -19   3-32.4356 61.5446  45
  -1 -19   3-56.0762 173.651  34
   1  19  -3-57.9361 83.9349  10
   1  19  -2 1127.79 217.511  10
   1 -19  -2 1118.63 349.555  62
   1 -19  -2 1204.71 423.913  51
   1 -19  -2 515.933 164.727  45
  -1 -19   2 810.110 203.037  44
   1 -19  -2 860.963 213.066  46
  -1 -19   2 685.867 180.270  45
   1 -19  -2 774.237 197.179  25
   1 -19  -2 987.770 241.538  38
  -1 -19   2 1046.91 315.456  34
  -1 -19   1 710.897 207.981  25
   1 -19  -1 911.997 236.174  25
  -1 -19   1 605.199 168.723  45
   1 -19  -1 1123.11 222.740  45
   1 -19  -1 791.628 206.279  46
  -1 -19   1 808.811 279.521  34
   1  19  -1 845.145 196.910  10
  -1 -19   0 7215.23 785.464  49
   1 -19   0 6905.04 733.325  25
  -1 -19   0 6723.31 694.838  25
  -1 -19   0 6822.17 645.211  45
   1 -19   0 5995.98 614.553  45
   1 -19   0 6773.40 659.656  46
   1 -19   0 6441.70 824.534  34
  -1 -19   0 6788.86 813.147  34
   1  19   0 7489.38 664.319  10
  -1 -19  -1 927.310 352.512  51
  -1 -19  -1 687.128 204.414  25
  -1  19  -1 1284.34 220.697  29
   1 -19   1 773.528 244.273  25
  -1 -19  -1 684.552 184.196  45
   1 -19   1 950.262 217.002  46
   1 -19   1 1165.42 350.963  34
  -1 -19  -1 792.832 253.764  34
  -1  19  -1 969.066 194.093  10
  -1 -19  -2 19407.3 1695.76  51
  -1  19  -2 15947.5 1149.91  29
   1 -19   2 13414.7 1279.75  25
  -1 -19  -2 13987.6 1185.83  25
   1 -19   2 18722.2 1251.76  46
  -1 -19  -2 12602.3 1148.16  45
   1 -19   2 16632.8 1477.44  34
  -1  19  -2 16449.0 1146.96  10
  -1 -19  -3 315.721 230.434  60
  -1 -19  -3 178.793 276.818  51
  -1 -19  -3 33.8292 90.7369  25
  -1  19  -3 82.6681 90.5223  29
   1 -19   3-97.1410 150.408  25
  -1  19  -3 116.166 127.189  41
   1 -19   3 34.5278 92.6099  46
   1 -19   3 60.4008 147.871  34
  -1  19  -3 51.0185 68.4330  10
  -1 -19  -4 10619.8 1379.86  60
  -1 -19  -4 7800.60 1140.31  51
  -1  19  -4 11817.2 1155.19  48
  -1 -19  -4 7865.47 800.508  25
  -1  19  -4 10526.2 1074.08  41
   1 -19   4 12554.2 941.133  46
   1 -19   4 8734.61 976.969  34
  -1  19  -4 9424.32 793.815   5
   1 -19   5 1219.57 261.070  46
  -1 -19  -5 256.497 316.881  60
  -1  19  -5 608.749 249.329  48
  -1 -19  -5 778.887 369.454  51
  -1 -19  -6 1875.59 609.784  60
  -1 -19  -6 3334.51 829.841  57
  -1 -19  -6 2651.85 418.669  23
   1 -19   6 3577.76 448.404  46
  -1 -19  -7 214.848 142.076  23
   1 -19   7 325.338 138.127  46
  -1  19  -7 296.191 109.676  32
  -1 -19  -7 130.216 247.334  60
  -1 -19  -8 192.168 235.607  61
  -1 -19  -8 224.127 212.933  60
   1 -19   8 251.831 110.102  46
  -1 -19  -9 70.8071 189.878  61
   1 -19   9-15.4084 55.9507  46
   1 -20  -9 252.620 227.171  60
   1 -20  -9 599.126 285.096  61
   1 -20  -9 69.1749 187.155  53
  -1 -20   9 696.203 149.769  33
  -1 -20   8 376.006 121.769  45
   1 -20  -8 108.034 236.902  60
   1 -20  -8 490.966 284.711  61
   1  20  -8 309.781 153.759  48
   1  20  -8 224.428 103.183  32
  -1 -20   8 88.5455 97.8083  33
  -1 -20   7 225.815 112.365  45
   1 -20  -7 120.601 132.830  60
   1  20  -7 283.565 164.911  48
   1 -20  -7 320.602 304.308  54
   1  20  -7 389.180 130.975  32
  -1 -20   6-32.5076 79.6117  45
   1 -20  -6 122.138 189.112  60
   1  20  -6 65.4091 124.049  48
   1 -20  -6 165.500 313.826  54
   1  20  -6 298.416 134.720  32
   1 -20  -5 4574.00 800.338  51
   1  20  -5 3816.12 625.068  48
   1 -20  -5 2409.47 771.616  54
   1 -20  -5 2911.52 702.784  60
  -1 -20   5 3415.89 442.389  45
   1 -20  -4 1510.21 347.819  46
  -1 -20   4 2062.43 343.776  45
   1 -20  -4 2819.84 650.404  60
  -1 -20   4 2262.96 428.357  34
   1 -20  -4 3249.45 704.184  51
   1 -20  -3 12226.6 1387.60  62
   1 -20  -3 23214.4 1908.94  60
   1 -20  -3 22359.4 1836.24  51
  -1 -20   3 13377.4 1099.62  44
  -1 -20   3 14422.9 1099.05  45
   1 -20  -3 9575.81 1054.20  46
  -1 -20   3 12169.8 1225.26  34
   1  20  -3 13885.9 1060.30  10
   1 -20  -2 3912.46 693.518  62
   1 -20  -2 5249.74 826.456  51
  -1 -20   2 3621.04 445.110  45
   1 -20  -2 2733.76 407.283  45
   1 -20  -2 2891.90 440.351  46
   1 -20  -2 2750.44 417.564  25
  -1 -20   2 3585.41 582.035  34
   1  20  -2 4642.49 478.805  10
  -1 -20   1 24322.6 1668.28  45
   1 -20  -1 20794.5 1626.32  45
   1 -20  -1 24253.3 1702.66  46
  -1 -20   1 21891.8 1711.88  25
   1 -20  -1 21949.7 1699.43  25
  -1 -20   1 22036.0 1884.46  34
   1  20  -1 27447.4 1691.47  10
  -1 -20   0 2073.79 368.497  25
   1 -20   0 1722.72 363.580  25
   1 -20   0 2081.56 335.349  46
  -1 -20   0 2014.24 319.042  45
   1 -20   0 1552.99 289.753  45
  -1 -20   0 1792.17 401.418  34
   1 -20   0 2878.73 522.377  34
  -1  20   0 2302.04 315.955  10
  -1 -20  -1 10628.4 1188.20  51
  -1 -20  -1 6988.92 756.713  25
   1 -20   1 7129.87 813.383  25
  -1  20  -1 8320.84 718.159  29
  -1 -20  -1 6662.60 704.594  45
   1 -20   1 8871.35 781.741  46
  -1 -20  -1 8625.68 914.320  34
   1 -20   1 9655.56 1053.96  34
  -1  20  -1 8508.95 715.237  10
  -1 -20  -2-104.804 162.260  60
  -1 -20  -2 177.278 237.694  51
  -1 -20  -2 37.5666 82.2528  25
   1 -20   2 49.0990 142.213  25
  -1  20  -2-28.4373 76.2575  29
  -1 -20  -2-35.6062 77.9604  45
   1 -20   2 35.0275 108.461  46
  -1  20  -2 27.0217 72.4613  10
   1 -20   2 130.876 237.598  34
  -1 -20  -3 562.264 301.797  60
  -1 -20  -3 93.3089 204.660  51
  -1  20  -3 287.288 122.411  29
   1 -20   3 147.183 132.119  25
  -1 -20  -3 144.545 105.366  25
   1 -20   3 362.099 154.006  46
  -1  20  -3 159.671 92.9213  10
  -1  20  -3 262.061 111.772   5
   1 -20   3 183.784 190.079  34
  -1 -20  -4 374.744 307.807  51
  -1  20  -4 130.155 159.531  48
  -1 -20  -4 122.532 134.409  60
   1 -20   4 54.6390 189.345  34
   1 -20   4 183.525 127.351  46
   1 -20   5 7037.18 676.916  46
  -1 -20  -5 4344.23 949.186  60
  -1 -20  -5 6687.57 974.220  51
   1 -20   6 789.762 207.024  46
  -1 -20  -6 858.629 231.133  23
  -1 -20  -6 134.598 211.553  60
  -1 -20  -6 1128.46 379.177  51
  -1 -20  -7 7200.34 720.855  23
   1 -20   7 9240.09 729.529  46
  -1  20  -7 9000.97 662.142  32
   1 -20   8 250.175 105.350  46
  -1 -20  -8 209.709 256.989  60
  -1 -20  -8 90.4638 221.811  61
   1 -20   9 1516.08 183.943  46
  -1 -20  -9 822.128 303.762  61
  -1 -21   9 168.209 80.6562  33
   1 -21  -9 75.5828 117.285  60
   1 -21  -9 132.088 144.820  61
  -1 -21   8 1930.73 253.346  45
   1 -21  -8 1117.90 442.410  60
   1 -21  -8 1004.46 412.251  61
  -1 -21   8 1695.63 272.921  33
   1  21  -8 2032.36 253.097  32
  -1 -21   7 2141.78 292.708  45
   1  21  -7 2129.73 401.764  48
   1 -21  -7 774.482 459.034  54
   1 -21  -7 703.493 375.810  60
   1  21  -7 1891.58 269.928  32
  -1 -21   6 6927.17 651.097  45
   1  21  -6 6136.41 794.893  48
   1 -21  -6 5378.73 1008.72  60
   1  21  -6 7421.07 646.973  32
  -1 -21   5 5643.62 595.456  45
   1  21  -5 5446.36 758.250  48
   1 -21  -5 6084.30 1234.93  54
   1 -21  -5 3130.10 809.289  60
   1  21  -5 6324.32 602.482  32
  -1 -21   4 3864.84 477.071  45
   1 -21  -4 2786.21 478.432  46
   1 -21  -4 4647.65 841.363  51
  -1 -21   4 3860.30 568.442  34
   1 -21  -4 5138.80 900.435  60
   1 -21  -3 1923.41 556.723  51
  -1 -21   3 1793.12 321.154  45
   1 -21  -3 1342.05 317.002  46
   1 -21  -3 2395.68 550.598  62
  -1 -21   3 1654.19 396.309  34
   1 -21  -2 84.2585 130.959  62
   1 -21  -2 454.147 314.656  51
   1 -21  -2 112.602 109.324  45
   1 -21  -2 212.371 147.494  46
  -1 -21   2 357.637 141.636  45
   1 -21  -2 113.588 117.805  25
  -1 -21   2 250.449 181.720  34
   1  21  -2 354.080 136.967  10
   1 -21  -1 71.4607 87.6094  45
   1 -21  -1 40.0347 138.688  46
  -1 -21   1 142.627 103.400  45
  -1 -21   1-43.9518 96.3635  25
   1 -21  -1 83.4547 112.008  25
  -1 -21   1 252.577 207.443  34
   1  21  -1 231.914 120.398  10
  -1 -21   0 7215.76 797.391  25
   1 -21   0 7645.44 830.926  25
   1 -21   0 7952.37 782.662  46
  -1 -21   0 8407.26 776.425  45
   1 -21   0 7393.24 746.043  45
   1 -21   0 9348.37 1014.88  34
  -1 -21   0 9249.30 982.497  34
  -1  21   0 9202.25 762.652  10
  -1 -21  -1 7223.42 975.029  51
   1 -21   1 5426.47 692.358  25
  -1 -21  -1 5638.66 648.213  25
  -1  21  -1 6645.20 610.104  29
  -1 -21  -1 5255.81 613.099  45
   1 -21   1 6785.01 663.393  46
   1 -21   1 5081.93 579.659  45
   1 -21   1 6571.48 844.508  34
  -1 -21  -1 5608.80 728.260  34
  -1  21  -1 5822.00 580.556  10
  -1 -21  -2 13482.4 1405.64  51
   1 -21   2 9740.10 1012.61  25
  -1  21  -2 11997.1 913.119  29
  -1 -21  -2 8963.90 912.448  25
  -1 -21  -2 8317.38 887.891  45
   1 -21   2 12039.3 971.458  46
   1 -21   2 11973.7 1201.15  34
  -1  21  -2 10280.9 865.834  10
  -1 -21  -3 7404.76 1188.39  60
   1 -21   3 8085.07 775.805  46
  -1 -21  -3 10077.8 1202.53  51
   1 -21   3 7113.25 880.544  34
  -1  21  -3 7394.31 690.178  29
  -1 -21  -4 6384.43 976.140  51
   1 -21   4 3879.53 618.006  34
   1 -21   4 6244.74 630.729  46
  -1 -21  -4 5977.28 1058.53  60
   1 -21   5 3370.72 437.419  46
  -1 -21  -5 2135.25 639.205  60
  -1 -21  -5 2025.56 559.047  51
  -1 -21  -6 515.113 291.483  51
  -1 -21  -6 322.934 161.183  23
  -1 -21  -6 132.691 206.870  60
  -1  21  -6 498.081 146.304  32
   1 -21   6 626.989 183.227  46
  -1 -21  -7-33.2733 81.4583  23
   1 -21   7 50.9004 68.2553  46
  -1  21  -7 59.2513 68.3828  32
  -1 -21  -7-120.576 186.682  60
   1 -21   8 128.770 75.3790  46
  -1 -21  -8-96.0838 105.208  60
  -1 -21  -8-83.6892 158.702  61
   1 -22  -9 55.6204 121.841  61
  -1 -22   9 67.7628 51.5355  33
   1 -22  -8 563.705 312.531  60
   1 -22  -8 332.335 262.014  61
  -1 -22   8 985.668 190.124  33
   1  22  -8 1061.47 168.389  32
  -1 -22   7 49.2367 85.2272  45
   1 -22  -7 293.940 359.776  54
   1  22  -7 46.6576 135.142  48
   1 -22  -7-112.814 174.661  60
   1 -22  -7 101.847 222.996  61
   1  22  -7-22.2453 73.0599  32
  -1 -22   7 30.7910 101.126  33
  -1 -22   6 150.131 104.144  45
   1 -22  -6 162.035 250.948  54
   1  22  -6 112.860 151.457  48
   1 -22  -6-121.336 132.987  60
  -1 -22   6 112.385 129.846  33
   1  22  -6 217.626 111.613  32
  -1 -22   5 342.350 155.776  45
   1 -22  -5 663.368 406.449  54
   1 -22  -5 243.737 231.920  60
   1  22  -5 339.584 144.729  32
  -1 -22   4 6258.06 642.255  45
   1 -22  -4 4163.26 637.029  46
   1 -22  -4 7324.68 1040.69  51
  -1 -22   4 6525.93 760.513  34
   1 -22  -4 8146.68 1162.26  60
   1 -22  -3 534.061 215.230  46
  -1 -22   3 741.630 209.690  45
   1 -22  -3 868.595 396.745  51
   1 -22  -3 1250.63 466.918  60
  -1 -22   3 296.994 197.938  34
  -1 -22   2 16875.9 1486.19  34
   1 -22  -2 12593.3 1198.70  45
  -1 -22   2 17377.4 1271.47  45
   1 -22  -2 14223.8 1274.37  46
  -1 -22   1 1356.52 365.800  34
  -1 -22   1 901.864 237.170  45
   1 -22  -1 1069.22 251.409  45
   1 -22  -1 1147.25 278.131  46
  -1 -22   0 17525.1 1515.15  34
   1 -22   0 17801.0 1556.80  34
   1 -22   0 17514.9 1330.32  46
  -1 -22   0 16213.1 1278.75  45
   1 -22   0 13831.6 1225.32  45
   1 -22   1 569.033 175.297  45
   1 -22   1 835.879 230.640  46
  -1 -22  -1 709.376 215.872  45
  -1  22  -1 840.735 203.560  29
   1 -22   1 952.103 343.992  34
  -1 -22  -1 792.899 266.691  34
  -1 -22  -1 1197.40 410.490  51
  -1 -22  -2 746.689 373.239  51
  -1  22  -2 922.508 207.944  29
  -1 -22  -2 891.868 234.067  45
   1 -22   2 1247.34 273.120  46
  -1 -22  -2 1540.43 505.961  60
   1 -22   2 1518.54 393.805  34
  -1 -22  -3 97.0705 237.657  51
  -1  22  -3 59.9782 86.9516  29
  -1 -22  -3 124.561 236.223  60
   1 -22   3 60.4362 162.114  34
   1 -22   3 38.5735 111.796  46
  -1 -22  -4 4475.04 800.641  51
   1 -22   4 3601.39 476.998  46
  -1 -22  -4 3014.34 767.068  60
   1 -22   4 2350.70 464.462  34
   1 -22   5 272.149 139.553  46
  -1 -22  -5 44.7326 109.764  23
  -1 -22  -5 133.312 326.429  60
  -1 -22  -5 604.835 313.819  51
  -1 -22  -6 7052.39 906.157  51
  -1 -22  -6 6387.62 681.963  23
  -1  22  -6 6254.02 569.993  32
   1 -22   6 8406.83 679.572  46
  -1 -22  -7 562.346 174.249  23
  -1  22  -7 589.185 131.013  32
   1 -22   7 919.186 182.745  46
  -1 -22  -8 428.115 313.187  60
  -1 -22  -8 1211.23 418.401  61
   1 -23  -8 84.7951 160.817  60
   1 -23  -8 73.3012 160.525  61
   1  23  -8 28.1389 46.3137  32
  -1 -23   8 111.166 88.4679  33
   1 -23  -7 5195.65 869.593  61
   1  23  -7 5305.39 457.781  32
  -1 -23   7 4589.43 485.973  33
  -1 -23   7 5015.13 465.704  45
   1 -23  -6 156.145 171.138  54
   1  23  -6 50.7003 124.383  48
   1 -23  -6-117.737 257.917  60
   1  23  -6 202.048 107.398  32
  -1 -23   6 506.290 151.075  45
   1 -23  -5 5917.62 1240.93  54
   1 -23  -5 6676.38 1158.63  60
   1  23  -5 8790.13 740.823  32
  -1 -23   5 8182.12 754.915  45
   1 -23  -4-120.831 187.115  60
  -1 -23   4 101.348 135.946  34
   1 -23  -4 419.662 198.979  46
  -1 -23   4 71.9717 96.5821  45
   1 -23  -3 1614.65 503.939  51
   1 -23  -3 1412.95 504.504  60
  -1 -23   3 1872.35 416.546  34
  -1 -23   3 1209.73 268.485  45
   1 -23  -3 911.876 281.255  46
   1 -23  -2 95.3646 116.739  46
  -1 -23   2 78.2940 85.7334  45
  -1 -23   2-63.5117 155.485  34
   1 -23  -2-90.0929 220.551  51
  -1 -23   1 1624.06 416.188  34
   1 -23  -1 1198.40 274.143  45
   1 -23  -1 1359.42 312.024  46
  -1 -23   1 1502.22 297.853  45
   1 -23   0 130.839 189.489  34
  -1 -23   0 62.8125 137.535  34
   1 -23   0-38.3850 72.7955  45
  -1 -23   0-40.3770 76.5721  45
   1 -23   0-43.3723 134.306  46
   1 -23   1 18197.5 1360.15  46
   1 -23   1 15438.3 1275.42  45
  -1 -23  -1 13046.8 1258.62  45
   1 -23   1 19817.2 1606.56  34
  -1 -23  -1 16643.3 1460.52  34
  -1  23  -1 18162.4 1278.18  29
  -1 -23  -2 372.692 306.819  51
  -1  23  -2 592.633 172.188  29
   1 -23   2 523.678 188.428  46
  -1 -23  -2 254.361 141.011  45
  -1 -23  -2 123.434 235.115  60
   1 -23   2 452.906 246.382  34
   1 -23   3 12902.9 1128.56  46
  -1 -23  -3 14247.3 1584.23  51
   1 -23   3 13181.8 1271.67  34
  -1 -23  -4 372.825 289.184  51
   1 -23   4 437.853 165.706  46
  -1 -23  -4 131.938 250.843  60
   1 -23   4 248.398 181.303  34
   1 -23   5 4566.56 484.973  46
  -1 -23  -5 3196.68 477.877  23
  -1 -23  -5 3156.45 651.131  51
  -1 -23  -6 66.1264 177.336  51
  -1 -23  -6-37.3350 100.137  23
  -1 -23  -6-123.373 191.019  60
  -1  23  -6 42.8647 66.3934  32
   1 -23   6-81.1104 78.3358  46
  -1 -23  -7-28.6684 70.1799  23
   1 -23   7 20.5962 55.2319  46
  -1  23  -7-15.7965 48.9141  32
  -1 -23  -7 103.813 196.848  60
  -1 -23  -7-90.8976 172.358  61
   1 -23   8 26.2888 47.7449  46
   1 -23   8 41.1706 49.8469  33
  -1 -23  -8-66.2188 144.993  61
   1  24  -8 303.158 77.7841  32
  -1 -24   8 173.434 77.0877  33
   1 -24  -8 222.256 199.131  60
  -1 -24   7 526.261 131.443  45
   1 -24  -7 98.1941 187.347  60
   1 -24  -7 255.881 280.896  61
   1  24  -7 351.397 103.875  32
   1 -24  -6-147.010 161.012  54
   1  24  -6 132.954 137.313  48
   1 -24  -6 276.160 138.587  23
  -1 -24   6 156.814 95.0180  45
   1 -24  -6-112.809 213.960  60
   1  24  -6 45.7526 70.9988  32
  -1 -24   5 251.719 129.631  45
   1 -24  -5 319.254 302.999  54
   1 -24  -5 119.571 262.171  60
   1  24  -5 246.408 131.384  32
  -1 -24   4 3130.70 427.898  45
   1 -24  -4 1988.65 421.964  46
   1 -24  -4 3611.74 966.846  54
   1 -24  -4 4589.07 894.108  60
  -1 -24   4 3120.74 490.214  34
   1  24  -4 3517.59 421.365  32
   1 -24  -3 1920.43 611.008  60
  -1 -24   3 2119.85 352.266  45
   1 -24  -3 1087.45 307.086  46
   1 -24  -2 6495.24 782.478  46
  -1 -24   2 7348.27 757.706  45
  -1 -24   1 5779.70 779.408  34
  -1 -24   1 5394.80 599.165  45
   1 -24  -1 3754.42 528.062  45
   1 -24  -1 4221.98 579.425  46
  -1 -24   0 7234.83 900.644  34
   1 -24   0 7580.06 926.128  34
   1 -24   0 8369.59 821.486  46
  -1 -24   0 6793.89 746.313  45
   1 -24   0 7339.77 746.456  45
  -1  24  -1 1867.37 312.202  29
   1 -24   1 1683.70 343.112  46
   1 -24   1 1830.42 326.132  45
  -1 -24  -1 1796.94 343.518  45
  -1 -24  -1 1478.42 372.002  34
   1 -24   1 2148.31 467.715  34
  -1 -24  -2 727.725 359.333  51
  -1  24  -2 154.929 108.181  29
  -1 -24  -2 632.436 339.477  60
   1 -24   2 186.546 204.703  34
   1 -24   2 286.312 149.169  46
  -1 -24  -3 93.3307 270.426  51
  -1 -24  -3-129.504 200.632  60
   1 -24   3 111.141 172.224  34
   1 -24   3 270.697 140.598  46
  -1 -24  -4 1161.01 420.473  51
   1 -24   4 1443.23 275.708  46
  -1 -24  -4 787.506 436.519  60
   1 -24   4 1109.69 298.808  34
   1 -24   5 1477.59 263.568  46
  -1 -24  -5 1218.20 280.628  23
  -1 -24  -5 380.721 347.198  60
  -1 -24  -5 1717.11 465.259  51
  -1 -24  -6 2923.27 399.801  23
  -1  24  -6 3887.54 350.133  32
   1 -24   6 4184.33 404.679  46
  -1 -24  -7 1380.64 235.927  23
  -1 -24  -7 1150.99 408.354  61
  -1 -24  -7 554.528 294.338  60
  -1  24  -7 1204.72 165.397  32
   1 -24   7 1338.63 194.498  46
   1  25  -7 669.787 124.949  32
  -1 -25   7 551.889 120.651  45
   1 -25  -6 3843.41 459.817  23
  -1 -25   6 4773.63 460.478  45
   1  25  -6 4892.10 439.716  32
  -1 -25   5 964.623 213.676  45
   1 -25  -5 605.948 409.473  54
   1 -25  -5 802.400 400.157  60
   1  25  -5 920.535 191.760  32
  -1 -25   4 2760.75 395.524  45
   1 -25  -4 3512.47 905.723  54
   1 -25  -4 3332.59 765.699  60
   1  25  -4 3123.28 389.843  32
  -1 -25   4 2221.60 415.594  34
   1 -25  -3-119.451 261.545  60
  -1 -25   3 53.2541 154.257  34
   1 -25  -3 51.4188 125.882  46
  -1 -25   3 111.401 114.994  45
   1 -25  -2 119.285 261.315  60
  -1 -25   2 237.460 215.717  34
   1 -25  -2 100.816 110.698  46
  -1 -25   2 199.613 145.206  45
  -1 -25   1 681.386 282.382  34
  -1 -25   1 744.731 234.313  45
   1 -25  -1 583.784 207.942  45
   1 -25  -1 776.330 246.604  46
  -1 -25   0 2900.36 531.296  34
   1 -25   0 4245.32 631.430  34
   1 -25   0 3281.82 494.614  46
  -1 -25   0 3540.27 492.134  45
   1 -25   0 3166.42 456.717  45
   1 -25   1 1658.31 332.663  46
  -1 -25  -1 1258.63 298.709  45
   1 -25   1 1364.22 283.267  45
   1 -25   1 1913.98 420.709  34
   1 -25   2 9710.33 950.021  46
  -1 -25  -2 12379.1 1353.52  51
   1 -25   2 11223.1 1127.89  34
   1 -25   3 1352.32 284.929  46
  -1 -25  -3 1236.95 427.601  51
  -1 -25  -3 899.520 428.016  60
   1 -25   3 1288.16 326.963  34
  -1 -25  -4 5922.61 886.064  51
   1 -25   4 5580.58 568.804  46
   1 -25   4 4287.93 567.391  34
  -1 -25  -4 3299.73 809.543  60
  -1 -25  -5 1072.74 343.408  51
  -1 -25  -5 747.883 214.545  23
  -1 -25  -5 120.221 265.990  60
  -1  25  -5 658.208 154.800  32
   1 -25   5 758.625 183.391  46
  -1 -25  -6 316.065 157.603  23
  -1 -25  -6 209.850 258.585  60
  -1  25  -6 656.856 133.761  32
   1 -25   6 628.149 147.303  46
  -1 -25  -7 21.8378 58.5607  23
  -1 -25  -7 78.3334 121.278  60
  -1 -25  -7-71.7443 157.085  61
  -1  25  -7 11.1455 40.4687  32
   1 -25   7-14.6216 45.2754  46
   1 -26  -7 76.1208 144.463  60
   1  26  -7 108.533 56.3307  32
   1 -26  -6 151.289 95.7834  23
  -1 -26   6 121.806 77.1866  45
   1  26  -6 138.289 78.2219  32
   1 -26  -6-96.1830 105.442  60
  -1 -26   5 1270.68 232.851  45
   1 -26  -5 757.165 381.745  60
   1  26  -5 1492.56 231.150  32
  -1 -26   4-63.7492 69.8328  45
   1 -26  -4 151.330 234.306  54
   1 -26  -4-114.034 249.691  60
  -1 -26   4 40.0755 124.116  34
  -1 -26   3 7905.65 801.923  34
   1 -26  -3 7359.18 1138.24  60
  -1 -26   3 7367.36 687.776  45
   1 -26  -2-117.394 222.611  60
  -1 -26   2 55.4014 171.562  34
  -1 -26   2-38.9768 85.3701  45
   1 -26  -2-49.8867 109.251  46
  -1 -26   1 11312.2 1085.22  34
  -1 -26   1 9160.14 892.573  45
   1 -26  -1 9055.86 932.329  46
  -1 -26   0 114.176 197.645  34
   1 -26   0-56.2935 163.065  34
   1 -26   0 46.0995 159.607  46
   1 -26   0 39.4924 96.6983  45
  -1 -26   0 127.034 131.135  45
  -1 -26  -1 3786.82 806.265  60
   1 -26   1 3027.87 523.900  34
   1 -26   1 2261.45 375.604  45
  -1 -26  -1 3096.99 456.260  45
   1 -26   1 2497.51 415.953  46
  -1 -26  -2 80.1082 175.505  51
  -1 -26  -2 123.947 135.831  60
   1 -26   2 107.276 143.967  34
   1 -26   2 118.172 122.126  46
  -1 -26  -3 81.3082 267.363  51
   1 -26   3 462.497 174.678  46
  -1 -26  -3 123.737 234.996  60
   1 -26   3 233.087 161.923  34
  -1 -26  -4 454.889 275.323  51
   1 -26   4-31.1786 83.7612  46
  -1 -26  -4 168.318 138.293  23
  -1 -26  -4 120.552 228.643  60
   1 -26   4 223.356 135.258  34
   1 -26   5 3738.30 405.776  46
  -1 -26  -5 3879.36 473.785  23
  -1  26  -5 3287.38 351.299  32
   1 -26   6 36.4093 59.7891  46
  -1 -26  -6-27.7482 74.4095  23
  -1 -26  -6 91.7275 173.932  60
  -1  26  -6-14.2489 44.1209  32
  -1 -27   6 2439.39 260.030  45
   1 -27  -6 1896.28 263.597  23
   1  27  -6 2329.69 240.412  32
   1 -27  -5 1092.85 428.829  60
   1  27  -5 1380.23 206.697  32
  -1 -27   5 1506.37 237.163  45
  -1 -27   4 2001.88 329.098  34
   1 -27  -4 1502.66 493.942  60
  -1 -27   4 1507.75 271.561  45
  -1 -27   3 219.888 153.425  34
   1 -27  -3 223.149 245.030  60
   1 -27  -3 428.576 195.980  46
  -1 -27   3 437.227 165.753  45
  -1 -27   2-50.4221 135.212  34
   1 -27  -2-112.530 213.376  60
  -1 -27   2 74.1214 99.3821  45
   1 -27  -2 95.9808 139.002  46
  -1 -27   1-53.4341 165.481  34
   1 -27  -1 337.937 302.084  60
  -1 -27   1 275.758 149.423  45
   1 -27  -1 92.6395 152.154  46
  -1 -27   0 2622.65 458.577  34
   1 -27   0 2278.05 396.014  46
  -1 -27   0 1925.46 358.309  45
   1 -27   0 1855.24 337.157  45
   1 -27   0 2032.53 405.314  34
   1 -27   1 2358.31 401.784  46
  -1 -27  -1 3516.18 785.290  60
   1 -27   1 2931.70 499.080  34
   1 -27   2 5233.04 604.675  46
  -1 -27  -2 4954.78 782.593  51
   1 -27   2 5365.80 675.610  34
  -1 -27  -2 6157.05 1033.38  60
  -1 -27  -3 2248.29 519.578  51
   1 -27   3 2606.49 370.014  46
  -1 -27  -3 1984.40 614.059  60
   1 -27   3 2169.50 385.140  34
   1 -27   4 3947.62 436.974  46
   1 -27   4 3358.75 441.715  34
  -1 -27  -4 4120.57 504.643  23
   1 -27   5 498.593 131.438  46
  -1 -27  -5 98.3166 216.146  60
  -1 -27  -5 317.217 131.391  23
  -1  27  -5 312.893 95.6834  32
   1 -27   6 641.605 124.510  46
  -1 -27  -6 492.754 268.781  61
  -1  27  -6 527.353 101.343  32
  -1 -27  -6 463.603 140.187  23
   1 -28  -6-71.0928 110.143  60
  -1 -28   5 535.152 131.125  45
   1 -28  -5 551.070 152.558  23
  -1 -28   4 1785.59 290.829  34
  -1 -28   4 1531.69 248.535  45
  -1 -28   3 1490.73 303.002  34
   1 -28  -3 1556.42 501.173  60
  -1 -28   3 1218.17 241.354  45
  -1 -28   2 4360.25 564.584  34
  -1 -28   2 4007.00 487.017  45
   1 -28  -2 3334.11 501.985  46
  -1 -28   1 1901.57 371.145  34
   1 -28  -1 1178.05 299.792  46
  -1 -28   1 1364.15 298.655  45
  -1 -28   0 3831.75 543.943  34
   1 -28   0 4980.51 590.545  34
  -1 -28   0 3546.69 489.405  45
   1 -28   0 3901.82 523.453  46
   1 -28   1 539.717 192.749  46
   1 -28   1 719.097 239.183  34
   1 -28   2 104.048 101.011  46
   1 -28   2 289.951 157.440  34
  -1 -28  -2 548.462 317.895  60
   1 -28   3 29.7436 79.7661  46
  -1 -28  -3-106.555 164.973  60
   1 -28   3 139.666 132.419  34
   1 -28   4 1119.70 205.985  46
  -1 -28  -4 984.942 393.453  60
  -1 -28  -4 968.412 233.332  23
  -1  28  -4 958.986 170.243  32
   1 -28   4 1246.45 227.386  34
  -1 -28  -5 374.682 136.282  23
  -1  28  -5 429.049 102.257  32
   1 -28   5 400.843 108.768  46
  -1 -29   5 2349.01 251.702  45
   1 -29  -5 1413.59 408.395  60
   1 -29  -5 1997.01 270.056  23
  -1 -29   4 24.1458 69.9943  34
  -1 -29   4 65.1510 62.9656  45
   1 -29  -4 86.5805 189.590  60
  -1 -29   3 897.137 219.877  34
  -1 -29   3 585.702 169.631  45
   1 -29  -3 654.679 341.918  60
  -1 -29   2 151.935 131.498  34
   1 -29  -2-40.1742 107.732  46
  -1 -29   2 30.6131 74.9411  45
   1 -29  -2-95.8355 181.722  60
  -1 -29   1 695.485 229.256  34
   1 -29  -1 279.214 170.314  46
  -1 -29   1 300.917 138.426  45
   1 -29  -1 95.7677 406.551  60
   1 -29   0-37.5372 91.9070  34
  -1 -29   0-40.1817 145.907  34
   1 -29   0-37.9994 117.677  46
   1 -29   0 186.836 228.690  60
   1 -29   1 5429.48 606.020  34
   1 -29   1 4633.30 555.267  46
  -1 -29  -1 5662.94 602.282  15
   1 -29   2 61.0289 100.250  46
   1 -29   2 34.7082 107.502  34
   1 -29   3 6181.08 558.146  46
  -1  29  -3 5580.69 488.641  32
   1 -29   3 5627.04 568.578  34
  -1 -29  -3 5391.15 583.532  23
  -1 -29  -4-27.8255 80.5961  23
  -1  29  -4 14.2740 46.8806  32
   1 -29   4 20.9066 60.5558  34
   1 -29   4-19.5973 60.6827  46
  -1 -30   4 1198.51 181.236  45
   1 -30  -4 1432.10 219.883  23
   1 -30  -4 938.842 333.698  60
   1 -30  -3 323.267 235.620  60
  -1 -30   3 411.047 140.380  34
  -1 -30   3 484.904 131.745  15
  -1 -30   3 557.575 142.813  45
  -1 -30   2 4729.67 505.462  34
   1 -30  -2 4450.99 750.377  60
  -1 -30   2 3627.33 431.165  45
  -1 -30   1 946.888 239.113  34
   1 -30  -1 757.028 347.943  60
   1 -30  -1 792.774 215.618  46
  -1 -30   0 2580.21 380.569  15
   1 -30   0 2854.26 400.021  46
   1 -30   1 455.058 235.132  60
   1 -30   1 179.768 114.220  46
   1 -30   1 246.028 139.304  34
  -1 -30  -1 146.372 106.929  15
   1 -30   2 283.674 117.393  46
   1 -30   2 250.786 122.965  34
  -1 -30  -2 320.041 140.848  16
  -1 -30  -2 223.780 111.454  23
   1 -30   3 157.081 104.750  34
  -1 -30  -3 207.637 106.829  23
   1 -31  -3 65.2041 123.695  60
  -1 -31   2-20.2996 58.8249  15
   1 -31  -2-70.2037 108.706  60
  -1 -31   1 214.984 105.093  15
   1 -31  -1 70.7500 173.489  60
  -1 -31   0 1017.79 208.956  15
   1 -31   0 1897.49 437.784  60
   1 -31   1 1547.22 386.696  60
  -1 -31  -1 593.940 172.324  16
  -1 -31  -1 852.673 176.065  15
   1 -31   1 1262.21 220.167  34
   1 -31   2 2804.38 336.812  34
   1 -31   2 4290.91 581.497  60
   2   0 -12 1159.31 220.390  58
  -2   0  12 1281.16 180.034  45
   2   0 -12 704.500 258.611  56
   2   0 -11 69.6931 132.159  56
   2   0 -11 43.6069 82.7003  58
   2   0 -11-75.3178 142.824  53
   2   0 -10 972.631 318.831  58
   2   0 -10 992.415 411.599  56
   2   0 -10 1214.08 425.767  53
   2   0  -9 64.5900 158.147  58
   2   0  -9-98.0369 185.924  55
   2   0  -9-98.7519 187.279  53
   2   0  -8 75.9614 166.319  47
   2   0  -8 185.749 203.351  53
   2   0  -8 91.9113 142.300  55
   2   0  -8-65.3233 123.865  58
   2   0  -8 30.9335 82.9524   4
   2   0  -7 69.7581 132.282  47
   2   0  -7 185.757 166.048  58
   2   0  -7-100.535 131.967   4
   2   0  -7 81.0202 198.339  53
   2   0  -7-79.9170 174.986  55
   2   0  -6 47505.1 3093.82   4
   2   0  -6 44460.1 3090.69   6
   2   0  -5 42.9999 115.322  64
   2   0  -5 50.7999 83.4388  37
   2   0  -5 17.2219 56.5886   6
   2   0  -5 29.9961 59.2262   4
   2   0  -4 89759.8 5296.96  64
   2   0  -4 79661.4 5146.86  43
   2   0  -4 86079.2 5067.10   4
   2   0  -4 85425.5 5091.26   6
   2   0  -4 92664.2 5183.14  37
   2   0  -3 57.4806 56.7525  43
   2   0  -3 81.7175 50.0448   6
   2   0  -3 7.38384 30.3030   4
   2   0  -2 10754.4 667.167  43
   2   0  -2 9404.76 597.823   4
   2   0  -2 9091.50 619.563   6
  -2   0   1 16.1686 25.0422   8
  -2   0   1 6.19652 30.3456   9
  -2   0   0 2035.32 161.114  39
  -2   0   0 1986.86 145.986   2
  -2   0   0 2327.57 172.329   9
  -2   0   0 2026.80 166.110   8
  -2   0   0 2039.13 173.163  24
  -2   0  -1 4.45507 19.5335   7
  -2   0  -1 23.5937 20.6688   1
  -2   0  -1 36.8430 31.2581  26
  -2   0  -1 24.7663 29.9907  27
  -2   0  -2 36771.2 2183.60   4
  -2   0  -2 36559.3 2216.11  27
  -2   0  -2 36191.1 2214.71  26
  -2   0  -3 11.2506 47.7290   4
  -2   0  -3-34.1560 74.8022  63
  -2   0  -3 15.8503 45.9377  26
  -2   0  -3 34.0519 58.9644  28
  -2   0  -3 188.572 76.9525  27
  -2   0  -4 46602.1 2940.63  63
  -2   0  -4 42076.0 2648.77  26
  -2   0  -4 40502.1 2624.86  28
  -2   0  -5 61.3882 95.0437  63
  -2   0  -5-24.3324 59.5664  28
  -2   0  -6 27574.1 2262.58  63
  -2   0  -6 29427.5 2341.82  56
  -2   0  -6 28037.7 1860.70  13
  -2   0  -6 25158.9 1875.74  19
  -2   0  -6 28894.2 1942.85  20
  -2   0  -7-39.8829 97.6768  20
  -2   0  -7 123.197 106.666  13
  -2   0  -7 93.1777 176.706  56
  -2   0  -7 45.0739 98.7349  22
  -2   0  -8 4312.25 555.736  19
  -2   0  -8 6138.57 701.990  18
  -2   0  -8 3724.16 797.310  56
  -2   0  -8 5907.89 638.113  20
  -2   0  -9-134.758 163.181  18
  -2   0  -9 90.8424 172.332  56
  -2   0 -10 275.855 171.427  59
  -2   0 -10 244.227 148.615  18
  -2   0 -10 213.886 206.994  56
  -2   0 -11-34.9496 108.240  59
  -2   0 -11-45.2217 110.721  56
   2   1 -12 52.1631 63.8809  58
   2  -1 -12 110.236 85.3603  58
  -2  -1  12-91.0943 68.5624  45
   2  -1 -12-44.6023 119.624  56
   2   1 -12-42.9339 105.121  56
   2   1 -11 170.451 147.684  58
   2  -1 -11 575.821 205.846  58
   2   1 -11 68.0142 197.121  56
   2  -1 -11 283.368 257.313  56
   2  -1 -11-75.9420 117.778  53
   2   1 -10 393.796 204.616  58
   2  -1 -10 174.052 142.533  58
   2   1 -10 176.069 215.840  56
   2  -1 -10 91.9795 201.750  56
   2  -1 -10 281.393 205.724  53
   2   1 -10 185.518 176.299  53
   2   1  -9 3059.45 536.692  58
   2  -1  -9 3123.97 542.565  58
   2  -1  -9 1777.27 548.329  53
   2   1  -9 2567.61 609.007  53
   2  -1  -9 1863.22 534.162  55
   2   1  -8 1996.25 458.219  47
   2  -1  -8 1559.67 434.836  47
   2   1  -8 1752.42 422.524  58
   2  -1  -8 1837.25 420.894  58
   2   1  -8 1662.16 283.209   4
   2  -1  -8 1359.14 259.765   4
   2   1  -8 1572.49 482.150  55
   2   1  -8 1029.31 405.315  53
   2  -1  -8 640.408 342.363  55
   2  -1  -8 1477.32 448.332  53
   2   1  -7 16367.8 1383.28  58
   2  -1  -7 16634.8 1399.22  58
   2  -1  -7 16019.6 1685.23  61
   2  -1  -7 14115.0 1042.51   4
   2   1  -7 14767.4 1039.58   4
   2   1  -7 13378.2 1024.00   6
   2  -1  -7 11678.4 1364.48  53
   2   1  -7 13500.1 1437.05  53
   2   1  -7 8596.20 1260.57  55
   2  -1  -7 12240.3 1374.82  55
   2  -1  -7 13496.3 1384.42  47
   2   1  -7 14449.2 1366.01  47
   2   1  -6 16288.0 1025.07  37
   2  -1  -6 17782.3 1082.37  37
   2  -1  -6 11339.4 877.690   4
   2   1  -6 10532.9 864.240   4
   2   1  -6 10245.7 875.596   6
   2  -1  -5 18609.4 1545.67  64
   2   1  -5 18888.1 1533.52  64
   2   1  -5 26005.1 1466.97  37
   2  -1  -5 27489.7 1513.59  37
   2  -1  -5 20586.6 1327.80   4
   2   1  -5 19209.7 1313.43   4
   2  -1  -5 19347.8 1330.24   6
   2   1  -5 20316.4 1351.23   6
   2  -1  -5 17060.4 1376.74  43
   2   1  -4 92.9012 107.448  64
   2  -1  -4 230.576 135.119  64
   2  -1  -4 55.1487 83.2894  43
   2   1  -4 129.271 85.3485  43
   2  -1  -4 169.589 71.7703   6
   2  -1  -4 90.7770 54.6255   4
   2   1  -4 186.091 63.8208   4
   2   1  -4 69.7996 65.2387   6
   2  -1  -4 153.919 110.547  37
   2   1  -4 173.643 92.3502  37
   2  -1  -3 327.553 86.6725  43
   2   1  -3 252.934 88.3116  43
   2   1  -3 290.175 62.9313   4
   2  -1  -3 196.013 67.6062   6
   2   1  -3 392.103 87.8294   6
   2  -1  -3 402.981 70.3809   4
   2  -1  -3 336.821 105.776  37
   2   1  -2 3994.39 305.296  43
   2   1  -2 3225.55 230.739   4
   2  -1  -2 3200.34 236.709   4
   2   1  -2 3433.86 262.560   6
  -2   1   2 3339.36 258.965   9
   2  -1  -2 3073.67 232.904  38
  -2   1   1 66997.6 3617.60   8
  -2   1   1 66829.0 3627.93   9
  -2   1   0 18497.3 1100.10  39
  -2  -1   0 17997.9 1115.72  39
  -2   1   0 18240.3 1124.58  24
  -2  -1   0 17696.6 1121.89  24
  -2   1   0 17988.2 1096.53   2
  -2  -1   0 20084.3 1118.91   8
  -2  -1   0 16708.9 1082.89   2
  -2   1   0 20296.4 1123.88   9
  -2  -1   0 19333.3 1117.13   9
  -2   1   0 21039.3 1122.90   8
  -2   1  -1 135896. 7650.86  26
  -2  -1  -1 140543. 7670.34  27
  -2  -1  -1 133092. 7647.20  26
  -2   1  -1 135950. 7649.28  27
  -2   1  -1 132076. 7620.65   7
  -2  -1  -1 124840. 7607.02   7
  -2   1  -1 129483. 7614.53   1
  -2   1  -2 14685.1 916.029  27
  -2  -1  -2 14735.7 933.144  27
  -2  -1  -2 14526.1 924.313  26
  -2  -1  -2 13016.7 933.944  28
  -2   1  -2 14732.5 922.520  26
  -2   1  -2 13239.7 871.988   7
  -2   1  -3 29961.8 1792.11  28
  -2   1  -3 29153.0 1768.08  27
  -2  -1  -3 26304.2 1771.34  28
  -2  -1  -3 27188.6 1771.98  26
  -2   1  -3 27730.6 1769.81  26
  -2  -1  -3 28410.1 1784.64  27
  -2   1  -3 25662.8 1725.24   4
  -2  -1  -3 30867.1 1973.46  63
  -2   1  -3 31355.8 1973.57  63
  -2  -1  -4 1356.19 216.438  26
  -2  -1  -4 1538.66 240.753  27
  -2  -1  -4 1398.23 219.976  28
  -2   1  -4 1502.27 224.990  28
  -2   1  -4 1360.03 217.644  26
  -2   1  -4 1517.39 205.711   4
  -2   1  -4 2007.30 367.598  63
  -2  -1  -4 1468.11 326.512  63
  -2  -1  -5 299.235 113.287  28
  -2   1  -5 142.829 91.1846  28
  -2   1  -5 424.618 199.636  63
  -2  -1  -5 185.978 180.017  63
  -2   1  -6 1268.66 369.322  63
  -2  -1  -6 1457.77 397.642  63
  -2  -1  -6 991.444 255.162  22
  -2   1  -6 549.040 237.547  52
  -2   1  -6 878.131 331.414  56
  -2  -1  -6 903.535 352.417  56
  -2   1  -6 1378.58 266.902  20
  -2  -1  -6 674.853 205.468  20
  -2   1  -6 741.893 193.109  13
  -2   1  -6 1208.43 242.265  11
  -2  -1  -6 893.316 230.048  19
  -2   1  -6 873.331 222.037  19
  -2   1  -6 1171.18 224.627  30
  -2   1  -7 6713.93 889.985  52
  -2   1  -7 7229.56 1059.54  56
  -2  -1  -7 5959.81 996.797  56
  -2   1  -7 7698.06 706.839  13
  -2  -1  -7 6555.29 709.982  19
  -2   1  -7 7542.81 732.540  19
  -2   1  -7 8714.48 834.387  14
  -2  -1  -7 7903.09 786.349  20
  -2  -1  -7 8937.77 853.230  22
  -2   1  -7 8014.18 779.238  20
  -2  -1  -8 5143.94 626.152  18
  -2   1  -8 3437.94 483.979  19
  -2  -1  -8 3310.57 471.742  19
  -2   1  -8 3989.58 546.382  14
  -2   1  -8 4370.34 580.095  18
  -2  -1  -8 3286.91 724.311  56
  -2   1  -8 3361.25 716.431  56
  -2   1  -8 3430.87 616.169  52
  -2  -1  -8 4468.44 558.266  20
  -2   1  -8 3955.29 520.366  20
  -2   1  -9 7106.58 996.385  56
  -2   1  -9 6349.71 696.858  14
  -2  -1  -9 6446.60 731.780  18
  -2   1  -9 7229.99 739.159  18
  -2  -1  -9 4339.97 839.298  56
  -2   1 -10 650.648 248.609  59
  -2  -1 -10 668.098 247.685  59
  -2   1 -10 747.180 214.816  18
  -2  -1 -10 860.817 233.089  18
  -2  -1 -10 1086.54 357.321  56
  -2   1 -10 695.755 278.081  56
  -2   1 -11 1506.02 285.997  59
  -2  -1 -11 1550.38 286.118  59
  -2   1 -11 967.905 261.935  56
  -2  -1 -11 1468.39 330.820  56
   2   2 -12 349.010 124.628  58
   2  -2 -12 473.928 145.354  58
  -2  -2  12 489.383 110.603  45
   2  -2 -12 312.229 177.858  56
   2   2 -12 620.155 213.786  56
   2   2 -11 1071.33 259.157  58
   2  -2 -11 1253.63 289.364  58
   2   2 -11 658.484 291.880  56
   2  -2 -11 428.452 274.560  56
   2  -2 -11 533.826 267.858  53
   2   2 -10 439.236 217.311  58
   2  -2 -10 467.023 202.734  58
   2   2 -10 512.806 265.131  56
   2  -2 -10 279.759 289.197  56
   2  -2 -10 188.234 206.692  53
   2   2 -10 91.9487 201.960  53
   2   2  -9 125.540 137.496  58
   2  -2  -9 65.4545 143.371  58
   2  -2  -9 98.7521 187.295  53
   2   2  -9 197.334 241.566  53
   2  -2  -9-98.1334 151.986  55
   2   2  -8 143.834 157.467  47
   2  -2  -8 79.9690 195.763  47
   2  -2  -8-92.0064 225.230  53
   2   2  -8-188.757 253.088  53
   2  -2  -8 91.2115 172.956  55
   2   2  -8 93.2093 204.086  55
   2  -2  -8 65.6909 101.709  58
   2   2  -8 128.409 140.581  58
   2  -2  -8 95.3835 104.427   4
   2   2  -8 29.5298 91.4431   4
   2   2  -7 2508.34 495.545  47
   2  -2  -7 2512.03 532.941  47
   2   2  -7 2641.65 487.271  58
   2  -2  -7 1657.43 558.203  61
   2  -2  -7 2461.18 478.591  58
   2  -2  -7 2206.45 308.511   4
   2   2  -7 2110.50 299.749   4
   2   2  -7 2390.22 313.815   6
   2  -2  -7 1566.19 438.389  55
   2   2  -7 2681.85 564.659  53
   2   2  -7 1483.71 441.523  55
   2   2  -6 1564.97 249.285  37
   2  -2  -6 1753.66 297.029  37
   2  -2  -6 1358.20 213.089   4
   2   2  -6 1152.81 194.287   4
   2   2  -6 808.140 177.136   6
   2   2  -5 37220.9 2825.46  64
   2  -2  -5 42481.8 2914.22  64
   2  -2  -5 57508.7 2846.19  37
   2   2  -5 50349.6 2739.60  37
   2  -2  -5 46195.2 2644.00   4
   2   2  -5 40694.0 2616.14   4
   2   2  -5 38122.1 2635.01   6
   2  -2  -5 38222.1 2685.78  43
   2  -2  -4 19981.8 1500.60  64
   2   2  -4 20543.5 1475.34  64
   2  -2  -4 20010.3 1344.11  43
   2  -2  -4 20490.0 1295.00   4
   2   2  -4 20303.5 1292.28   4
   2   2  -4 20101.7 1326.22   6
   2  -2  -4 21860.3 1424.90  37
   2   2  -4 21237.3 1367.85  37
   2  -2  -3 32937.7 1951.06  43
   2   2  -3 32930.1 2008.86  43
   2   2  -3 31949.5 1934.64   6
   2  -2  -3 31137.1 1903.00   4
   2   2  -3 32160.3 1899.95   4
  -2   2   3 30395.0 1903.65   9
   2  -2  -3 30687.0 2001.42  37
   2   2  -2 64129.1 3455.58  43
   2  -2  -2 50877.3 3358.64  38
  -2   2   2 58085.1 3364.16   8
   2  -2  -2 55980.3 3359.88   4
   2   2  -2 63041.7 3395.50   6
  -2   2   2 60068.1 3382.95   9
  -2  -2   1 21223.9 1416.65  44
   2   2  -1 28690.9 1497.92  43
  -2  -2   1 23848.7 1424.71  25
   2   2  -1 23542.5 1432.98   6
  -2   2   1 26165.1 1450.07   9
  -2   2   1 24936.7 1436.05   8
   2   2   0 989.261 106.497  43
  -2  -2   0 774.863 94.5313  24
  -2  -2   0 920.901 101.194  25
  -2   2   0 895.476 99.1058  24
  -2  -2   0 895.068 93.1285   8
  -2   2   0 863.567 90.1240   7
  -2   2   0 824.279 81.8498   2
  -2  -2   0 732.348 64.2184   2
  -2  -2   0 849.419 91.1286   9
  -2  -2   0 884.357 99.2689  39
  -2   2  -1 412.439 67.3199   7
  -2  -2  -1 659.255 63.9364   7
  -2  -2  -1 554.431 70.2021   8
  -2  -2  -1 460.403 62.1337   9
  -2   2  -1 423.343 62.6614   1
  -2   2  -1 474.695 77.1869  27
  -2  -2  -1 871.261 110.416  27
  -2   2  -1 506.727 78.7215  26
  -2  -2  -1 226.992 74.2746  28
  -2  -2  -1 539.779 81.0453  26
  -2   2  -2 543.791 85.7184   7
  -2   2  -2 918.959 123.812  26
  -2  -2  -2 673.224 120.156  27
  -2  -2  -2 860.609 137.037  28
  -2   2  -2 752.047 107.358  27
  -2  -2  -2 784.428 121.627  26
  -2   2  -2 1019.66 156.162  41
  -2   2  -3 21454.9 1496.39  63
  -2  -2  -3 21884.5 1507.40  63
  -2  -2  -3 18366.5 1321.07  28
  -2   2  -3 19539.5 1312.35  26
  -2  -2  -3 20575.7 1329.57  26
  -2  -2  -3 19916.6 1334.88  27
  -2   2  -3 21172.7 1376.57  41
  -2   2  -4 16544.1 1180.21  26
  -2  -2  -4 15965.4 1169.14  28
  -2   2  -4 18232.9 1186.31  28
  -2  -2  -4 16812.7 1192.21  26
  -2  -2  -4 17328.6 1215.33  27
  -2   2  -4 15656.2 1126.12   4
  -2   2  -4 19727.4 1449.08  63
  -2  -2  -4 18817.4 1435.60  63
  -2   2  -5 24809.2 1612.79  28
  -2  -2  -5 22974.1 1666.04  27
  -2   2  -5 24828.9 1934.00  63
  -2  -2  -5 23229.0 1920.26  63
  -2   2  -5 23437.6 1577.77   4
  -2   2  -6 14234.2 1345.56  63
  -2  -2  -6 14106.4 1368.39  63
  -2   2  -6 14122.2 1383.64  56
  -2  -2  -6 11870.5 1319.21  56
  -2  -2  -6 12670.3 1026.82  20
  -2  -2  -6 11795.3 1044.06  22
  -2   2  -6 12410.4 1003.13  20
  -2   2  -6 10898.0 1156.57  52
  -2   2  -6 12397.7 952.970  13
  -2   2  -6 10845.8 950.209  11
  -2  -2  -6 10736.7 954.634  19
  -2   2  -6 11288.8 925.685  30
  -2   2  -7 9007.46 1137.56  52
  -2   2  -7 12101.7 1359.32  56
  -2  -2  -7 10530.9 1317.76  56
  -2   2  -7 11158.9 969.414  11
  -2   2  -7 14917.7 1137.04  14
  -2   2  -7 11844.9 961.710  13
  -2   2  -7 11816.7 994.360  19
  -2  -2  -7 13328.3 1134.23  18
  -2  -2  -7 10572.7 969.961  19
  -2   2  -7 11969.3 1024.75  20
  -2  -2  -7 11114.4 1056.01  22
  -2  -2  -7 12488.5 1055.94  20
  -2  -2  -8 2061.90 424.465  18
  -2   2  -8 1791.62 343.725  19
  -2  -2  -8 1263.12 291.315  19
  -2  -2  -8 2460.09 402.788  20
  -2   2  -8 2309.78 401.658  14
  -2   2  -8 2346.71 374.059  20
  -2   2  -8 1304.51 401.877  52
  -2  -2  -8 1007.79 425.257  56
  -2   2  -8 1874.66 552.508  56
  -2  -2  -9 638.047 271.090  59
  -2   2  -9 586.700 202.972  14
  -2  -2  -9 559.584 225.219  18
  -2   2  -9 556.658 227.483  18
  -2   2  -9 776.602 329.077  56
  -2   2  -9 586.660 249.630  52
  -2  -2  -9 652.421 308.068  56
  -2   2 -10 52.8422 163.635  59
  -2  -2 -10-55.6709 121.909  59
  -2   2 -10-32.7106 94.7665  18
  -2  -2 -10 73.3613 127.002  18
  -2  -2 -10-72.9463 178.581  56
  -2   2 -10-67.3177 147.407  56
  -2   2 -11 165.548 115.374  59
  -2  -2 -11 280.888 149.449  59
  -2  -2 -11 229.756 167.361  56
  -2   2 -11 295.691 167.254  56
  -2  -3  12-14.3900 44.5726  45
   2   3 -12 117.862 113.800  56
   2  -3 -12-43.9917 117.974  56
   2   3 -12 46.9352 62.9412  58
   2  -3 -12 83.6638 91.5989  58
   2  -3 -11 228.880 167.116  53
   2   3 -11 79.2793 97.1585  58
   2  -3 -11 71.3291 156.252  56
   2  -3 -11 89.6144 98.2272  58
   2   3 -11 63.2303 119.995  56
   2  -3 -10 469.129 317.931  55
   2  -3 -10 1319.26 444.622  53
   2   3 -10 1454.68 451.949  53
   2   3 -10 1568.37 440.397  56
   2   3 -10 1869.14 386.891  58
   2  -3 -10 1698.72 392.641  58
   2  -3 -10 1973.16 530.308  56
   2  -3  -9-98.8358 187.419  53
   2   3  -9 197.038 215.716  53
   2  -3  -9 98.2651 186.337  55
   2   3  -9 61.4814 95.2037  58
   2  -3  -9 65.5535 124.314  58
   2   3  -8 8369.40 944.602  58
   2  -3  -8 9503.03 993.183  58
   2  -3  -8 9216.04 1285.33  61
   2  -3  -8 6869.14 702.647   4
   2   3  -8 9041.81 729.857   4
   2  -3  -8 5789.70 955.149  53
   2   3  -8 8569.25 1136.24  53
   2  -3  -8 8349.83 1053.20  47
   2   3  -8 6780.61 902.454  47
   2  -3  -8 5376.80 922.271  55
   2  -3  -7 77.9944 147.898  55
   2   3  -7 167.802 205.391  55
   2  -3  -7-76.0448 186.160  47
   2   3  -7-64.3048 172.446  47
   2   3  -7 47.8918 69.3736   4
   2   3  -7-53.7406 77.8423   6
   2  -3  -7-54.0816 78.3360   4
   2   3  -7 38.5421 103.365  14
   2   3  -7 121.788 133.336  58
   2  -3  -7 102.670 224.802  61
   2  -3  -7 60.9709 115.621  58
   2  -3  -6 23865.0 1614.72   4
   2   3  -6 22421.3 1584.44   4
   2   3  -6 19382.9 1588.45   6
   2  -3  -6 34922.7 1854.47  37
   2   3  -6 30513.3 1709.59  37
   2   3  -5 79.8430 115.641  64
   2  -3  -5-47.8145 148.063  64
   2   3  -5 129.845 103.280  37
   2  -3  -5 29.7632 92.1725  37
   2   3  -5 45.7073 68.7878   4
   2  -3  -5 16.6330 57.6021   4
   2   3  -5 18.6269 61.1946   6
   2   3  -4 715.612 189.361  64
   2  -3  -4 1411.81 285.228  64
   2  -3  -4 925.202 159.353  43
   2   3  -4 934.037 142.299   5
   2  -3  -4 900.041 133.776   4
   2   3  -4 835.173 144.750   6
   2   3  -4 819.054 127.371   4
   2   3  -4 1193.71 181.106  37
   2  -3  -4 1157.05 218.092  37
   2  -3  -3 864.863 129.524  43
   2   3  -3 623.123 146.595  43
   2  -3  -3 679.825 99.7540   4
  -2   3   3 726.658 100.674   9
   2   3  -3 827.325 123.716   6
   2   3  -3 824.364 114.474   5
   2   3  -3 623.930 96.2775   4
   2  -3  -3 593.152 89.9465  38
   2  -3  -3 752.738 162.976  37
   2   3  -2 4489.04 387.556  43
   2  -3  -2 3704.92 309.779  38
  -2   3   2 4473.12 303.317   8
   2  -3  -2 4000.99 305.965   4
  -2   3   2 4797.29 326.537   9
   2   3  -2 5005.04 339.665   6
  -2  -3   1 4236.22 311.398  44
   2   3  -1 5041.60 375.013  43
  -2  -3   1 4745.44 311.636  25
  -2  -3   1 4465.54 350.085  39
   2   3  -1 4610.92 319.200   6
  -2   3   1 4918.00 321.488   8
  -2   3   1 4473.95 314.314   2
   2   3   0 108556. 6077.00  43
  -2  -3   0 106978. 6061.72  25
  -2   3   0 106140. 6054.06  24
  -2  -3   0 103482. 6059.32  24
  -2  -3   0 104991. 6064.38  28
  -2  -3   0 104021. 6066.94  39
  -2   3   0 101899. 6050.23   7
  -2   3   0 103004. 6040.91   2
  -2  -3   0 101071. 6050.94   8
  -2   3  -1 5759.68 414.781   7
  -2   3  -1 6143.28 412.025   1
  -2  -3  -1 5823.44 393.269   9
  -2  -3  -1 6178.01 405.759   8
  -2  -3  -1 6178.20 453.115  28
  -2  -3  -1 6137.83 436.357  25
  -2  -3  -1 6348.37 432.880  26
  -2   3  -1 6864.37 431.179  26
  -2  -3  -1 6115.78 455.329  27
  -2   3  -1 6123.80 414.714  27
  -2   3  -1 6079.13 478.883  41
  -2   3  -2 73495.2 4501.52   7
  -2  -3  -2 78969.2 4545.61  26
  -2   3  -2 81734.0 4536.92  26
  -2  -3  -2 77324.7 4566.97  27
  -2  -3  -2 75524.8 4553.44  28
  -2   3  -2 74508.5 4609.51  41
  -2   3  -3 171.947 71.1049  26
  -2  -3  -3 136.709 72.9884  26
  -2  -3  -3 153.196 81.6695  27
  -2  -3  -3 158.337 79.8977  28
  -2   3  -3 201.012 121.961  63
  -2  -3  -3 204.381 134.744  63
  -2   3  -3 189.628 59.4631   7
  -2   3  -3 70.2265 68.3719  41
  -2  -3  -4 4585.29 481.433  26
  -2  -3  -4 4610.17 474.575  28
  -2  -3  -4 5437.68 527.025  27
  -2   3  -4 5319.48 491.954  26
  -2   3  -4 6255.83 502.848  28
  -2   3  -4 6800.48 698.073  63
  -2  -3  -4 6274.43 686.838  63
  -2   3  -5 92.3659 80.0614  28
  -2  -3  -5 133.398 109.617  27
  -2   3  -5-58.9102 91.3116  63
  -2  -3  -5 125.428 137.383  63
  -2   3  -5 129.163 91.3804   4
  -2   3  -6 3312.45 599.700  63
  -2  -3  -6 2732.13 554.776  63
  -2  -3  -6 2666.41 428.414  22
  -2  -3  -6 3808.65 467.668  20
  -2   3  -6 3077.69 417.379  20
  -2  -3  -6 3123.06 394.379  23
  -2   3  -6 2976.13 533.813  52
  -2   3  -6 3309.55 620.681  56
  -2  -3  -6 2258.09 538.636  56
  -2  -3  -6 2908.03 393.829  19
  -2   3  -6 2949.10 384.809  13
  -2   3  -6 3074.42 410.286  11
  -2   3  -6 3128.63 377.527  30
  -2   3  -7 152.899 125.582  20
  -2  -3  -7 48.6794 150.768  18
  -2  -3  -7 108.438 118.757  19
  -2   3  -7 34.9229 108.185  11
  -2   3  -7-44.5927 97.6901  14
  -2   3  -7 35.6569 146.094  19
  -2  -3  -7 209.651 137.748  20
  -2   3  -7 62.1785 90.1068  13
  -2   3  -7 71.2162 135.077  52
  -2  -3  -7 96.5296 236.322  56
  -2   3  -7 87.5836 135.637  56
  -2  -3  -7 142.920 164.959  22
  -2   3  -8 7961.41 1033.04  52
  -2   3  -8 9575.54 862.904  19
  -2   3  -8 10442.5 953.363  14
  -2  -3  -8 9869.73 980.428  18
  -2   3  -8 8747.69 1168.21  56
  -2  -3  -8 7914.59 1166.67  56
  -2   3  -8 9005.60 872.959  20
  -2  -3  -8 11708.4 977.973  20
  -2  -3  -9-93.5052 250.744  56
  -2   3  -9 83.3751 158.094  56
  -2   3  -9-65.5173 143.451  52
  -2  -3  -9 141.151 133.824  59
  -2   3  -9 41.5645 101.748  18
  -2  -3  -9 189.889 146.995  18
  -2   3  -9-41.8634 102.480  14
  -2   3 -10 3722.85 558.752  52
  -2  -3 -10 2909.75 589.906  56
  -2   3 -10 4452.73 685.939  56
  -2   3 -10 4747.62 646.967  59
  -2  -3 -10 3369.33 568.488  59
  -2  -3 -10 5754.60 587.666  18
  -2   3 -10 4210.41 488.110  14
  -2   3 -11 39.9875 97.8876  56
  -2  -3 -11-45.3687 111.061  56
  -2  -3 -11 22.7914 86.4332  18
  -2  -3 -11 34.5082 75.5565  59
  -2   3 -11 31.6114 97.8829  59
  -2  -4  12 152.103 67.8718  45
   2  -4 -12 82.7467 90.7174  58
   2   4 -12 36.7848 80.6868  56
   2  -4 -12 85.4285 132.351  56
  -2  -4  11 978.276 190.553  45
   2  -4 -11 760.454 314.998  53
   2  -4 -11 705.355 312.406  56
   2   4 -11 831.716 223.953  58
   2  -4 -11 669.000 223.322  58
   2   4 -11 782.408 290.992  56
   2  -4 -10-94.1801 178.588  53
   2  -4 -10 93.7436 145.143  55
   2   4 -10 154.931 149.591  58
   2  -4 -10 116.562 168.815  58
   2   4 -10 79.2811 150.337  56
   2  -4 -10-94.0165 252.119  56
   2  -4  -9 98.9881 242.326  53
   2   4  -9-98.2578 215.146  53
   2  -4  -9 98.4577 215.584  55
   2  -4  -9 65.2299 123.703  58
   2   4  -9-60.0823 113.944  58
   2   4  -8-67.8681 128.707  47
   2  -4  -8-83.5781 129.414  47
   2  -4  -8 33.5905 97.3160   4
   2   4  -8-56.3983 92.6373   4
   2   4  -8-95.9758 181.999  53
   2  -4  -8 92.0854 174.623  53
   2  -4  -8 91.3940 200.120  55
   2  -4  -8-65.0248 123.316  58
   2  -4  -8 113.555 215.331  61
   2   4  -8 124.775 136.614  58
   2  -4  -7 1982.90 420.633  58
   2   4  -7 2349.14 465.692  58
   2  -4  -7 1632.37 499.517  61
   2  -4  -7 1483.71 424.961  55
   2   4  -7 1943.10 432.110  47
   2  -4  -7 2032.59 489.450  47
   2   4  -7 1591.30 262.312  32
   2  -4  -7 1867.94 291.819   4
   2   4  -7 2194.73 287.661   4
   2   4  -7 2234.24 311.484   6
   2   4  -7 2176.75 360.833  14
   2   4  -6 538.357 151.912   6
   2   4  -6 1128.85 184.975   4
   2  -4  -6 1095.59 195.120   4
   2  -4  -6 1329.34 274.652  37
   2   4  -5 29418.0 2313.64  64
   2  -4  -5 30386.6 2404.92  64
   2  -4  -5 46234.0 2388.62  37
   2   4  -5 41802.2 2236.77  37
   2  -4  -5 35715.3 2163.67   4
   2   4  -5 33361.6 2176.06   6
   2   4  -5 33149.3 2135.25   4
   2   4  -5 30532.3 2140.69   5
   2   4  -4 8071.84 694.840  64
   2  -4  -4 7144.77 725.051  64
   2  -4  -4 7737.74 575.559  43
   2  -4  -4 7517.40 550.221   4
   2   4  -4 7351.84 571.512   6
   2   4  -4 7417.19 543.075   4
   2   4  -4 6708.10 548.903   5
   2   4  -4 7536.77 582.074  37
   2  -4  -4 8163.98 676.436  37
   2  -4  -3 27767.2 1798.94   4
  -2   4   3 30687.4 1797.18   9
   2   4  -3 31593.0 1840.20   6
   2   4  -3 29439.3 1819.59   5
   2  -4  -3 29377.8 1920.20  37
   2  -4  -3 29516.9 1791.73  38
   2   4  -2 11631.8 881.612  43
   2  -4  -2 11181.5 862.203  37
   2  -4  -2 11439.6 799.123  38
   2   4  -2 12321.5 796.046   5
   2   4  -2 12982.8 815.343   6
  -2   4   2 14036.5 807.419   9
  -2   4   2 12955.3 776.758   8
  -2  -4   1 34784.1 2067.50  44
   2   4  -1 33263.1 2140.06  43
  -2  -4   1 35942.4 2059.39  25
  -2  -4   1 34701.0 2111.51  39
   2   4  -1 32708.9 2079.87  10
   2   4  -1 36609.9 2069.92   6
  -2   4   1 34428.7 2059.00   2
   2   4   0 2304.82 235.830  43
  -2  -4   0 3006.44 226.752  25
  -2  -4   0 2958.94 226.183  28
  -2   4   0 3004.79 218.501  24
  -2  -4   0 3059.73 255.945  27
  -2  -4   0 2575.93 216.358  24
  -2  -4   0 2424.21 224.511  39
  -2  -4   0 2963.43 219.361   8
  -2   4   0 3071.34 224.951   7
   2   4   0 2413.70 207.300  10
  -2  -4  -1 69.4391 32.7174   8
  -2   4  -1 32.5926 27.8258   1
  -2   4  -1 36.9244 32.4989   7
  -2  -4  -1 112.796 50.3662  25
  -2   4  -1 29.2897 33.2089  26
  -2  -4  -1 83.4147 56.9556  27
  -2  -4  -1 108.281 44.7878  26
  -2  -4  -1 121.870 57.8616  28
  -2   4  -1 15.4650 50.8934  41
  -2   4  -2 91.4895 46.5997   7
  -2   4  -2 163.628 59.0564  26
  -2  -4  -2 208.166 76.3896  28
  -2  -4  -2 86.2384 54.5465  26
  -2  -4  -2 173.878 61.1959  25
  -2  -4  -2 200.354 73.9841  27
  -2   4  -2 163.689 92.7082  41
  -2  -4  -3 26548.2 1748.50  26
  -2   4  -3 28497.0 1748.41  26
  -2  -4  -3 28821.9 1796.24  27
  -2  -4  -3 25232.8 1744.26  28
  -2   4  -3 28584.8 1846.10  41
  -2   4  -4 2974.93 319.646  28
  -2  -4  -4 2423.59 339.483  27
  -2  -4  -4 3174.72 473.688  63
  -2   4  -4 2610.73 425.047  63
  -2   4  -5 44584.6 2689.16  28
  -2  -4  -5 38072.6 2765.23  27
  -2   4  -5 45115.7 3041.61  63
  -2  -4  -5 39667.7 3013.73  63
  -2   4  -5 43892.8 2679.86   4
  -2  -4  -6 2976.77 582.423  63
  -2  -4  -6 1404.61 482.533  60
  -2  -4  -6 2471.93 431.592  58
  -2   4  -6 2680.72 522.948  63
  -2  -4  -6 2478.64 350.487  23
  -2  -4  -6 2854.75 430.830  22
  -2   4  -6 3589.40 442.266  20
  -2  -4  -6 3056.14 422.168  20
  -2  -4  -6 2518.64 571.905  56
  -2   4  -6 2694.95 514.544  52
  -2   4  -6 2788.50 573.844  56
  -2   4  -6 2583.44 385.274  11
  -2  -4  -6 2685.44 437.723  18
  -2   4  -6 2550.00 350.319  13
  -2  -4  -6 2351.07 355.173  19
  -2   4  -6 2756.54 354.930  30
  -2   4  -7 12990.4 1395.01  52
  -2   4  -7 21164.1 1384.70  14
  -2  -4  -7 9935.72 1097.65  19
  -2   4  -7 17750.4 1233.66  19
  -2   4  -7 15240.6 1159.56  13
  -2  -4  -7 15906.6 1312.00  18
  -2   4  -7 16044.2 1603.64  56
  -2  -4  -7 13597.4 1301.82  58
  -2  -4  -7 10757.3 1450.22  56
  -2  -4  -7 16460.5 1272.44  20
  -2  -4  -7 14218.1 1270.28  22
  -2   4  -7 18302.1 1266.38  20
  -2   4  -8 1228.11 257.400  19
  -2   4  -8 1086.26 267.110  20
  -2  -4  -8 793.482 247.038  20
  -2   4  -8 1342.83 308.727  14
  -2  -4  -8 935.400 289.340  18
  -2   4  -8 1146.74 424.254  56
  -2   4  -8 731.985 314.844  52
  -2  -4  -8 406.370 277.527  56
  -2  -4  -8 770.050 268.872  22
  -2   4  -9 588.063 259.900  52
  -2   4  -9 560.328 292.408  56
  -2  -4  -9 279.320 251.728  56
  -2  -4  -9 488.622 243.774  59
  -2   4  -9 765.694 227.237  18
  -2   4  -9 872.053 234.018  14
  -2  -4  -9 385.676 192.979  18
  -2   4 -10 61.3061 116.276  56
  -2  -4 -10 143.676 157.312  56
  -2   4 -10-48.7649 106.803  52
  -2   4 -10 63.4949 91.9921  14
  -2  -4 -10 37.5914 116.429  18
  -2   4 -10 48.8622 119.641  59
  -2  -4 -10 54.2865 118.890  59
  -2  -4 -11 205.791 115.389  18
  -2   4 -11 297.482 138.732  59
  -2  -4 -11 167.306 122.133  59
  -2  -5  12 65.9819 54.1259  45
   2  -5 -12 26.9738 51.2220  58
   2  -5 -12-48.7767 106.833  53
   2   5 -12 101.514 117.178  56
   2  -5 -12 122.111 117.929  56
   2   5 -12 54.3665 72.9471  52
  -2  -5  11 485.706 136.021  45
   2   5 -11 454.088 216.168  56
   2  -5 -11 301.789 234.457  53
   2  -5 -11 68.9950 152.359  56
   2  -5 -11 440.221 187.701  58
   2  -5 -10 657.811 328.781  53
   2  -5 -10 467.451 274.930  55
   2   5 -10 794.076 247.587  58
   2  -5 -10 1271.70 326.158  58
   2   5 -10 1135.21 373.561  56
   2  -5 -10 932.800 447.657  56
   2   5  -9 1858.50 519.549  53
   2  -5  -9 887.785 382.269  55
   2  -5  -9 892.793 413.885  53
   2  -5  -9 1683.90 402.528  58
   2   5  -9 1695.74 376.056  58
   2  -5  -8 2719.97 576.754  47
   2   5  -8 2500.41 499.244  47
   2  -5  -8 2834.58 394.392   4
   2   5  -8 2865.73 361.825   4
   2   5  -8 2497.27 356.187   6
   2  -5  -8 2705.24 504.597  58
   2  -5  -8 2043.11 600.520  61
   2   5  -8 2634.75 491.331  58
   2  -5  -8 1376.96 461.316  55
   2  -5  -7 4949.55 827.815  55
   2  -5  -7 5772.63 877.089  47
   2   5  -7 7253.31 849.351  58
   2  -5  -7 6382.25 809.862  58
   2  -5  -7 6202.30 987.628  61
   2   5  -7 6582.48 603.074  32
   2  -5  -7 6605.52 630.318   4
   2   5  -7 7251.52 608.386   4
   2   5  -7 7075.44 632.736   6
   2   5  -7 6737.30 704.615  14
   2  -5  -6 6374.92 582.210   4
   2   5  -6 6553.24 563.452   4
   2   5  -6 6545.62 594.476   6
   2  -5  -5 3940.23 592.743  64
   2   5  -5 3759.23 525.269  64
   2  -5  -5 5528.45 556.605  37
   2  -5  -5 5292.31 439.354   4
   2   5  -5 4735.22 414.529   4
   2   5  -5 4930.27 444.890   6
   2   5  -5 4578.64 421.726   5
   2  -5  -4 2298.97 378.391  64
   2   5  -4 1893.51 300.558  64
   2  -5  -4 2252.09 311.076  37
   2   5  -4 1779.76 224.094  37
   2  -5  -4 1848.04 208.755   4
   2   5  -4 1734.69 220.182   6
   2   5  -4 1533.33 203.162   5
   2  -5  -4 1725.66 213.747  43
   2  -5  -3 2988.22 380.139  64
   2  -5  -3 2662.00 336.600  37
   2  -5  -3 2790.16 242.834  38
   2   5  -3 2975.81 271.391   6
   2  -5  -3 2539.58 242.165   4
   2   5  -3 2694.33 255.511   5
   2  -5  -2 4493.85 417.000  37
   2  -5  -2 4672.69 360.974  38
   2   5  -2 4973.40 370.632   6
   2   5  -2 4580.18 369.981  10
   2   5  -2 4632.77 346.860   5
  -2  -5   1 20590.3 1252.29  44
  -2  -5   1 21347.5 1246.75  25
  -2  -5   1 19967.2 1286.97  39
   2   5  -1 17381.8 1254.05  10
  -2   5   1 20954.8 1248.04   7
   2   5  -1 21763.2 1253.03   6
  -2   5   1 20783.8 1240.07   2
  -2   5   0 44083.4 2510.56  41
  -2   5   0 43897.7 2434.10  24
  -2  -5   0 42955.1 2451.34  25
  -2  -5   0 41546.0 2440.64  24
  -2  -5   0 41448.8 2487.01  27
  -2  -5   0 40815.6 2463.15  39
  -2   5   0 42219.6 2448.58   7
   2   5   0 35071.4 2431.06  10
  -2  -5  -1 95410.0 5754.30   8
  -2   5  -1 101791. 5789.13   7
  -2   5  -1 100542. 5776.27   1
  -2  -5  -1 97159.7 5831.87  27
  -2  -5  -1 100661. 5796.17  25
  -2  -5  -1 95020.6 5786.02  26
  -2   5  -1 104558. 5781.58  26
  -2   5  -1 98831.1 5881.40  41
  -2   5  -2 32149.0 2014.71   7
  -2   5  -2 33780.3 2144.44  41
  -2  -5  -2 32748.9 2027.54  25
  -2  -5  -2 33791.4 2089.57  27
  -2   5  -2 34458.0 2031.08  26
  -2  -5  -2 33099.0 2045.50  26
  -2   5  -3 17121.0 1272.28  41
  -2  -5  -3 16034.9 1174.25  26
  -2   5  -3 18597.9 1179.03  26
  -2  -5  -3 17928.6 1145.40  25
  -2  -5  -3 17499.8 1220.84  27
  -2   5  -4 8287.39 806.202  41
  -2  -5  -4 9025.61 789.888  27
  -2   5  -4 11125.7 955.541  63
  -2  -5  -4 10256.5 950.908  63
  -2  -5  -5 37.2454 91.1787  27
  -2   5  -5-56.8485 176.030  63
  -2  -5  -5-62.5684 181.229  63
  -2   5  -6 895.306 195.069   4
  -2  -5  -6-108.509 209.332  60
  -2  -5  -6 497.635 200.174  58
  -2  -5  -6 798.558 200.690  23
  -2  -5  -6 862.619 257.182  22
  -2   5  -6 777.813 295.104  52
  -2  -5  -6 755.300 345.918  56
  -2   5  -6 736.533 304.153  56
  -2  -5  -6 920.130 256.732  18
  -2  -5  -6 814.893 205.510  19
  -2   5  -6 1130.98 222.245  13
  -2   5  -6 1203.21 243.011  20
  -2   5  -6 1008.74 231.710  11
  -2  -5  -6 1004.19 245.936  20
  -2   5  -6 938.257 204.857  30
  -2  -5  -7 2191.46 459.491  58
  -2  -5  -7 3390.19 518.723  22
  -2   5  -7 3501.10 462.590  20
  -2   5  -7 2899.92 617.708  56
  -2  -5  -7 2225.16 584.698  56
  -2   5  -7 2809.68 549.069  52
  -2  -5  -7 2815.55 455.713  20
  -2   5  -7 3155.27 404.302  13
  -2  -5  -7 2711.41 476.658  18
  -2   5  -7 2978.06 388.686  30
  -2   5  -8 3312.66 669.436  56
  -2   5  -8 2407.74 567.860  52
  -2  -5  -8 2222.00 619.727  56
  -2   5  -8 4278.93 491.832  19
  -2   5  -8 4142.72 550.720  14
  -2  -5  -8 4148.56 590.853  18
  -2  -5  -8 2898.53 571.316  59
  -2  -5  -8 3018.50 535.113  58
  -2   5  -8 3520.58 478.485  20
  -2  -5  -8 4789.90 569.766  20
  -2  -5  -8 3871.80 574.858  22
  -2  -5  -9 2941.79 684.993  56
  -2   5  -9 3233.73 599.860  52
  -2  -5  -9 3497.04 625.215  59
  -2  -5  -9 3930.49 606.341  58
  -2   5  -9 5570.85 815.054  56
  -2   5  -9 5285.75 593.132  14
  -2  -5  -9 4902.03 630.241  18
  -2   5  -9 6120.91 618.752  18
  -2  -5 -10 1472.84 416.337  56
  -2   5 -10 1383.16 357.332  56
  -2   5 -10 1825.49 360.505  52
  -2   5 -10 1741.98 287.205  14
  -2  -5 -10 1476.36 309.608  18
  -2   5 -10 1805.61 355.580  59
  -2  -5 -10 1321.49 334.780  59
  -2  -5 -11 1412.60 234.243  18
  -2   5 -11 1238.86 239.083  59
  -2  -5 -11 893.120 217.151  59
  -2  -6  12 810.635 127.647  45
   2  -6 -12 962.913 194.222  58
   2  -6 -12 380.636 197.937  53
   2   6 -12 344.044 127.688  52
   2  -6 -12 567.909 197.458  56
  -2  -6  11 106.562 80.8497  45
   2  -6 -11 43.0025 81.5657  58
   2  -6 -11-66.5392 162.898  56
   2  -6 -11 74.5249 141.327  53
   2   6 -11 158.688 153.224  56
  -2  -6  10 980.530 214.458  45
   2  -6 -10 93.5798 207.651  53
   2  -6 -10 465.241 290.085  55
   2   6 -10 788.804 325.434  56
   2   6 -10 708.973 233.848  58
   2  -6 -10 641.455 334.427  56
   2  -6 -10 569.418 235.670  58
   2  -6  -9-99.4805 154.031  53
   2  -6  -9-98.9284 108.321  55
   2  -6  -9-64.0140 121.398  58
   2  -6  -9 116.629 255.369  61
   2   6  -9 56.6540 107.444  58
   2  -6  -8 86.0027 163.078  47
   2  -6  -8-35.4143 94.9704   4
   2   6  -8-55.5439 96.1481   4
   2   6  -8 31.4573 77.0104   6
   2  -6  -8 92.4488 175.301  55
   2  -6  -8 113.629 175.926  61
   2  -6  -8-63.5631 98.4133  58
   2   6  -8 60.0131 92.9173  58
   2  -6  -7 203.395 223.300  61
   2   6  -7 293.009 182.231  58
   2  -6  -7 231.766 180.195  58
   2  -6  -7 158.946 195.268  55
   2  -6  -7 163.770 180.071  47
   2   6  -7 261.657 119.291  32
   2  -6  -7 301.900 129.099   4
   2   6  -7 539.656 156.374   6
   2   6  -7 387.867 138.916   4
   2   6  -7 236.568 150.462  14
   2   6  -6 9332.79 699.680   4
   2  -6  -6 9292.24 733.606   4
   2   6  -6 8091.27 713.052   6
   2   6  -6 8541.25 702.381   5
   2   6  -5 1453.36 306.768  64
   2  -6  -5 2058.88 329.029  37
   2  -6  -5 1589.14 224.225   4
   2   6  -5 1818.40 241.644   5
   2   6  -5 1941.67 229.055   4
   2   6  -5 1608.39 235.479   6
   2   6  -4 36644.2 2379.47  64
   2  -6  -4 34914.3 2477.50  64
   2  -6  -4 43468.0 2421.30  37
   2  -6  -4 35955.8 2198.55  38
   2  -6  -4 34709.9 2220.03   4
   2   6  -4 34057.0 2243.41   6
   2   6  -4 33062.3 2225.54   5
   2  -6  -4 40019.8 2245.83  43
   2  -6  -3 2295.77 344.112  64
   2   6  -3 2986.01 322.005  64
   2  -6  -3 2269.32 309.693  37
   2  -6  -3 2132.86 222.214  38
   2   6  -3 2297.67 245.482   6
   2   6  -3 2747.79 261.634  10
   2   6  -3 2359.28 238.009   5
   2  -6  -2 29600.2 2069.81  37
   2  -6  -2 31856.5 2007.42  38
   2   6  -2 35529.3 2030.45  10
   2   6  -2 34256.9 1997.48   5
  -2   6   2 32323.2 1977.13   7
   2   6  -2 35088.7 2018.55   6
  -2   6   2 32253.2 1977.31   2
  -2  -6   1 1787.33 161.074  25
  -2  -6   1 1502.48 178.134  39
  -2   6   1 1505.28 149.629   7
   2   6  -1 1365.22 163.030  10
   2   6  -1 1374.28 147.438   6
  -2   6   1 1470.80 141.977   2
  -2  -6   1 1656.69 162.382  44
  -2  -6   0 11702.3 813.873  27
  -2  -6   0 12112.1 782.243  25
  -2  -6   0 11820.3 765.477  24
  -2   6   0 12355.6 757.855  24
  -2  -6   0 12261.4 800.105  39
  -2   6   0 11607.4 762.021   1
  -2   6   0 12657.2 782.846   7
  -2   6   0 12241.3 839.197  41
  -2   6  -1 423.127 117.817  41
  -2   6  -1 459.036 76.5922   1
  -2   6  -1 524.063 88.1048   7
  -2  -6  -1 345.615 60.6847   8
  -2  -6  -1 393.500 77.4637  26
  -2  -6  -1 374.659 97.6726  27
  -2  -6  -1 400.791 79.7270  25
  -2   6  -1 503.933 79.8755  26
  -2   6  -2 9915.94 808.645  41
  -2   6  -2 10287.1 695.857   7
  -2  -6  -2 9106.50 700.786  26
  -2  -6  -2 10471.6 699.381  25
  -2  -6  -2 10156.7 758.524  27
  -2   6  -2 10457.9 699.897  26
  -2   6  -3 124.613 83.7833  41
  -2  -6  -3 96.7709 70.5618  26
  -2  -6  -3 240.686 105.590  27
  -2  -6  -3 42.5324 49.4938  25
  -2   6  -3 229.765 82.5813  26
  -2   6  -4 30031.4 2184.12  41
  -2  -6  -4 34004.3 2174.13  27
  -2   6  -4 31868.2 1991.64   5
  -2  -6  -5 5812.14 636.960  27
  -2   6  -6 29948.9 1802.68   4
  -2  -6  -6 25229.7 2207.61  57
  -2  -6  -6 24059.5 1948.94  58
  -2  -6  -6 17277.8 2028.41  56
  -2  -6  -6 28816.4 1964.21  22
  -2  -6  -6 25473.8 1792.04  23
  -2  -6  -6 31652.1 1956.36  20
  -2   6  -6 26375.6 2103.65  52
  -2   6  -6 28574.0 1807.93  13
  -2   6  -6 34932.1 1962.96  11
  -2  -6  -6 28098.3 1955.02  18
  -2   6  -6 27099.2 1775.82  30
  -2  -6  -7 1454.19 391.818  59
  -2  -6  -7 1239.23 341.737  58
  -2  -6  -7 869.339 276.014  22
  -2  -6  -7 768.533 354.635  56
  -2   6  -7 1080.59 349.679  52
  -2   6  -7 1502.47 264.307  13
  -2  -6  -7 1052.18 270.565  20
  -2  -6  -7 817.211 269.968  18
  -2   6  -7 1245.67 240.552  30
  -2  -6  -8 4288.40 817.428  56
  -2   6  -8 4557.10 723.655  52
  -2   6  -8 6021.70 656.758  14
  -2  -6  -8 5008.93 657.948  18
  -2   6  -8 5113.58 551.065  19
  -2  -6  -8 2629.27 599.877  59
  -2   6  -8 5780.15 845.915  56
  -2  -6  -8 4675.16 673.151  58
  -2  -6  -8 4581.00 644.696  22
  -2  -6  -9-89.8653 196.773  56
  -2   6  -9 127.079 184.051  52
  -2   6  -9 72.1472 136.820  56
  -2  -6  -9-66.8081 163.556  59
  -2  -6  -9 443.794 201.432  58
  -2  -6  -9 293.794 185.707  18
  -2   6  -9 40.2141 98.4642  14
  -2  -6 -10-67.5485 147.904  56
  -2   6 -10 93.6814 102.567  52
  -2   6 -10 30.2327 81.0825  14
  -2  -6 -10 75.7484 117.283  18
  -2   6 -10-43.3723 116.314  59
  -2  -6 -10 101.784 124.588  59
  -2  -6 -10-82.3461 119.263  58
  -2  -6 -11-89.7496 88.6216  18
  -2   6 -11-24.9567 66.9986  59
  -2  -6 -11-29.8134 73.0504  59
  -2  -7  12 11.6603 42.3385  45
   2  -7 -12-24.7368 60.5555  58
   2  -7 -12 91.9730 112.573  53
   2   7 -12-25.3576 73.4479  52
  -2  -7  11 306.941 106.570  45
   2  -7 -11 374.768 171.496  58
   2  -7 -11 219.952 213.105  53
  -2  -7  10 112.553 102.238  45
   2  -7 -10 167.080 136.388  58
   2  -7 -10 177.971 194.872  56
   2  -7 -10 92.9829 176.353  53
   2  -7 -10-92.3767 175.204  55
   2  -7  -9 3336.75 554.347  58
   2  -7  -9 3723.57 786.097  61
   2  -7  -9 1896.10 562.068  53
   2  -7  -9 1387.55 466.542  55
   2  -7  -8 500.084 228.688  58
   2  -7  -8 341.875 331.259  61
   2   7  -8 585.680 232.868  58
   2   7  -8 504.696 156.949   6
   2  -7  -8 543.627 175.193   4
   2   7  -8 648.200 165.641  32
   2  -7  -8 186.873 179.369  55
   2   7  -7 10614.5 1064.94  58
   2  -7  -7 8557.62 981.408  58
   2  -7  -7 8987.01 1256.56  61
   2   7  -7 9650.32 804.543  32
   2  -7  -7 9136.62 825.973   4
   2   7  -7 11352.2 854.616   6
   2  -7  -7 9760.22 1163.45  55
   2   7  -6 983.596 199.206   5
   2  -7  -6 933.074 193.585   4
   2   7  -6 1254.81 220.168   6
   2   7  -6 1209.75 196.739   4
   2   7  -6 1119.76 209.066  32
   2  -7  -5 5930.99 517.559   4
   2   7  -5 5839.05 526.727   6
   2   7  -5 5697.07 512.916   5
   2  -7  -5 7269.03 668.933  37
   2   7  -4 162.264 80.2314   5
   2  -7  -4 199.025 79.4095   4
   2   7  -4 234.038 88.8518   6
   2  -7  -4 323.227 136.940  37
   2  -7  -4 158.781 71.8456  38
  -2   7   3 3973.63 321.339   2
   2   7  -3 4067.46 363.051   6
   2   7  -3 4249.77 368.839  10
   2   7  -3 4108.84 351.640   5
   2  -7  -3 4248.91 349.208  38
   2  -7  -3 3558.22 410.012  37
  -2  -7   2 2492.69 232.490  44
   2  -7  -2 2178.44 270.815  37
   2  -7  -2 2222.67 226.354  38
  -2   7   2 2198.01 195.504   7
   2   7  -2 1921.98 212.615   6
   2   7  -2 1893.16 218.671  10
   2   7  -2 2204.12 208.304   5
  -2   7   2 1846.47 183.984   2
  -2  -7   1 44956.9 2703.69  44
   2   7  -1 41356.8 2707.91  10
  -2   7   1 47720.5 2697.48   7
  -2   7   1 44743.6 2678.47   2
  -2  -7   1 45966.6 2738.28  39
  -2  -7   1 46749.4 2701.28  25
  -2   7   0 10519.5 806.298  41
   2  -7   0 12512.5 848.082   3
  -2   7   0 11545.9 758.405   7
  -2   7   0 11326.7 741.091   1
  -2  -7   0 11788.5 778.855  39
  -2  -7   0 11963.7 768.189  25
  -2  -7   0 11398.6 796.120  27
  -2   7  -1 92683.6 5616.86  41
  -2  -7  -1 93532.5 5565.73  27
  -2  -7  -1 96193.2 5514.98  25
  -2   7  -1 95259.2 5510.13   7
  -2   7  -1 91564.9 5488.79   1
  -2   7  -2 10657.2 831.677  41
  -2  -7  -2 9673.16 692.561  25
  -2  -7  -2 9796.90 757.742  27
  -2   7  -2 9964.85 696.220   7
  -2   7  -3 63732.7 4017.22  41
  -2  -7  -3 66286.9 3833.70  25
  -2  -7  -3 58505.7 3865.55  26
  -2  -7  -3 67639.2 3959.16  27
  -2   7  -4 119.824 97.8354  41
  -2   7  -4 31.7008 52.1719   5
  -2  -7  -4 102.095 98.6325  27
  -2  -7  -5 2097.62 300.851  23
  -2  -7  -5 1893.48 351.385  27
  -2   7  -5 2822.13 394.597  11
  -2   7  -5 2377.50 305.695  13
  -2  -7  -5 1994.45 341.555  18
  -2   7  -5 1442.20 251.127  30
  -2   7  -6 216.717 111.138   4
  -2  -7  -6-110.805 121.464  60
  -2  -7  -6 104.720 140.545  58
  -2  -7  -6 58.6168 157.309  59
  -2  -7  -6-83.9197 378.848  57
  -2  -7  -6 216.697 117.562  23
  -2  -7  -6 229.963 174.531  22
  -2   7  -6 65.5651 143.690  52
  -2  -7  -6 45.6096 132.252  18
  -2   7  -6 115.252 89.4326  13
  -2   7  -6 161.568 97.9694  30
  -2  -7  -7 5996.78 802.514  59
  -2  -7  -7 4872.86 863.454  57
  -2  -7  -7 5418.59 717.245  58
  -2  -7  -7 5956.85 596.757  23
  -2  -7  -7 6245.89 724.953  22
  -2   7  -7 7533.82 895.877  52
  -2   7  -7 6173.38 589.285  13
  -2  -7  -7 6398.14 733.019  18
  -2   7  -7 6018.63 572.505  30
  -2   7  -8 356.569 207.333  52
  -2  -7  -8 195.101 214.339  56
  -2   7  -8 1036.51 266.286  14
  -2  -7  -8 486.000 229.659  18
  -2   7  -8 541.905 174.834  19
  -2  -7  -8 71.3771 157.305  59
  -2  -7  -8 249.590 168.282  58
  -2  -7  -8 433.175 230.280  22
  -2  -7  -9 4866.51 829.989  56
  -2   7  -9 5637.47 751.751  52
  -2  -7  -9 4327.45 700.393  59
  -2  -7  -9 6312.58 748.740  58
  -2   7  -9 6174.20 644.722  14
  -2  -7  -9 5561.53 687.146  18
  -2  -7 -10 128.179 171.946  56
  -2   7 -10 135.604 131.033  52
  -2  -7 -10 112.508 129.942  18
  -2   7 -10 29.1415 71.5380  14
  -2  -7 -10 96.7985 149.961  59
  -2  -7 -10 247.068 142.656  58
  -2  -7 -11 1375.54 229.045  18
   2  -7  11 1266.21 172.362  46
   2  -8 -12 346.731 116.797  58
   2  -8 -12 87.9530 128.133  53
   2   8 -12 262.838 111.849  52
  -2  -8  11 507.489 129.414  45
   2  -8 -11 598.347 202.027  58
   2  -8 -11 286.769 209.492  53
  -2  -8  10 765.164 182.661  45
   2  -8 -10 485.480 205.177  58
   2  -8 -10-92.1314 143.512  53
   2  -8 -10 182.876 224.393  55
  -2  -8   9 585.244 174.664  45
   2  -8  -9 369.302 202.397  58
   2  -8  -9 231.922 254.096  61
   2  -8  -9 600.277 328.732  53
   2  -8  -9-99.3436 243.395  55
   2  -8  -8-61.2611 116.175  58
   2  -8  -8 114.421 216.968  61
   2   8  -8-32.0776 86.0365   6
   2   8  -8-28.5623 82.7473  32
   2  -8  -8 94.5584 207.044  55
   2  -8  -7 332.630 192.005  58
   2  -8  -7-102.948 252.074  61
   2   8  -7-27.5357 85.4473  32
   2   8  -7 148.232 107.790   6
   2  -8  -7 159.743 116.138   4
   2  -8  -7 379.474 277.012  54
   2  -8  -7 164.639 220.819  55
   2   8  -6 6874.86 607.361  32
   2   8  -6 7168.25 603.017   5
   2  -8  -6 5697.18 576.452   4
   2   8  -6 7332.58 623.581   6
   2  -8  -6 5693.07 822.434  55
   2  -8  -6 5824.90 959.380  54
   2   8  -5 11021.7 795.957   6
   2   8  -5 10883.4 775.530   5
   2  -8  -4 19101.8 1490.16  37
   2  -8  -4 21739.5 1381.10  38
   2   8  -4 21816.3 1401.81   5
   2   8  -4 21943.2 1421.31   6
   2  -8  -3 16388.0 1124.84  38
   2  -8  -3 16403.5 1217.72  37
   2   8  -3 19429.3 1173.66  10
  -2   8   3 17467.8 1101.70   2
   2   8  -3 16528.3 1148.43   6
   2   8  -3 17459.7 1134.75   5
   2  -8  -2 11835.5 825.643  38
  -2  -8   2 12020.3 858.274  39
  -2   8   2 11788.1 781.320   7
   2   8  -2 11494.7 812.287   6
   2   8  -2 12250.3 826.757  10
  -2   8   2 11837.0 776.708   2
  -2  -8   2 12510.2 825.132  44
  -2  -8   1 16495.2 1020.17  25
  -2  -8   1 15112.0 1033.94  27
  -2  -8   1 16563.2 1052.19  39
  -2   8   1 16828.8 1009.10   7
  -2   8   1 15890.3 989.054   2
   2   8  -1 14160.8 1013.96  10
  -2  -8   1 15005.1 1015.04  44
  -2  -8   0 2373.86 233.703  25
  -2  -8   0 2279.68 246.404  27
  -2  -8   0 2145.36 231.795  39
   2  -8   0 2113.59 273.271   3
  -2   8   0 2475.78 229.319   7
  -2   8   0 2297.15 207.443   1
  -2   8   0 2734.58 282.001  41
  -2   8  -1 1000.71 185.984  41
  -2   8  -1 897.944 131.857   7
   2  -8   1 1109.53 176.598   3
  -2   8  -1 817.443 117.590   1
  -2  -8  -1 977.320 139.349  25
  -2  -8  -1 862.178 159.430  27
  -2   8  -2 1097.44 217.859  41
  -2   8  -2 1065.31 150.592   7
  -2  -8  -2 804.695 176.982  27
  -2  -8  -2 967.390 151.962  25
  -2   8  -3 8420.28 825.460  41
  -2  -8  -3 9426.19 791.766  27
  -2  -8  -3 9580.83 688.088  25
  -2   8  -4 17507.5 1364.84  41
  -2  -8  -4 16641.7 1142.81  25
  -2  -8  -4 17328.6 1317.66  27
  -2   8  -4 16306.5 1124.19   5
  -2   8  -5 19801.0 1339.89   5
  -2  -8  -5 21343.8 1828.96  57
  -2  -8  -5 16242.7 1482.72  58
  -2   8  -5 21587.6 1685.59  52
  -2  -8  -5 19133.2 1409.30  23
  -2  -8  -5 19392.2 1548.08  27
  -2   8  -5 20876.5 1599.46  41
  -2  -8  -5 21793.5 1539.05  18
  -2   8  -5 21008.7 1408.20  13
  -2   8  -5 19557.4 1370.41  30
  -2   8  -6 14960.8 1023.97   4
  -2  -8  -6 11973.8 1199.41  59
  -2  -8  -6 13306.6 1479.08  57
  -2  -8  -6 11845.3 1166.09  58
  -2  -8  -6 13065.5 1162.93  22
  -2  -8  -6 12101.7 1018.05  23
  -2   8  -6 13063.4 1274.72  52
  -2  -8  -6 13712.1 1165.73  18
  -2   8  -6 15925.7 1070.51  13
  -2   8  -6 13883.8 1007.11  30
  -2  -8  -7 7016.26 859.912  59
  -2  -8  -7 6433.58 991.715  57
  -2  -8  -7 5094.54 735.038  58
  -2  -8  -7 5603.68 618.587  23
  -2  -8  -7 7059.16 796.247  22
  -2   8  -7 7756.35 922.804  52
  -2   8  -7 8551.59 686.731  13
  -2  -8  -7 5564.48 725.649  18
  -2   8  -7 7996.33 656.246  30
  -2   8  -8 2795.62 540.518  52
  -2  -8  -8 2456.71 468.324  18
  -2   8  -8 3226.18 409.112  19
  -2   8  -8 2705.74 441.587  14
  -2  -8  -8 2272.94 467.701  58
  -2  -8  -8 1870.60 467.391  59
  -2  -8  -8 2965.41 504.158  22
  -2   8  -9 179.758 131.476  52
  -2  -8  -9 185.702 166.215  59
  -2  -8  -9 112.058 137.426  58
  -2  -8  -9 443.261 222.477  18
  -2   8  -9 76.2933 102.655  14
  -2   8 -10-43.1550 115.738  52
  -2  -8 -10 111.050 167.094  18
  -2   8 -10 167.010 105.575  14
  -2  -8 -10 40.9355 109.787  58
   2  -8  11 302.831 80.3607  46
   2  -9 -12 21.1403 56.7054  58
   2   9 -12 22.0997 54.1153  52
   2  -9 -12 41.5148 120.253  53
  -2  -9  11 110.862 70.4664  45
   2  -9 -11 151.066 117.179  58
   2  -9 -11 209.044 187.006  53
   2  -9 -10 1038.32 284.698  58
   2  -9 -10 454.955 320.553  53
   2  -9 -10 450.890 302.064  55
  -2  -9   9 159.955 110.961  45
   2  -9  -9-115.214 126.316  60
   2  -9  -9 298.304 172.940  58
   2  -9  -9 461.503 378.988  61
   2  -9  -9 298.381 243.570  55
   2  -9  -8 2876.32 676.328  55
   2  -9  -8 3004.83 749.445  60
   2  -9  -8 3588.41 599.197  58
   2  -9  -8 4139.58 867.891  61
  -2  -9   8 6021.25 586.477  45
   2   9  -8 6134.73 572.313   6
   2   9  -8 4973.53 507.155  32
   2  -9  -7 906.826 427.364  54
   2   9  -7 649.720 278.401  48
   2  -9  -7 421.315 263.998  55
   2  -9  -7 520.577 304.236  61
  -2  -9   7 704.664 201.872  45
   2   9  -7 654.753 255.562  42
   2   9  -7 734.316 189.825  32
   2   9  -7 864.426 193.585   5
   2   9  -7 718.934 184.069   6
   2   9  -6 13273.2 1246.28  42
   2   9  -6 13185.9 1017.56  32
   2   9  -6 14179.9 1015.14   5
   2   9  -6 15125.0 1050.40   6
   2  -9  -6 13224.3 1360.69  55
   2  -9  -6 15051.6 1635.17  54
   2   9  -6 9584.07 1179.32  48
   2   9  -5 423.201 127.278   5
  -2   9   5 325.759 102.442   2
   2  -9  -4 328.679 101.470  38
   2  -9  -4 573.258 170.153  37
   2   9  -4 573.196 129.369   5
  -2   9   4 319.395 89.5257   2
   2   9  -4 585.861 133.062   6
   2   9  -4 406.261 114.652  10
   2  -9  -3 639.350 132.535  38
   2   9  -3 815.027 141.377   5
   2   9  -3 622.752 132.696   6
   2   9  -3 1037.97 163.747  10
  -2   9   3 729.024 113.760   2
   2  -9  -2 24347.3 1647.23  25
   2  -9  -2 26426.1 1679.05  38
  -2  -9   2 27479.0 1715.43  39
   2   9  -2 24791.9 1659.02   6
  -2   9   2 25841.0 1616.69   2
   2   9  -2 29017.1 1688.13  10
  -2  -9   2 28558.8 1685.02  44
  -2  -9   1 6850.55 540.315  27
  -2  -9   1 7448.04 536.169  25
   2  -9  -1 6936.32 563.885  38
  -2  -9   1 6780.01 545.033  39
   2  -9  -1 7492.01 642.580   3
  -2   9   1 7476.95 519.329   7
   2   9  -1 6892.49 531.845  10
  -2  -9   1 7032.33 526.172  44
  -2  -9   0 135829. 7870.33  25
  -2  -9   0 126680. 7891.03  27
  -2  -9   0 135630. 7876.82  39
   2  -9   0 132438. 7963.20   3
  -2   9   0 147460. 7867.11   7
  -2   9   0 131084. 7829.82   1
  -2   9   0 130590. 7932.06  41
  -2   9  -1 9360.75 782.344  41
  -2   9  -1 10319.2 698.019   7
  -2   9  -1 10112.9 671.065   1
   2  -9   1 8426.12 728.344   3
  -2  -9  -1 9753.36 741.376  27
  -2  -9  -1 9850.06 692.555  25
  -2   9  -2 63164.3 4050.45  41
  -2   9  -2 66672.0 3886.49   7
  -2  -9  -2 64332.3 3878.60  25
  -2  -9  -2 63588.8 3973.04  27
  -2   9  -3 4347.16 543.365  41
  -2  -9  -3 4850.97 521.262  27
  -2  -9  -3 4566.64 411.968  25
  -2   9  -4 5701.30 663.484  41
  -2  -9  -4 5321.44 481.900  25
  -2  -9  -4 5925.99 634.623  27
  -2   9  -5 206.471 96.6008   5
  -2  -9  -5 158.574 229.946  57
  -2  -9  -5 135.241 148.512  58
  -2   9  -5 113.723 165.107  52
  -2  -9  -5 118.331 92.3362  23
  -2  -9  -5 287.568 148.861  27
  -2   9  -5 201.671 146.495  41
  -2  -9  -5 356.260 184.224  18
  -2   9  -5 313.934 125.380  13
  -2   9  -5 214.535 101.736  30
  -2  -9  -6 1150.50 452.656  60
  -2  -9  -6 1666.56 500.830  57
  -2  -9  -6 2361.27 449.956  58
  -2  -9  -6 2327.39 430.098  22
  -2  -9  -6 1982.53 321.728  23
  -2   9  -6 2161.49 458.170  52
  -2   9  -6 2449.98 343.383  13
  -2  -9  -6 1959.50 385.578  18
  -2   9  -6 2330.91 318.893  30
  -2  -9  -7 129.985 247.560  60
  -2  -9  -7 101.373 272.826  57
  -2  -9  -7 311.388 181.864  58
  -2  -9  -7 774.092 309.519  22
  -2  -9  -7 384.572 159.496  23
  -2   9  -7 491.668 244.259  52
  -2   9  -7 531.012 165.623  13
  -2  -9  -7 269.757 197.255  18
  -2   9  -7 551.735 166.802  30
  -2   9  -8 7757.68 934.031  52
  -2   9  -8 8567.67 738.537  19
  -2  -9  -8 7339.65 880.798  17
  -2   9  -8 7737.82 783.923  14
  -2  -9  -8 6550.37 819.040  18
  -2  -9  -8 6276.90 845.096  58
  -2  -9  -8 7606.00 863.551  22
  -2   9  -9 574.596 228.580  52
  -2  -9  -9 667.562 259.943  58
  -2  -9  -9 294.033 188.008  18
  -2   9  -9 551.306 186.566  14
  -2   9 -10 1873.68 356.381  52
  -2  -9 -10 2450.11 393.602  58
  -2  -9 -10 2463.98 380.925  18
  -2   9 -10 2474.75 330.182  14
   2  -9  11 110.898 51.9013  46
   2 -10 -12 38.5490 94.3677  53
   2  10 -12-19.9900 43.7720  52
   2 -10 -11 336.380 226.638  53
   2  10 -11 603.221 204.269  52
   2 -10 -11 1128.84 243.349  58
  -2 -10  11 1318.70 187.135  45
   2 -10 -10 268.489 219.169  53
   2 -10 -10-88.5354 137.210  55
   2 -10 -10 148.315 121.179  58
  -2 -10  10 152.355 104.194  45
   2 -10  -9 198.520 243.316  55
   2 -10  -9 114.763 178.133  60
   2 -10  -9 287.858 167.237  58
   2 -10  -9-114.544 251.117  61
  -2 -10   9 533.218 161.559  45
  -2 -10   8 136.354 123.775  45
   2 -10  -8-112.418 174.051  60
   2 -10  -8 58.1101 127.236  58
   2 -10  -8-115.597 178.971  61
   2  10  -8 145.927 105.973  32
   2 -10  -8-97.2650 238.102  55
   2 -10  -7 133.111 333.476  54
   2  10  -7 1327.99 370.309  48
   2 -10  -7 952.065 385.587  55
   2 -10  -7 1091.45 412.578  60
   2 -10  -7 1161.80 453.400  61
  -2 -10   7 1861.75 307.068  45
   2  10  -7 1161.35 321.773  42
   2  10  -7 1240.23 234.730   5
   2  10  -7 1505.88 263.721   6
   2  10  -7 1355.62 246.704  32
   2  10  -6 116.330 155.976  42
  -2 -10   6-31.6284 84.8147  45
   2  10  -6 83.2449 91.1330   6
   2  10  -6 50.1526 77.6474   5
   2  10  -6 54.0054 72.4104  32
   2  10  -6-63.3235 138.648  48
   2 -10  -6-72.6460 112.472  55
   2 -10  -6-111.596 172.775  54
   2  10  -5 33253.7 2067.30   6
   2  10  -5 32423.1 2040.90   5
   2 -10  -5 27756.1 2135.83  62
   2 -10  -4 91.3401 70.0274  38
   2  10  -4 245.791 88.4086   5
  -2  10   4 237.775 70.9083   2
   2  10  -4 193.007 88.4359   6
   2  10  -4 142.387 83.9447  10
   2 -10  -3 34629.3 2262.39  38
   2 -10  -3 40443.3 2524.49   3
   2  10  -3 36107.8 2281.47   6
   2  10  -3 39498.7 2292.26  10
  -2  10   3 34816.4 2208.39   2
   2 -10  -2 969.424 164.102  25
   2 -10  -2 1339.05 196.451  38
  -2 -10   2 1292.35 206.646  39
   2 -10  -2 1569.86 288.153   3
  -2  10   2 1385.22 156.984   2
   2  10  -2 1340.97 191.235  10
  -2 -10   2 1382.98 194.312  44
  -2 -10   1 20377.5 1283.62  25
   2 -10  -1 19697.5 1319.58  38
  -2 -10   1 18905.7 1291.13  39
   2 -10  -1 19556.1 1403.49   3
  -2  10   1 21304.2 1269.93   7
   2  10  -1 18615.3 1274.18  10
  -2 -10   1 19036.9 1269.00  44
  -2 -10   0 1968.60 223.070  25
  -2 -10   0 2105.20 248.669  27
  -2 -10   0 2066.49 229.897  39
   2 -10   0 1911.26 280.448   3
  -2  10   0 2049.83 219.982   7
  -2  10   0 1632.34 184.791   1
  -2  10   0 1803.00 252.425  41
  -2  10  -1 165.043 95.3009  41
   2 -10   1 91.8495 97.4317   3
  -2  10  -1 29.8870 43.4442   7
  -2  10  -1 155.396 57.1639   1
  -2 -10  -1 45.8083 44.3849  25
  -2 -10  -1 43.2895 62.8044  27
  -2  10  -2 68.7674 84.2217  41
  -2  10  -2 33.7358 48.9468   7
  -2 -10  -2 49.4297 57.1175  25
  -2 -10  -2 81.3445 72.7714  27
  -2  10  -3 18838.5 1410.77  41
  -2 -10  -3 16841.9 1170.81  25
  -2 -10  -3 17169.1 1322.16  27
  -2  10  -4 620.918 218.830  41
  -2 -10  -4 770.944 227.976  27
  -2 -10  -4 620.305 144.490  25
  -2  10  -5 26987.1 1836.39   5
  -2 -10  -5 28785.6 2411.63  57
  -2 -10  -5 25160.4 2031.15  58
  -2  10  -5 35101.9 2318.93  48
  -2  10  -5 29252.8 2184.52  52
  -2 -10  -5 23807.4 2047.50  27
  -2 -10  -5 28021.2 1938.03  23
  -2  10  -5 32682.4 2198.72  41
  -2 -10  -5 27123.4 2014.42  18
  -2  10  -5 31232.4 1928.93  13
  -2  10  -5 28762.7 1878.60  30
  -2 -10  -6 336.460 205.882  58
  -2 -10  -6 292.341 283.895  57
  -2 -10  -6 583.341 178.821  23
  -2 -10  -6 566.046 234.270  22
  -2  10  -6 520.776 238.322  52
  -2  10  -6 447.476 149.206  13
  -2 -10  -6 539.187 216.805  18
  -2  10  -6 842.540 185.937  30
  -2 -10  -7 8212.47 1252.32  57
  -2 -10  -7 9529.56 1030.23  58
  -2 -10  -7 10271.4 875.898  23
  -2 -10  -7 9345.80 998.249  22
  -2  10  -7 11584.1 1148.28  52
  -2 -10  -7 9820.21 999.936  18
  -2 -10  -7 11524.2 1101.52  17
  -2  10  -7 12505.1 889.596  13
  -2  10  -7 10222.0 813.279  30
  -2  10  -8 65.7725 124.717  52
  -2  10  -8 42.3857 92.8049  14
  -2 -10  -8 55.3016 148.297  18
  -2 -10  -8-150.738 339.089  17
  -2 -10  -8-63.4933 155.429  58
  -2 -10  -8 111.771 136.806  22
  -2  10  -9 600.431 240.644  52
  -2  10  -9 316.287 146.621  14
  -2 -10  -9 581.386 238.830  18
  -2 -10  -9 767.211 256.050  58
   2 -10  10 19.0320 65.9033  46
  -2  10 -10-37.9647 83.1369  52
  -2  10 -10-24.6266 66.0544  14
  -2 -10 -10-35.1177 121.584  18
  -2 -10 -10-38.9985 95.4774  58
   2  11 -11 34.7967 76.3291  52
   2 -11 -11 193.240 186.629  53
   2 -11 -11 64.8803 94.0760  58
  -2 -11  11 112.868 70.7598  45
   2 -11 -10 350.395 256.874  53
   2 -11 -10 345.828 253.608  55
   2 -11 -10 744.951 252.905  58
  -2 -11  10 1115.14 206.055  45
   2 -11  -9 395.585 268.281  55
   2 -11  -9 342.153 282.119  60
   2 -11  -9 826.747 272.873  58
   2 -11  -9 1133.44 466.049  61
  -2 -11   9 948.849 215.768  45
  -2 -11   8 7453.91 659.016  45
   2 -11  -8 5227.62 956.851  61
   2  11  -8 5505.70 563.539  32
   2 -11  -8 5618.57 935.642  55
   2  11  -8 6517.06 819.681  48
   2  11  -7 2577.53 525.473  48
   2 -11  -7 2467.30 727.258  54
   2 -11  -7 3471.74 692.731  55
   2 -11  -7 3052.47 692.952  60
   2 -11  -7 4294.66 834.660  61
  -2 -11   7 4023.78 467.814  45
   2  11  -7 3397.84 568.295  42
   2  11  -7 2956.78 398.995   6
   2  11  -7 3282.65 398.720   5
   2  11  -7 2917.88 387.435  32
   2 -11  -6 13166.8 1307.76  55
   2 -11  -6 13505.0 1570.84  54
   2  11  -6 6807.99 996.702  48
   2 -11  -6 9732.33 1198.48  60
   2  11  -6 10171.5 1082.39  42
  -2 -11   6 11776.5 925.151  45
   2  11  -6 10791.2 873.507   6
   2  11  -6 11483.3 861.605   5
   2  11  -6 10260.1 858.116  32
   2 -11  -5 5489.53 876.383  54
  -2 -11   5 4491.12 482.384  45
   2  11  -5 3746.23 577.826  42
   2  11  -5 4753.60 464.242   6
   2  11  -5 4308.04 430.109   5
   2  11  -5 4297.22 450.139  32
   2 -11  -5 4195.55 528.831  62
   2 -11  -4 1583.98 365.324   3
   2  11  -4 1739.11 240.879  10
  -2  11   4 1467.56 194.411   2
   2  11  -4 1695.67 233.589   5
   2  11  -4 1865.52 254.454   6
   2 -11  -4 1337.82 216.121  38
  -2 -11   3 1674.33 237.490  44
   2 -11  -3 1414.87 213.411  38
  -2 -11   3 1248.62 234.682  39
   2 -11  -3 1382.38 310.307   3
   2  11  -3 1876.84 238.732   6
  -2  11   3 1229.39 168.075   2
   2  11  -3 1488.98 214.045  10
  -2 -11   2 19672.9 1238.45  44
   2 -11  -2 15762.1 1190.85  25
  -2 -11   2 18499.9 1247.29  39
   2 -11  -2 18406.2 1242.43  38
   2 -11  -2 19581.9 1403.42   3
  -2  11   2 17735.9 1158.78   2
   2  11  -2 18683.1 1219.27  10
  -2 -11   1 36736.1 2229.46  44
  -2 -11   1 35557.9 2240.98  25
   2 -11  -1 34826.7 2268.97  38
  -2 -11   1 37085.0 2252.85  39
   2 -11  -1 34244.1 2374.14   3
  -2  11   1 40047.9 2230.08   7
   2  11  -1 33910.8 2222.76  10
  -2  11   1 34587.6 2176.25   1
   2 -11   0 42059.7 2872.50   3
  -2  11   0 45184.5 2728.99   1
  -2  11   0 48813.9 2774.85   7
  -2 -11   0 43947.3 2773.67  25
  -2  11   0 45121.0 2836.13  41
  -2 -11  -1 43119.7 2667.84  25
  -2 -11  -1 43430.0 2738.59  27
  -2 -11  -1 35917.2 2810.90  62
  -2  11  -1 46412.3 2678.14   7
  -2  11  -1 43960.0 2632.22   1
  -2  11  -1 44286.4 2796.21  41
  -2  11  -2 32609.5 2239.67  41
  -2 -11  -2 31619.8 2160.28  27
  -2 -11  -2 33099.9 2062.28  25
  -2  11  -3 6786.90 750.725  41
  -2 -11  -3 7771.65 606.935  25
  -2 -11  -3 7028.35 720.977  27
  -2 -11  -4 3997.35 508.593  58
  -2  11  -4 4221.63 611.504  48
  -2  11  -4 4919.13 615.959  41
  -2  11  -4 3263.85 381.936  30
  -2 -11  -4 3944.74 486.420  18
  -2 -11  -4 4056.87 541.290  17
  -2 -11  -4 4346.68 560.959  27
  -2 -11  -4 4387.98 420.496  25
  -2 -11  -4 4170.21 460.742  23
  -2  11  -5 22.0571 68.2998   5
  -2 -11  -5-89.9852 241.305  57
  -2 -11  -5-47.7740 116.949  58
  -2 -11  -5-65.4706 94.8172  23
  -2  11  -5 110.014 134.656  41
  -2 -11  -5 84.9705 139.534  18
  -2  11  -5 24.5284 53.7068  30
  -2 -11  -6 1371.08 346.566  58
  -2 -11  -6 1640.67 524.624  57
  -2 -11  -6 2137.75 434.272  22
  -2 -11  -6 1998.35 329.032  23
  -2  11  -6 2318.49 468.368  52
  -2  11  -6 1708.81 295.067  13
  -2 -11  -6 1667.52 454.377  17
  -2 -11  -6 1760.36 383.430  18
  -2  11  -6 1769.43 276.239  30
  -2 -11  -7 533.156 343.789  60
  -2 -11  -7 1418.41 518.217  57
  -2 -11  -7 2541.34 478.985  58
  -2 -11  -7 1569.72 523.667  61
  -2 -11  -7 2544.46 469.193  22
  -2 -11  -7 1685.60 314.054  23
  -2  11  -7 2085.26 472.465  52
  -2 -11  -7 2640.35 548.486  17
  -2 -11  -7 2226.78 452.626  18
  -2  11  -7 2546.30 335.350  30
  -2  11  -8 3089.27 541.520  52
  -2 -11  -8 3684.06 614.711  17
  -2 -11  -8 2653.30 498.396  18
  -2  11  -8 3860.86 494.215  14
  -2 -11  -8 2961.21 541.205  58
  -2 -11  -8 3691.63 563.221  22
  -2  11  -9 1948.77 379.597  52
  -2 -11  -9 1283.94 325.765  18
  -2  11  -9 2198.45 331.090  14
  -2 -11  -9 1074.38 340.252  58
   2 -11  10 1717.12 234.561  46
  -2  11 -10 1777.76 327.973  52
  -2  11 -10 1841.57 261.623  14
  -2 -11 -10 2441.30 371.820  58
   2 -12 -11 122.157 176.949  53
   2  12 -11 31.6046 69.2957  52
   2 -12 -11 175.499 96.1342  58
  -2 -12  11 44.4344 51.4069  45
   2 -12 -10 170.487 189.229  53
   2 -12 -10 419.380 277.231  55
   2 -12 -10 866.042 243.724  58
  -2 -12  10 712.449 162.153  45
   2 -12  -9-98.1444 186.106  55
   2 -12  -9 112.979 214.234  60
   2 -12  -9 111.696 244.564  61
  -2 -12   9-59.3952 91.9700  45
  -2 -12   8 67.1065 82.1369  45
   2 -12  -8-114.631 217.361  60
   2 -12  -8-116.543 255.173  61
   2  12  -8-29.3036 78.5806  32
   2 -12  -8 99.8049 154.520  55
   2  12  -8 130.003 123.255  48
   2 -12  -7 423.634 310.204  54
   2  12  -7 276.090 201.493  48
   2 -12  -7 641.804 318.404  55
   2 -12  -7 416.067 280.060  60
   2 -12  -7 327.819 339.289  61
  -2 -12   7 550.128 182.260  45
   2  12  -7 514.202 234.725  42
   2  12  -7 626.479 166.863   5
   2  12  -7 315.864 140.581   6
   2  12  -7 390.356 149.142  32
   2 -12  -6 10597.1 1155.53  55
   2 -12  -6 8399.45 1262.31  54
   2  12  -6 5813.56 866.995  48
   2 -12  -6 8424.69 1088.96  60
  -2 -12   6 9619.64 797.141  45
   2  12  -6 8814.91 973.712  42
   2  12  -6 8787.29 745.366   6
   2  12  -6 8361.71 716.957   5
   2  12  -6 7282.23 707.207  32
   2 -12  -5 9502.21 1189.91  54
   2  12  -5 5626.58 810.082  48
   2 -12  -5 4802.44 610.761  46
  -2 -12   5 7775.19 689.995  45
   2  12  -5 9013.29 935.940  42
   2  12  -5 8998.05 696.985   6
   2  12  -5 7642.93 641.126   5
   2  12  -5 8370.63 683.526  32
   2 -12  -5 6960.47 759.146  62
   2 -12  -5 8450.36 978.682  60
   2 -12  -4 28548.9 1956.81  38
  -2 -12   4 25340.8 2009.64  39
   2 -12  -4 29933.3 2257.92   3
   2  12  -4 33705.2 1991.41  10
   2  12  -4 33897.9 2013.66   6
   2 -12  -3 6782.19 621.301  38
  -2 -12   3 6572.98 649.296  39
   2 -12  -3 7436.36 805.639   3
   2  12  -3 9123.53 668.324   6
  -2  12   3 7488.61 574.819   2
   2  12  -3 8597.33 648.084  10
  -2 -12   3 9126.33 686.563  44
   2 -12  -2 15334.1 1127.06  25
   2 -12  -2 15681.7 1151.66  38
  -2 -12   2 17319.9 1174.37  39
   2 -12  -2 15334.4 1297.42   3
   2  12  -2 17074.4 1146.62  10
  -2 -12   2 18535.6 1168.27  44
  -2 -12   1 2917.13 321.954  25
   2 -12  -1 2867.29 339.716  38
  -2 -12   1 3072.05 322.454  39
   2 -12  -1 2940.27 401.549   3
  -2  12   1 3181.30 310.779   7
  -2  12   1 3031.05 275.425   1
   2  12  -1 2552.89 296.068  10
  -2 -12   1 2638.89 294.977  44
  -2  12   0 5651.99 540.330  41
  -2  12   0 6059.05 463.003   1
  -2  12   0 6064.00 494.096   7
   2 -12   0 5741.73 583.704   3
  -2 -12   0 5715.10 502.021  25
  -2  12  -1 1498.62 279.384  41
  -2  12  -1 1899.95 239.158   7
  -2  12  -1 1972.37 220.450   1
  -2 -12  -1 1806.70 239.847  25
  -2  12  -2 6302.57 663.119  41
  -2 -12  -2 6264.39 540.876  25
  -2 -12  -2 6364.96 633.390  27
  -2  12  -3 4483.65 592.623  41
  -2 -12  -3 4919.01 457.265  25
  -2 -12  -3 4693.17 567.854  27
  -2 -12  -4 17302.6 1394.63  58
  -2  12  -4 22841.5 1667.34  48
  -2  12  -4 21430.8 1574.66  41
  -2  12  -4 17954.2 1255.42  30
  -2 -12  -4 17074.2 1368.02  18
  -2 -12  -4 19411.8 1434.08  17
  -2 -12  -4 16285.3 1247.50  25
  -2 -12  -4 17157.9 1465.56  27
  -2  12  -5 5730.54 526.729   5
  -2 -12  -5 5648.62 690.828  58
  -2 -12  -5 5756.52 956.743  57
  -2 -12  -5 6293.46 626.370  23
  -2 -12  -5 4973.60 528.878  25
  -2 -12  -5 6113.33 716.027  22
  -2  12  -5 6043.59 752.229  41
  -2 -12  -5 4930.22 638.189  18
  -2 -12  -5 6168.40 734.069  17
  -2  12  -5 6620.72 571.686  30
  -2 -12  -6 14669.8 1738.75  57
  -2 -12  -6 15263.0 1421.38  58
  -2 -12  -6 15288.4 1399.18  22
  -2 -12  -6 15271.0 1260.24  23
  -2  12  -6 18112.0 1517.83  52
  -2 -12  -6 19360.9 1479.27  17
  -2 -12  -6 14491.9 1356.63  18
  -2  12  -6 16948.7 1198.96  30
  -2 -12  -7 1718.21 399.790  58
  -2 -12  -7 404.487 336.830  60
  -2 -12  -7 1014.21 498.029  57
  -2 -12  -7 1915.35 538.046  61
  -2 -12  -7 999.445 341.122  22
  -2 -12  -7 1535.25 297.558  23
  -2  12  -7 1302.32 376.464  52
  -2 -12  -7 675.301 269.884  18
  -2 -12  -7 1846.78 498.101  17
  -2  12  -7 1276.44 231.145  30
  -2  12  -8 2873.11 514.852  52
  -2 -12  -8 2617.93 382.606  23
  -2 -12  -8 2611.29 473.069  22
  -2 -12  -8 2828.15 570.960  17
  -2 -12  -8 1922.20 419.235  18
  -2  12  -8 3160.46 430.024  14
  -2 -12  -8 1871.24 552.512  61
  -2 -12  -8 1986.35 437.243  58
   2 -12   9 123.633 101.306  46
  -2  12  -9-47.6348 127.754  52
  -2 -12  -9 165.162 313.183  17
  -2 -12  -9 46.2574 133.998  18
  -2  12  -9 62.3761 83.6590  14
  -2 -12  -9 52.0150 127.347  58
   2 -12  10 114.130 71.5187  46
  -2  12 -10 188.898 114.388  52
  -2  12 -10-20.6661 68.0015  14
  -2 -12 -10 106.792 103.191  58
   2  13 -11 197.038 106.896  52
  -2 -13  11 350.574 91.1680  45
   2 -13 -10-80.7288 197.629  55
   2 -13 -10 82.3771 201.664  53
  -2 -13  10-21.5880 57.9209  45
  -2 -13   9 3809.42 402.079  45
   2 -13  -9 780.020 387.410  60
   2 -13  -9 1751.77 600.789  61
   2  13  -9 3068.94 480.524  48
   2 -13  -9 775.188 388.829  55
   2  13  -9 2980.14 340.765  32
  -2 -13   8 33.0696 88.6813  45
   2 -13  -8 115.529 178.866  60
   2 -13  -8 116.595 180.517  61
   2  13  -8 29.1495 71.3591  32
   2  13  -8-64.6197 158.187  48
   2 -13  -8 100.771 220.642  55
   2  13  -7 8572.46 1113.94  48
   2 -13  -7 10477.2 1303.99  55
   2 -13  -7 10042.3 1528.97  54
   2 -13  -7 6093.14 1127.47  60
   2 -13  -7 9674.37 1390.98  61
  -2 -13   7 13361.2 997.769  45
   2  13  -7 11766.1 1188.32  42
   2  13  -7 12455.1 965.419   6
   2  13  -7 11486.6 916.232   5
   2  13  -7 12583.4 948.766  32
   2  13  -6-69.3887 131.578  48
   2 -13  -6 82.7661 181.221  55
   2 -13  -6 127.573 197.515  54
   2 -13  -6 91.7826 224.682  60
   2  13  -6 194.507 173.866  42
  -2 -13   6-66.8759 103.544  45
   2  13  -6-27.3482 73.3449   5
   2  13  -6 61.5032 82.4706   6
   2  13  -6 59.5973 79.9155  32
   2  13  -5 5730.11 777.135  48
   2  13  -5 5606.78 753.822  42
  -2 -13   5 6689.34 614.194  45
   2 -13  -5 3523.19 508.443  46
   2  13  -5 6667.18 578.585   6
   2  13  -5 5691.83 530.821   5
   2 -13  -5 4953.33 652.712  62
   2 -13  -5 6244.60 851.574  60
   2  13  -5 5876.27 560.980  32
   2  13  -4 1195.60 320.456  42
  -2 -13   4 485.714 161.199  44
   2 -13  -4 536.975 247.822   3
   2  13  -4 1118.84 202.999   6
   2  13  -4 692.499 170.361  10
   2 -13  -4 669.312 163.485  38
  -2 -13   3 5716.53 521.029  44
   2  13  -3 5872.25 686.250  42
   2 -13  -3 4055.73 449.705  38
  -2 -13   3 4654.94 495.332  39
   2 -13  -3 4052.61 600.387   3
  -2  13   3 4994.05 415.254   2
   2  13  -3 4889.59 461.214  10
   2  13  -2 319.639 151.131  42
  -2 -13   2 552.464 135.992  44
   2 -13  -2 210.716 94.1506  25
  -2 -13   2 231.527 103.098  39
   2 -13  -2 412.419 125.968  38
   2 -13  -2 529.740 194.215   3
  -2  13   2 347.923 90.7867   1
   2  13  -2 290.573 103.323  10
  -2 -13   1 31796.6 2216.48  44
  -2 -13   1 32421.9 2238.60  25
   2 -13  -1 36211.1 2428.76   3
  -2  13   1 38923.2 2191.17   1
   2  13  -1 35352.7 2236.93  10
  -2 -13   1 38017.9 2260.09  39
   2 -13  -1 35033.6 2289.45  38
   2 -13   0 26.9285 83.4627  38
   2 -13   0 69.1249 92.7546   3
  -2  13   0 19.3854 63.7719   7
  -2  13   0 43.1159 44.6518   1
  -2 -13  -1 63767.2 4068.13  25
  -2  13  -1 69149.2 4086.10   7
  -2  13  -1 69671.8 4223.02  41
  -2 -13  -2 265.404 103.233  25
  -2 -13  -2 110.033 90.3642  27
  -2  13  -2 214.670 75.7636  10
  -2  13  -2 124.549 91.4728  41
  -2  13  -3 17934.1 1466.82  41
  -2 -13  -3 17846.6 1343.99  17
  -2 -13  -3 17271.9 1233.12  25
  -2 -13  -3 17343.2 1412.96  27
  -2 -13  -4 207.661 120.340  58
  -2 -13  -4-62.8920 168.682  51
  -2  13  -4 61.9002 95.8902  48
  -2  13  -4 218.572 146.566  41
   2 -13   4 148.254 97.4354  46
  -2  13  -4 22.4128 49.1802  30
  -2 -13  -4-37.5750 123.449  18
  -2 -13  -4 38.0914 260.442  17
  -2 -13  -4 101.419 78.5763  25
  -2 -13  -4 53.8428 102.147  27
  -2  13  -5 23.5990 51.6886   5
  -2 -13  -5 109.455 79.2697  25
  -2 -13  -5-36.5595 98.0477  23
  -2 -13  -5-102.191 353.780  57
  -2 -13  -5-50.5837 95.9255  58
  -2  13  -5 176.331 128.701  41
  -2 -13  -5 224.865 341.110  17
  -2 -13  -5-91.2025 157.874  18
  -2  13  -5 75.6797 67.6615  30
  -2  13  -6 25.6419 84.2227   5
  -2 -13  -6 117.870 158.044  58
  -2 -13  -6 113.061 247.551  57
  -2 -13  -6 38.6336 94.5800  23
  -2 -13  -6-57.2009 140.030  22
  -2 -13  -6-152.897 348.441  17
  -2 -13  -6 158.246 173.245  18
  -2  13  -6-27.0949 72.6664  30
  -2 -13  -7 2548.72 669.011  57
  -2 -13  -7 2591.29 624.900  61
  -2 -13  -7 2724.66 503.850  58
  -2  13  -7 2685.77 487.539  52
  -2 -13  -7 2899.82 408.424  23
  -2 -13  -7 2909.44 512.407  22
  -2 -13  -7 2521.25 537.746  17
  -2 -13  -7 1981.32 431.390  18
  -2  13  -7 2867.64 345.543  30
  -2  13  -8 224.714 162.724  52
  -2 -13  -8 33.8795 82.9466  23
   2 -13   8-30.2407 87.6014  46
  -2 -13  -8 150.897 365.264  17
  -2 -13  -8 54.1806 156.938  18
  -2  13  -8 37.6586 82.4653  14
  -2 -13  -8-103.284 159.913  61
  -2 -13  -8 60.6856 162.740  58
   2 -13   9 4199.48 436.554  46
  -2  13  -9 3881.32 545.262  52
  -2 -13  -9 3810.39 594.413  17
  -2  13  -9 4943.41 499.560  14
  -2 -13  -9 4337.99 591.007  58
   2 -13  10 59.3372 56.2783  46
  -2  13 -10-55.6410 80.5958  52
  -2  13 -10-18.4116 57.0314  14
  -2 -13 -10-99.7365 115.104  58
   2 -14 -11 158.380 163.859  53
   2  14 -11 170.850 100.609  52
  -2 -14  11 215.394 71.4405  45
   2 -14 -10 157.897 173.654  53
   2 -14 -10 153.902 207.019  55
  -2 -14  10 275.085 113.454  33
  -2 -14  10 401.708 115.456  45
  -2 -14   9 137.008 99.7669  45
   2 -14  -9 109.298 207.381  60
   2 -14  -9 106.633 233.592  61
   2  14  -9 204.295 158.320  48
   2 -14  -9 285.146 254.989  55
   2  14  -9 144.810 83.8803  32
  -2 -14   9 66.7418 89.7924  33
  -2 -14   8 97.2812 112.309  45
   2 -14  -8-116.046 179.695  60
   2 -14  -8 116.167 179.882  61
   2  14  -8 63.4926 120.439  48
   2 -14  -8 101.323 221.873  55
   2  14  -8 86.3785 89.2167  32
  -2 -14   7-34.5696 75.6915  45
   2 -14  -7 219.470 208.078  60
   2 -14  -7-112.994 214.257  61
   2  14  -7 61.3611 100.764  32
   2 -14  -7-149.752 231.850  54
   2 -14  -7-96.9864 183.904  55
   2  14  -7 280.484 188.037  48
   2  14  -6 5030.57 806.549  48
   2 -14  -6 7622.06 1207.64  54
   2 -14  -6 6063.48 928.198  55
   2 -14  -6 6340.29 979.050  60
   2  14  -6 7654.87 908.594  42
  -2 -14   6 6501.43 663.305  45
   2  14  -6 7142.57 664.422   6
   2  14  -6 7500.27 650.659   5
   2  14  -6 6724.82 651.442  32
   2  14  -5 2117.14 493.162  48
   2 -14  -5 4111.29 589.151  62
   2 -14  -5 5191.85 770.760  60
   2  14  -5 4730.45 666.009  42
  -2 -14   5 3844.09 482.378  44
   2 -14  -5 1986.25 376.138  46
  -2 -14   5 4432.92 476.462  45
   2  14  -5 3985.75 448.914  32
   2  14  -5 4793.34 475.665   6
   2 -14  -4 33384.2 2098.45  60
   2  14  -4 16172.3 1682.50  48
   2 -14  -4 24483.6 2009.53  51
   2 -14  -4 19341.2 1470.95  38
   2 -14  -4 17387.9 2031.93  35
   2 -14  -4 15981.7 1690.40   3
   2  14  -4 24362.1 1520.86   6
   2  14  -4 24796.0 1508.66  10
   2  14  -4 24643.1 1837.78  42
  -2 -14   4 24356.5 1569.66  44
  -2 -14   4 24495.5 1539.42  45
   2 -14  -4 15603.3 1448.03  46
   2 -14  -3 5834.95 583.265  38
   2  14  -3 7254.58 598.770  10
   2  14  -3 7916.54 836.862  42
  -2 -14   3 7608.63 642.653  44
   2 -14  -2 19745.1 1382.20  25
  -2 -14   2 18799.6 1381.39  39
   2 -14  -2 19095.4 1406.70  38
   2 -14  -2 19097.7 1588.18   3
   2  14  -2 22109.7 1394.18  10
  -2  14   2 20730.6 1316.55   1
  -2 -14   2 20360.7 1395.35  44
  -2 -14   1 4373.85 469.616  25
  -2  14   1 5123.27 423.797   1
   2  14  -1 4987.87 472.139  10
   2 -14  -1 4630.78 582.684   3
   2 -14  -1 5366.84 521.503  38
  -2 -14   1 5352.15 485.674  39
  -2 -14   0 3221.97 378.881  25
   2 -14   0 3822.99 439.734  38
  -2  14   0 3759.93 384.778   7
  -2  14   0 3721.93 344.265   1
  -2  14  -1 36.3122 68.9013  41
  -2 -14  -1 71.3836 73.7222  25
  -2  14  -2 2101.54 376.242  41
  -2 -14  -2 2459.99 312.797  25
  -2  14  -2 2284.27 261.829  10
  -2  14  -3 4589.95 630.501  48
  -2 -14  -3 3678.00 432.273  25
  -2  14  -3 4369.26 424.425  29
  -2 -14  -3 4117.55 572.941  27
  -2  14  -3 4834.18 623.843  41
   2 -14   3 5029.29 493.979  46
  -2 -14  -3 4611.00 569.598  17
  -2 -14  -3 4405.82 521.654  58
  -2  14  -4 21883.9 1698.05  48
  -2 -14  -4 16778.8 1619.65  51
  -2  14  -4 19772.5 1589.28  41
   2 -14   4 22871.9 1417.13  46
  -2 -14  -4 19150.5 1471.66  58
  -2 -14  -4 16065.0 1388.62  18
  -2 -14  -4 19230.5 1506.27  17
  -2  14  -4 16583.5 1260.20  29
  -2 -14  -4 17392.2 1307.35  25
  -2 -14  -4 18601.1 1568.97  27
  -2  14  -5 4891.18 503.033   5
  -2 -14  -5 4765.24 649.098  58
  -2 -14  -5 5429.15 962.842  57
   2 -14   5 6109.28 606.471  46
  -2  14  -5 6319.98 772.679  41
  -2 -14  -5 5986.39 631.715  23
  -2 -14  -5 4595.60 519.206  25
  -2 -14  -5 5762.51 734.778  17
  -2 -14  -5 4575.24 628.221  18
  -2  14  -5 5856.17 537.013  30
  -2 -14  -6 9913.94 1404.81  57
  -2 -14  -6 10748.4 1079.73  58
   2 -14   6 11291.5 923.726  46
  -2 -14  -6 9698.34 915.377  23
  -2 -14  -6 9474.91 1068.21  17
  -2 -14  -6 8890.23 986.998  18
  -2  14  -6 10310.8 830.662  30
  -2 -14  -7 957.279 497.674  60
  -2 -14  -7 1776.19 627.092  57
  -2 -14  -7 2256.26 465.357  58
  -2 -14  -7 2673.34 409.226  23
  -2 -14  -7 2613.69 497.672  22
   2 -14   7 3125.89 407.075  46
  -2 -14  -7 2390.41 587.739  17
  -2  14  -7 3840.48 474.640  14
  -2 -14  -7 2433.54 464.190  18
  -2  14  -7 3350.59 383.045  30
  -2  14  -8 1977.89 397.227  52
  -2 -14  -8 1508.52 294.188  23
   2 -14   8 2108.59 310.524  46
  -2  14  -8 2663.27 372.022  14
  -2 -14  -8 1642.48 477.635  17
  -2 -14  -8 741.625 275.125  18
  -2 -14  -8 1224.49 442.285  61
  -2 -14  -8 1475.09 376.762  58
   2 -14   9 21.5845 57.9141  46
  -2  14  -9 39.2782 86.0224  52
  -2 -14  -9 94.5538 115.748  58
  -2  14  -9 26.4039 70.8317  14
  -2 -14 -10 30.4914 66.7616  58
   2 -14  10-13.2802 38.4658  46
   2 -15 -11 47.6883 138.272  53
   2  15 -11 40.6649 67.0764  52
  -2 -15  11 165.314 54.6143  45
   2 -15 -10 224.728 233.049  53
   2  15 -10 673.043 195.211  52
   2 -15 -10-72.4768 178.852  55
  -2 -15  10 321.667 114.833  33
  -2 -15  10 705.905 141.240  45
  -2 -15   9 753.943 175.642  45
   2 -15  -9 319.426 263.865  60
   2 -15  -9 720.929 358.903  61
   2  15  -9 923.575 258.497  48
   2 -15  -9 554.956 306.537  55
  -2 -15   9 768.477 202.507  33
   2  15  -9 759.927 172.198  32
  -2 -15   8 3693.00 432.434  45
   2 -15  -8 1391.04 535.780  60
   2 -15  -8 2646.93 711.042  61
   2  15  -8 3845.19 601.078  48
   2 -15  -8 2026.00 580.387  55
   2  15  -8 3356.14 396.390  32
  -2 -15   7 1308.62 263.485  45
   2 -15  -7 1117.16 447.120  60
   2  15  -7 1353.76 251.644  32
   2 -15  -7 1535.84 587.118  54
   2 -15  -7 1390.26 467.119  55
   2  15  -7 1046.61 365.827  48
   2 -15  -6 6438.21 1183.89  54
   2 -15  -6 7150.43 1010.61  55
   2  15  -6 6198.31 865.295  48
   2 -15  -6 4505.99 726.726  62
   2 -15  -6 6584.58 1008.06  60
   2  15  -6 7611.31 912.453  42
  -2 -15   6 7370.65 737.216  44
  -2 -15   6 8052.02 716.724  45
   2  15  -6 6609.08 655.549   6
   2  15  -6 8159.09 698.271  32
   2  15  -5 492.604 246.815  48
   2 -15  -5 858.928 354.053  60
   2 -15  -5 764.598 260.575  62
   2 -15  -5 264.862 136.835  46
   2  15  -5 594.867 243.229  42
  -2 -15   5 1278.46 263.338  44
  -2 -15   5 689.595 187.529  45
   2  15  -5 1187.42 234.294  32
   2  15  -5 1306.53 243.108   6
   2  15  -5 639.484 168.622  10
   2 -15  -4 813.512 358.194  51
   2  15  -4 533.729 245.105  48
   2 -15  -4 1053.31 299.660  62
   2 -15  -4 1185.29 355.478  60
   2 -15  -4 258.502 137.533  46
   2  15  -4 871.973 291.691  42
  -2 -15   4 947.264 222.275  44
  -2 -15   4 688.315 180.345  45
   2 -15  -4 613.831 331.324  35
   2  15  -4 768.393 175.629  10
   2 -15  -4 346.547 254.415   3
   2  15  -4 848.636 194.524   6
  -2 -15   3 1116.72 279.016  34
   2 -15  -3 1037.84 364.052  51
   2 -15  -3 553.315 346.548  35
   2 -15  -3 669.792 179.315  38
   2 -15  -3 1150.21 341.872   3
   2  15  -3 1134.83 209.374  10
   2 -15  -3 581.454 168.539  46
   2  15  -3 1139.98 303.702  42
  -2 -15   3 1332.91 237.288  44
  -2 -15   3 930.830 195.657  45
   2 -15  -2 3475.22 414.810  25
   2 -15  -2 3934.93 461.832  38
  -2  15   2 4646.31 394.654   1
   2  15  -2 4898.04 454.935  10
   2 -15  -2 3431.62 540.960   3
  -2 -15   2 3892.97 430.987  44
  -2 -15   1 8967.30 772.519  25
   2 -15  -1 8156.39 773.769  25
  -2  15   1 9929.90 702.624   1
   2  15  -1 10075.9 766.520  10
   2 -15  -1 9363.70 919.309   3
   2 -15  -1 8987.62 792.608  38
  -2 -15   0 27276.0 1954.62  25
   2 -15   0 28872.7 2013.92  38
  -2  15   0 32314.0 1908.56   1
  -2  15  -1 13343.8 1127.12  41
   2 -15   1 14668.3 1112.93  38
  -2 -15  -1 13346.3 1030.58  25
  -2 -15  -2 19952.9 1679.46  49
  -2  15  -2 23718.1 1563.26  29
  -2 -15  -2 24800.3 1636.54  25
   2 -15   2 26136.9 1641.26  46
  -2  15  -2 23707.7 1793.32  41
  -2 -15  -2 22831.0 1692.63  17
  -2  15  -2 23892.4 1547.69  10
  -2 -15  -3 6595.41 862.037  51
  -2 -15  -3 5421.29 539.387  25
  -2  15  -3 4648.81 481.264  29
   2 -15   3 6385.53 577.185  46
  -2  15  -3 5400.55 688.793  41
  -2 -15  -3 5759.90 681.101  17
  -2 -15  -3 5377.94 600.489  58
  -2  15  -4 2766.81 317.970   5
  -2 -15  -4 2665.69 649.168  57
  -2 -15  -4 2413.96 408.373  58
  -2 -15  -4 1617.50 432.111  51
  -2  15  -4 2804.11 493.191  41
   2 -15   4 3228.69 401.960  46
   2 -15   4 1656.84 383.136  34
  -2 -15  -4 2642.25 515.393  17
  -2 -15  -4 2020.62 382.980  18
  -2 -15  -4 2072.53 314.569  25
  -2  15  -4 2384.64 309.151  29
  -2 -15  -5 60.9542 94.4101  25
  -2 -15  -5 81.4200 109.202  23
  -2 -15  -5 114.996 333.094  57
  -2 -15  -5 52.8467 100.244  58
  -2  15  -5 306.336 177.479  41
   2 -15   5-34.3555 75.2714  46
  -2 -15  -5-49.5431 347.302  17
  -2 -15  -5 48.6742 159.883  18
  -2  15  -5 50.0021 72.4659   5
  -2 -15  -6 734.951 402.495  57
  -2 -15  -6 356.981 184.661  58
   2 -15   6 244.641 138.527  46
  -2 -15  -6 82.8111 120.592  23
  -2 -15  -6 488.601 432.865  17
  -2 -15  -6 381.593 231.480  18
  -2  15  -6 184.972 101.004  30
  -2 -15  -7-136.633 213.959  60
  -2 -15  -7 120.074 264.856  57
  -2 -15  -7 925.571 303.801  58
   2 -15   7 1176.56 244.780  46
  -2 -15  -7 977.082 247.878  23
  -2 -15  -7 448.904 247.808  18
  -2  15  -7 814.650 222.996  14
  -2 -15  -7 930.003 433.063  17
  -2  15  -7 928.353 189.042  30
  -2 -15  -8 2007.89 339.691  23
   2 -15   8 2628.48 346.882  46
  -2 -15  -8 2443.67 522.032  17
  -2  15  -8 3517.80 422.656  14
  -2 -15  -8 1702.13 522.410  61
  -2 -15  -8 2660.86 481.530  58
   2 -15   9 1053.43 182.960  46
  -2  15  -9 761.402 209.382  52
  -2 -15  -9 1283.78 292.998  58
  -2  15  -9 1228.95 212.484  14
  -2 -15 -10 1555.31 263.694  58
   2 -15  10 1674.00 189.058  46
   2 -16 -10 70.2095 171.875  53
   2 -16 -10-67.2224 147.191  55
  -2 -16  10 39.3808 57.0486  33
  -2 -16  10 16.8378 55.3165  45
  -2 -16   9 195.232 103.532  45
   2 -16  -9-102.793 159.185  60
   2 -16  -9 98.4914 152.527  61
   2  16  -9 45.8152 100.375  48
   2 -16  -9 89.1288 169.041  55
  -2 -16   9 30.2765 81.2656  33
   2  16  -9 86.8943 78.9547  32
  -2 -16   8 121.958 94.4866  45
   2 -16  -8 115.143 178.308  60
   2 -16  -8 226.343 214.627  61
   2  16  -8-59.7397 130.857  48
   2 -16  -8 100.536 155.699  55
   2  16  -8 82.0713 84.7963  32
  -2 -16   7 1159.99 252.748  45
   2 -16  -7 1707.77 532.471  60
   2  16  -7 1316.04 247.283  32
   2  16  -7 1031.40 325.406  48
   2 -16  -7 626.964 424.924  54
   2 -16  -7 606.871 338.000  55
   2  16  -6-72.5349 112.470  48
   2 -16  -6 292.049 226.163  54
   2 -16  -6 471.302 273.091  55
   2 -16  -6 104.024 197.345  60
   2 -16  -6 66.6652 103.397  62
  -2 -16   6 209.863 132.790  45
  -2 -16   6 80.8772 88.7563  44
   2  16  -6 206.488 184.676  42
   2  16  -6 197.635 125.070   6
   2  16  -6 95.3081 92.2257  32
   2  16  -5 14071.2 1464.40  48
   2 -16  -5 12589.8 1352.76  62
   2 -16  -5 21099.9 1797.93  60
  -2 -16   5 16765.7 1277.30  44
  -2 -16   5 17839.4 1249.32  45
   2  16  -5 16642.6 1502.39  42
   2 -16  -5 9909.81 1143.85  46
   2  16  -5 17850.1 1227.15  32
   2  16  -5 16657.9 1212.62   6
   2  16  -5 17562.2 1203.92  10
   2 -16  -4 181.831 148.423  62
   2 -16  -4 160.195 214.825  60
   2 -16  -4 257.326 296.974  51
   2  16  -4 69.1164 131.116  48
   2 -16  -4-129.445 200.448  35
   2 -16  -4 74.2852 115.077   3
   2  16  -4 222.826 105.702  10
   2 -16  -4 35.3012 77.3922  46
   2  16  -4-64.5855 100.070  42
  -2 -16   4 142.661 110.505  44
  -2 -16   4 62.7834 76.9456  45
   2 -16  -3 28425.5 2098.49  51
   2 -16  -3 14693.4 1324.48  46
  -2 -16   3 21858.9 1405.11  45
  -2 -16   3 22881.3 1447.96  44
  -2 -16   3 13882.2 1425.76  34
   2 -16  -3 19085.8 1393.94  38
   2 -16  -3 17962.3 1966.48  35
   2  16  -3 21462.8 1380.35  10
   2 -16  -3 18593.4 1654.48   3
  -2 -16   2-93.5944 102.467  34
   2 -16  -2 79.7111 174.531  51
   2 -16  -2-27.7429 80.3603  25
   2 -16  -2-102.641 158.913  35
   2 -16  -2 160.129 105.185  38
   2 -16  -2 114.853 153.997   3
   2  16  -2-26.1397 70.1009  10
   2 -16  -2-26.8786 65.8027  46
  -2 -16   2 28.5825 69.9734  44
  -2 -16   2 128.851 93.5728  45
   2 -16  -1 13417.9 1107.25  25
  -2 -16   1 12856.5 1080.56  25
   2 -16  -1 12749.0 1042.39  46
   2 -16  -1 15206.0 1141.16  38
  -2 -16   1 14511.3 1236.74  34
   2 -16  -1 10956.7 1397.59  35
   2  16  -1 15536.7 1088.46  10
  -2  16   1 17433.0 1039.89   1
  -2 -16   0 172.713 163.846  34
   2 -16   0-60.6434 162.721  34
  -2 -16   0 281.058 145.896  49
  -2 -16   0 87.6683 78.5703  25
   2 -16   0 73.4602 84.9624  46
   2 -16   0 67.6039 98.0713  38
  -2  16   0 213.084 85.0185   1
  -2 -16  -1 208.556 129.170  49
  -2 -16  -1 29.1262 55.2596  25
  -2  16  -1-20.5469 45.0262  29
   2 -16   1 77.0312 68.8807  46
  -2 -16  -1 239.190 138.022  34
   2 -16   1 35.2536 94.5545  38
   2 -16   1-62.3606 246.157  34
   2 -16   2 122.173 163.936  34
  -2 -16  -2 85.0963 93.3838  49
  -2 -16  -2 146.833 91.1611  25
  -2  16  -2 86.8076 63.1900  29
  -2  16  -2 192.595 139.610  41
   2 -16   2 138.978 105.608  46
  -2 -16  -2 210.513 271.678  17
  -2  16  -2 99.8574 69.4412  10
  -2 -16  -3 15556.3 1234.94  58
  -2 -16  -3 13266.2 1211.47  49
  -2 -16  -3 14859.5 1497.73  51
  -2 -16  -3 14674.2 1145.69  25
  -2  16  -3 14535.7 1088.11  29
   2 -16   3 18042.7 1209.54  46
  -2  16  -3 19807.0 1458.41  41
   2 -16   3 13095.9 1333.31  34
  -2 -16  -3 14610.7 1259.37  17
  -2  16  -4 144.228 91.2329   5
  -2 -16  -4-109.716 294.237  57
  -2 -16  -4 92.3769 101.196  58
  -2 -16  -4 157.461 172.420  51
  -2 -16  -4 124.904 90.5180  25
  -2  16  -4-24.4835 53.7303  29
  -2  16  -4 239.403 173.393  41
   2 -16   4 99.4751 88.9919  46
  -2 -16  -4 138.176 345.702  17
   2 -16   4 106.704 154.574  34
  -2 -16  -5 12029.1 1455.91  51
  -2 -16  -5 16323.1 1322.94  23
  -2 -16  -5 14475.2 1412.23  17
  -2 -16  -5 15486.2 1878.94  57
  -2 -16  -5 15932.4 1399.09  58
   2 -16   5 20949.8 1343.92  46
  -2  16  -5 17574.6 1511.88  41
  -2 -16  -6 42.5323 93.4541  23
  -2 -16  -6 444.761 412.869  17
  -2 -16  -6 252.550 309.215  57
  -2 -16  -6 177.541 158.892  58
   2 -16   6 242.528 131.626  46
  -2 -16  -7 5165.97 614.644  23
  -2 -16  -7 6071.36 816.831  17
  -2 -16  -7 5066.01 1014.12  57
  -2 -16  -7 6899.18 804.850  58
   2 -16   7 7918.80 658.420  46
  -2 -16  -8 96.0762 110.883  23
   2 -16   8 102.891 93.4130  46
  -2 -16  -8-53.7245 155.620  58
  -2 -16  -8-97.4520 213.380  61
  -2 -16  -8 332.842 360.648  17
  -2 -16  -9 245.052 150.135  58
   2 -16   9 524.033 127.293  46
   2 -17 -10 323.940 216.077  53
   2 -17 -10 305.369 192.812  55
  -2 -17  10 745.532 146.382  33
  -2 -17  10 899.668 145.203  45
  -2 -17   9 182.440 93.8408  45
   2 -17  -9 98.4016 108.096  60
   2 -17  -9 93.0316 176.631  61
   2 -17  -9 84.8731 186.046  55
   2  17  -9 127.463 123.389  48
  -2 -17   9 282.164 127.677  33
  -2 -17   8 3110.72 386.452  45
   2 -17  -8 1815.48 563.591  60
   2  17  -8 3021.70 511.950  48
   2 -17  -8 2175.22 583.779  55
  -2 -17   8 2525.23 411.299  33
   2  17  -8 2912.58 361.802  32
  -2 -17   7 1307.58 262.965  45
   2 -17  -7 461.172 314.200  60
   2  17  -7 1008.83 325.788  48
   2 -17  -7 818.303 437.299  55
   2 -17  -7 317.776 429.739  54
   2  17  -7 1208.89 235.968  32
  -2 -17   6 5490.48 575.384  45
   2 -17  -6 3454.31 769.703  60
   2  17  -6 5293.70 544.553  32
   2 -17  -6 5272.99 885.574  55
   2  17  -6 4045.60 685.406  48
   2 -17  -6 3789.41 935.019  54
   2  17  -5 658.361 282.428  48
   2 -17  -5 1064.62 399.971  60
   2 -17  -5 970.561 326.324  62
   2 -17  -5 384.510 176.763  46
  -2 -17   5 1227.24 265.379  44
   2  17  -5 1038.33 334.545  42
  -2 -17   5 1182.83 249.555  45
   2  17  -5 1261.39 253.454  32
   2  17  -5 1186.74 231.178  10
   2  17  -4 141.874 173.684  48
   2 -17  -4 131.497 143.997  62
   2 -17  -4 86.3223 163.718  60
   2 -17  -4 38.0450 110.249  46
   2  17  -4-66.5160 126.172  42
  -2 -17   4 375.352 153.790  44
  -2 -17   4 164.388 101.861  45
   2 -17  -4 135.606 257.156  35
   2 -17  -4-79.1495 150.120   3
   2  17  -4 58.3408 84.5596  10
  -2 -17   3 98.7388 142.996  34
   2 -17  -3 88.1335 192.970  51
   2 -17  -3 67.2043 63.7158  46
  -2 -17   3-34.0123 64.4934  44
  -2 -17   3-30.2922 66.3254  45
   2 -17  -3-34.8275 85.2562  38
   2 -17  -3 123.887 234.912  35
   2  17  -3 28.5226 62.4509  10
   2 -17  -2 4451.75 501.347  25
   2 -17  -2 3882.86 480.814  46
  -2 -17   2 4870.60 506.956  45
  -2 -17   2 5410.71 547.156  44
   2 -17  -2 5229.98 918.234  35
   2 -17  -2 4685.33 542.449  38
  -2 -17   2 3529.92 567.173  34
   2  17  -2 5933.93 540.115  10
  -2 -17   1 1880.99 375.063  34
  -2 -17   1 1483.13 303.195  49
   2 -17  -1 1430.57 282.881  25
  -2 -17   1 1862.60 276.423  45
   2 -17  -1 1372.73 256.717  46
   2 -17  -1 1410.94 434.503  35
   2 -17  -1 1409.93 285.463  38
  -2  17   1 1942.34 248.258   1
   2  17  -1 1583.76 263.804  10
  -2 -17   0 19705.4 1523.83  45
   2 -17   0 24499.9 1584.60  46
  -2  17   0 23223.2 1519.12  29
  -2 -17   0 22268.8 1602.35  25
   2 -17   0 20117.0 1645.15  25
   2 -17   0 23249.6 1890.38  34
  -2 -17   0 23589.0 1757.36  34
   2 -17   0 21522.5 1635.74  38
  -2 -17   0 27472.6 1779.18  49
  -2 -17  -1 6100.17 640.777  45
   2 -17   1 9015.41 724.653  46
  -2 -17  -1 7297.13 704.218  25
  -2  17  -1 8563.98 669.411  29
   2 -17   1 8235.78 953.670  34
  -2 -17  -1 8192.96 814.109  34
  -2 -17  -1 8104.33 812.839  49
  -2 -17  -2 16553.2 1488.01  49
  -2 -17  -2 19813.6 1813.69  51
  -2 -17  -2 19943.7 1429.35  25
  -2  17  -2 18647.8 1338.34  29
   2 -17   2 22757.4 1452.78  46
  -2  17  -2 18805.8 1561.92  41
   2 -17   2 19724.4 1682.09  34
  -2  17  -2 19337.9 1331.41  10
  -2 -17  -3 410.432 237.917  51
  -2 -17  -3 91.0980 111.837  49
  -2  17  -3 147.194 85.3684  29
  -2 -17  -3 163.803 95.2834  25
  -2  17  -3 56.4381 87.8058  41
   2 -17   3 224.835 116.942  46
   2 -17   3 239.327 185.468  34
  -2 -17  -3 646.340 374.519  17
  -2 -17  -4 3657.27 629.764  17
  -2  17  -4 3864.28 408.660   5
  -2 -17  -4 4547.70 933.531  57
  -2 -17  -4 2945.29 487.652  58
  -2 -17  -4 3012.56 633.445  51
  -2 -17  -4 2993.04 422.158  25
  -2  17  -4 3344.32 557.380  41
   2 -17   4 4148.36 481.612  46
   2 -17   4 3432.28 554.224  34
  -2  17  -4 3567.15 400.238  29
  -2 -17  -5 240.739 232.980  51
  -2 -17  -5 267.456 162.640  23
  -2 -17  -5 377.464 445.977  17
  -2 -17  -5 162.299 145.953  58
  -2 -17  -5 252.726 459.090  57
   2 -17   5 457.595 168.730  46
  -2 -17  -6 693.721 226.806  23
  -2 -17  -6 1299.78 489.063  17
  -2 -17  -6 386.394 447.987  57
  -2 -17  -6 700.387 266.984  58
   2 -17   6 818.712 212.390  46
  -2 -17  -7 854.432 229.434  23
  -2 -17  -7 487.722 404.876  17
   2 -17   7 754.844 195.137  46
  -2 -17  -7 865.798 271.834  58
   2 -17   8 3418.52 377.715  46
  -2 -17  -8 2742.88 385.354  23
  -2 -17  -8 3574.26 524.400  58
  -2 -17  -9 480.667 179.441  58
  -2 -17  -9 134.552 183.344  61
   2 -18 -10 234.190 170.015  53
  -2 -18  10 249.245 84.4252  33
  -2 -18  10 182.385 69.4683  45
  -2 -18   9 20.8927 64.7297  45
   2 -18  -9 93.0152 144.025  60
   2  18  -9 38.8711 60.2203  48
   2 -18  -9 159.265 194.949  55
  -2 -18   9 25.8109 74.7917  33
  -2 -18   8 27.7725 67.9911  45
   2 -18  -8-110.754 210.012  60
   2  18  -8 53.4935 82.8242  48
   2 -18  -8-96.1705 182.358  55
  -2 -18   8 35.4891 95.1714  33
   2  18  -8 49.6932 66.6340  32
  -2 -18   7 1077.28 234.016  45
   2 -18  -7 463.206 338.970  60
   2 -18  -7 638.755 431.012  54
   2  18  -7 517.657 260.064  48
   2 -18  -7 717.552 358.236  55
   2  18  -7 1177.21 228.528  32
  -2 -18   6 4395.49 493.315  45
   2 -18  -6 2781.37 672.857  60
   2 -18  -6 2811.63 669.516  55
   2 -18  -6 2343.48 750.953  54
   2  18  -6 2782.26 552.949  48
   2  18  -6 3650.59 438.434  32
   2  18  -5 5462.94 757.612  42
  -2 -18   5 4500.42 548.537  44
  -2 -18   5 4908.85 542.704  45
   2 -18  -5 3288.45 516.526  46
   2 -18  -5 4514.02 817.303  60
   2 -18  -5 3172.14 618.143  62
   2  18  -5 5272.19 539.940  32
   2  18  -5 4107.04 679.842  48
   2 -18  -4 10137.7 1190.44  62
   2 -18  -4 14866.4 1493.42  60
   2  18  -4 13816.9 991.705  10
   2  18  -4 13777.5 1286.13  42
  -2 -18   4 12909.4 1009.25  45
  -2 -18   4 11343.7 1006.79  44
   2 -18  -4 8362.72 943.096  46
   2 -18  -3 5574.78 622.249  38
  -2 -18   3 4710.74 668.303  34
   2  18  -3 6665.48 609.999  10
  -2 -18   3 6800.07 622.947  45
  -2 -18   3 6760.64 654.331  44
   2 -18  -3 4594.39 573.091  46
   2 -18  -2 9519.29 863.574  25
  -2 -18   2 11036.6 884.067  45
   2 -18  -2 9601.16 867.771  46
   2 -18  -2 9200.10 891.646  38
  -2 -18   2 10081.2 1042.06  34
   2  18  -2 12303.7 909.114  10
  -2 -18   1 3121.36 381.339  45
   2 -18  -1 2266.17 349.388  46
   2 -18  -1 2263.25 373.864  25
  -2 -18   1 3355.05 515.381  34
   2 -18  -1 2567.63 394.793  38
  -2 -18   1 3405.71 475.314  49
  -2 -18   0 3284.26 469.933  49
  -2  18   0 2331.70 297.200  29
  -2 -18   0 1876.20 321.415  25
   2 -18   0 1897.24 357.720  25
  -2 -18   0 1954.27 302.118  45
   2 -18   0 1933.16 316.773  46
   2 -18   0 1881.56 342.856  38
   2 -18   0 2929.41 528.354  34
  -2 -18   0 2284.05 419.059  34
   2 -18   1 401.746 244.441  34
  -2 -18  -1 380.110 250.967  51
  -2 -18  -1 195.322 153.322  49
  -2  18  -1 678.049 156.657  29
  -2 -18  -1 314.509 145.382  25
  -2 -18  -1 414.008 143.386  45
   2 -18   1 575.785 164.504  46
  -2 -18  -1 421.655 186.667  34
  -2  18  -1 552.810 140.434  10
  -2 -18  -2 5702.11 693.787  49
  -2 -18  -2 6200.87 886.828  51
  -2 -18  -2 4663.89 562.200  25
  -2  18  -2 5772.25 537.698  29
   2 -18   2 6145.13 597.977  46
   2 -18   2 4833.25 743.857  34
  -2  18  -2 5293.58 506.433  10
  -2  18  -3 1383.17 338.793  41
   2 -18   3 1182.64 249.318  46
  -2  18  -3 774.855 181.389  29
  -2 -18  -3 944.520 224.171  25
   2 -18   3 1285.44 371.532  34
  -2 -18  -3 1046.39 374.184  51
  -2 -18  -4 8355.81 980.869  17
  -2 -18  -4 9584.15 1384.14  57
  -2 -18  -4 8982.14 910.282  58
  -2 -18  -4 8536.85 1156.19  51
   2 -18   4 11635.8 892.577  46
  -2  18  -4 9128.31 998.968  41
   2 -18   4 8206.86 924.450  34
  -2  18  -4 8312.75 746.333  29
  -2 -18  -5 8055.99 1146.93  51
   2 -18   5 12953.4 994.825  46
  -2 -18  -5 9777.08 980.761  23
  -2 -18  -5 9947.31 1129.67  17
  -2 -18  -5 11223.0 1547.16  57
  -2 -18  -5 11309.2 1073.36  58
   2 -18   6 7956.31 691.585  46
  -2 -18  -6 5866.72 684.370  23
  -2 -18  -6 5232.27 826.694  17
  -2 -18  -6 4545.09 1001.01  57
  -2 -18  -6 6780.56 801.681  58
  -2 -18  -7 3127.48 512.112  58
  -2 -18  -7 2478.70 393.651  23
   2 -18   7 3202.55 398.803  46
  -2 -18  -8 1161.88 284.794  58
  -2 -18  -8 447.530 299.768  61
  -2 -18  -8 966.011 213.435  23
   2 -18   8 1271.97 209.276  46
   2 -18   9 300.728 89.5491  46
  -2 -18  -9 65.2650 119.134  58
  -2 -19  10 26.4450 48.0727  33
  -2 -19  10 55.1563 41.9067  45
  -2 -19   9 1693.83 220.634  45
   2  19  -9 1952.24 316.605  48
  -2 -19   9 1620.09 242.226  33
  -2 -19   8 389.410 127.695  45
   2 -19  -8 320.899 234.527  60
   2  19  -8 49.4189 94.5107  48
   2 -19  -8 276.894 226.276  55
  -2 -19   8 229.680 130.096  33
   2  19  -8 255.069 105.387  32
  -2 -19   7 7070.30 626.858  45
   2 -19  -7 3473.79 815.496  60
   2  19  -7 6136.54 776.895  48
   2 -19  -7 4288.34 1019.72  54
   2 -19  -7 3352.47 772.895  55
   2  19  -7 6730.32 589.878  32
  -2 -19   7 5184.31 623.053  33
  -2 -19   6 35.1092 101.776  45
   2 -19  -6 114.424 217.008  60
   2  19  -6 69.2188 131.316  48
   2 -19  -6 102.284 193.993  55
   2 -19  -6 159.559 247.067  54
   2  19  -6 63.1606 91.5644  32
  -2 -19   5 5310.88 571.589  45
   2 -19  -5 4005.25 572.411  46
   2 -19  -5 5254.80 905.072  60
   2  19  -5 5115.07 547.382  32
   2 -19  -5 5951.37 1129.13  54
   2  19  -5 3843.52 673.074  48
   2 -19  -4 130.284 135.222  46
  -2 -19   4 280.621 146.252  44
  -2 -19   4 463.366 170.683  45
   2 -19  -4 229.864 188.104  62
   2 -19  -4 395.664 242.559  60
   2  19  -4 188.840 115.159  10
  -2 -19   3-54.7903 169.655  34
   2 -19  -3-78.6018 113.834  46
  -2 -19   3 170.600 91.4965  45
  -2 -19   3 38.0139 93.0566  44
   2 -19  -3 161.635 117.043  38
   2  19  -3 283.707 129.125  10
  -2 -19   2 854.239 294.099  34
   2 -19  -2 478.805 170.345  25
   2 -19  -2 291.175 157.467  46
  -2 -19   2 653.863 178.114  45
   2 -19  -2 522.677 189.350  38
   2  19  -2 795.371 199.499  10
  -2 -19   1 10306.7 867.556  45
   2 -19  -1 8920.37 841.699  46
   2 -19  -1 8919.85 883.479  25
  -2  19   1 11284.3 834.983  29
  -2 -19   1 8950.75 996.512  34
   2 -19  -1 8938.10 892.321  38
  -2 -19   1 12525.8 1037.25  49
   2 -19   0 97.8818 107.786  46
  -2 -19   0 158.373 104.676  45
  -2  19   0 257.716 102.388  29
  -2 -19   0 188.338 124.256  25
   2 -19   0 308.630 167.609  25
  -2 -19   0 351.087 174.023  49
  -2 -19   0 433.834 214.370  34
   2 -19   0 66.7753 163.876  34
  -2 -19  -1 23437.1 1699.62  49
  -2 -19  -1 21024.2 1879.53  51
  -2 -19  -1 19993.4 1516.51  25
  -2  19  -1 21700.7 1439.17  29
   2 -19   1 16898.3 1546.82  25
  -2 -19  -1 16501.9 1421.60  45
   2 -19   1 21601.4 1498.03  46
  -2 -19  -1 22021.9 1659.16  34
   2 -19   1 23045.2 1829.99  34
  -2  19  -1 20238.5 1404.23  10
  -2 -19  -2 575.883 172.294  45
   2 -19   2 541.899 168.223  46
  -2  19  -2 450.925 142.119  29
  -2 -19  -2 557.494 184.157  25
  -2 -19  -2 264.292 166.110  49
  -2 -19  -2 612.554 304.269  51
   2 -19   2 733.244 293.273  34
   2 -19   3 16987.5 1235.75  46
  -2  19  -3 15726.0 1400.99  41
  -2 -19  -3 14617.4 1212.94  25
  -2  19  -3 14716.6 1130.34  29
   2 -19   3 14193.0 1402.64  34
  -2 -19  -3 17240.8 1686.98  51
   2 -19   4 2016.51 328.795  46
  -2  19  -4 1451.63 249.691  29
   2 -19   4 1595.73 392.173  34
  -2 -19  -4 1462.77 467.987  51
   2 -19   5-35.0674 94.0748  46
  -2 -19  -5 330.548 193.446  23
  -2 -19  -5 107.146 143.686  58
  -2 -19  -5 399.359 385.584  57
  -2 -19  -5 84.8017 207.608  51
   2 -19   6-32.1371 99.5350  46
  -2 -19  -6-43.7103 117.234  23
  -2 -19  -6 109.929 159.218  58
  -2 -19  -6-257.904 345.805  57
   2 -19   7 3343.29 397.726  46
  -2 -19  -7 2847.46 418.114  23
  -2 -19  -7 3548.72 533.210  58
   2 -19   8 59.4471 65.1933  46
  -2 -19  -8 54.6838 84.7496  23
  -2 -19  -8 84.2052 130.425  58
  -2 -19  -8 168.175 205.879  61
   2 -19   9 2119.10 221.673  46
  -2 -20   9 99.6190 65.8076  45
   2 -20  -9-79.2527 122.846  60
   2  20  -9 153.033 106.126  48
  -2 -20   9 182.666 94.4582  33
  -2 -20   8 119.520 90.6899  45
   2 -20  -8 101.876 223.074  60
   2 -20  -8 87.2058 165.378  55
   2  20  -8-44.8736 98.2857  48
  -2 -20   8 29.7254 79.7538  33
  -2 -20   7 30.1721 73.9170  45
   2 -20  -7-113.787 124.603  60
   2 -20  -7 156.036 295.886  54
   2  20  -7 114.451 140.116  48
   2 -20  -7 99.3992 217.656  55
  -2 -20   7 37.9907 101.917  33
   2  20  -7 160.558 101.524  32
  -2 -20   6 4575.69 512.946  45
   2 -20  -6 3930.76 823.349  60
   2  20  -6 3171.73 579.436  48
   2 -20  -6 3811.81 782.853  55
   2 -20  -6 3383.73 894.405  54
  -2 -20   6 3144.44 499.755  33
   2  20  -6 5311.47 517.509  32
  -2 -20   5 1235.47 252.677  45
   2 -20  -5 1664.61 546.723  60
   2  20  -5 846.797 314.960  48
   2 -20  -5 1577.82 601.458  54
  -2 -20   5 687.891 232.640  33
   2  20  -5 1255.75 252.816  32
  -2 -20   4 18351.8 1251.02  45
   2 -20  -4 20655.8 1865.74  60
   2 -20  -3 895.492 248.788  46
  -2 -20   3 1147.88 255.690  45
   2 -20  -3 1526.63 436.958  62
   2 -20  -3 1583.98 501.899  60
  -2 -20   3 1306.53 348.218  34
   2  20  -3 1640.71 287.513  10
   2 -20  -2 10219.5 975.596  46
  -2 -20   2 11827.4 982.472  45
   2 -20  -2 11227.0 1025.75  38
  -2 -20   2 10197.7 1111.58  34
   2  20  -2 14351.3 1032.82  10
  -2 -20   1 545.693 206.032  49
  -2  20   1 782.228 186.627  29
   2 -20  -1 661.566 205.271  25
   2 -20  -1 633.425 202.707  46
  -2 -20   1 446.053 162.954  45
   2 -20  -1 467.602 183.418  38
  -2 -20   1 776.631 287.100  34
  -2 -20   0 1325.98 317.437  49
  -2 -20   0 767.984 223.575  25
  -2  20   0 1023.77 210.433  29
   2 -20   0 691.581 226.709  25
   2 -20   0 891.559 230.850  46
  -2 -20   0 1162.09 242.890  45
  -2 -20   0 1320.54 337.066  34
   2 -20   0 746.365 319.858  34
   2 -20   1-69.5625 170.287  34
  -2 -20  -1-84.3344 206.447  51
  -2 -20  -1-55.2454 135.239  49
  -2  20  -1 110.827 85.7937  29
  -2 -20  -1 40.0877 152.028  25
  -2 -20  -1-35.1562 76.9767  45
   2 -20   1-35.5391 86.9996  46
  -2 -20  -1 53.0331 129.824  34
  -2  20  -1 132.542 91.7717  10
  -2 -20  -2 1499.23 305.270  45
   2 -20   2 2188.33 358.894  46
  -2  20  -2 2535.74 332.442  29
   2 -20   2 1909.99 397.974  25
  -2 -20  -2 2180.82 365.209  25
  -2 -20  -2 3382.48 674.817  51
   2 -20   2 2220.36 492.489  34
   2 -20   3 1245.38 272.692  46
  -2  20  -3 612.656 164.610  29
  -2 -20  -3 856.296 378.208  51
   2 -20   3 743.805 299.147  34
  -2 -20  -4 11045.6 1383.01  51
   2 -20   4 11489.8 1166.50  34
  -2  20  -4 12486.2 988.715  29
   2 -20   5 1344.20 280.420  46
  -2 -20  -5 1146.13 296.685  23
  -2 -20  -5 1869.81 658.476  57
  -2 -20  -5 1622.13 454.913  51
   2 -20   6 9776.62 831.716  46
  -2 -20  -6 8828.47 881.234  23
  -2 -20  -6 8556.21 1342.06  57
  -2 -20  -6 9302.16 953.038  58
   2 -20   7 374.374 134.818  46
  -2 -20  -7 247.243 134.908  23
  -2 -20  -7 189.426 156.360  58
  -2 -20  -7 300.236 268.852  61
   2 -20   8 1192.08 187.852  46
  -2 -20  -8 1241.08 384.732  61
  -2 -20  -8 901.557 195.894  23
  -2 -21   9 1051.95 153.298  45
   2 -21  -9 353.354 223.011  60
   2 -21  -9 440.532 242.506  53
  -2 -21   9 740.556 145.066  33
  -2 -21   8 1405.82 218.898  45
   2 -21  -8 477.598 338.615  60
   2  21  -8 2040.29 346.984  48
   2 -21  -8 806.738 360.709  55
  -2 -21   8 1421.16 245.145  33
   2  21  -8 1210.12 195.017  32
  -2 -21   7 1471.09 252.128  45
   2 -21  -7 441.167 328.738  60
   2 -21  -7 1209.73 529.217  54
   2  21  -7 1570.90 357.220  48
   2 -21  -7 573.950 340.126  55
   2  21  -7 1846.78 267.777  32
  -2 -21   7 1799.00 308.147  33
  -2 -21   6 3659.12 443.190  45
   2 -21  -6 3689.62 786.666  60
   2 -21  -6 2351.72 616.571  55
   2  21  -6 2663.13 504.555  48
   2 -21  -6 1285.33 581.974  54
  -2 -21   6 3013.64 454.121  33
   2  21  -6 3412.67 405.177  32
  -2 -21   5 252.795 131.667  45
   2 -21  -5-113.430 176.019  60
   2  21  -5 539.269 233.669  48
   2 -21  -5 161.093 249.693  54
   2  21  -5 259.223 146.746  32
   2 -21  -4 192.523 151.028  46
  -2 -21   4 635.863 193.614  45
  -2 -21   4 465.738 213.380  34
   2 -21  -3 1126.25 294.996  46
  -2 -21   3 2428.31 362.346  45
   2 -21  -3 2616.21 624.352  60
  -2 -21   3 1448.27 365.887  34
  -2 -21   2 1291.04 349.467  34
   2 -21  -2 1019.63 263.151  46
  -2 -21   2 1447.78 283.421  45
   2 -21  -2 894.586 253.572  38
   2  21  -2 1215.02 252.131  10
  -2 -21   1 6450.10 676.936  45
   2 -21  -1 5596.60 672.394  46
  -2  21   1 8262.99 686.604  29
   2 -21  -1 5929.06 702.819  25
  -2 -21   1 7524.06 880.202  34
  -2 -21   1 8093.50 835.712  49
  -2 -21   0 9473.04 957.789  49
   2 -21   0 7275.31 834.655  25
  -2  21   0 9566.43 762.846  29
  -2 -21   0 7030.23 782.820  25
  -2 -21   0 7834.19 773.971  45
   2 -21   0 7632.33 783.643  46
  -2 -21   0 8326.00 944.667  34
   2 -21   0 8995.83 1024.55  34
  -2  21   0 8891.91 748.788  10
  -2 -21  -1 10531.3 1225.45  51
  -2  21  -1 9261.47 778.811  29
  -2 -21  -1 6970.52 783.869  45
   2 -21   1 9797.45 863.569  46
   2 -21   1 10174.0 1091.95  34
  -2 -21  -1 9856.98 999.189  34
  -2  21  -1 8876.83 772.578  10
  -2 -21  -2 6678.54 756.516  45
   2 -21   2 10233.5 853.089  46
  -2  21  -2 8063.47 734.395  29
   2 -21   2 8375.72 993.839  34
  -2 -21  -2 10824.0 1272.74  51
   2 -21   3 3156.42 436.740  46
  -2  21  -3 2950.13 377.253  29
   2 -21   3 2015.65 458.168  34
  -2 -21  -3 3692.09 754.760  51
   2 -21   4 1455.35 292.451  46
  -2 -21  -4 859.471 273.992  23
   2 -21   4 1157.33 312.221  34
  -2 -21  -4 1510.45 478.449  51
   2 -21   5-33.8758 98.1200  46
  -2 -21  -5 47.5853 116.487  23
  -2 -21  -5 84.3841 206.569  51
  -2  21  -6 519.213 139.149  32
  -2 -21  -6 626.883 211.685  23
   2 -21   6 431.883 153.959  46
   2 -21   7 566.863 147.014  46
  -2 -21  -7 298.751 138.387  23
  -2 -21  -7 757.525 360.022  61
   2 -21   8 1707.26 207.543  46
  -2 -21  -8 1248.89 216.284  23
  -2 -22   9 27.9531 48.5723  33
  -2 -22   9 142.218 62.3688  45
   2 -22  -9 107.586 131.751  53
  -2 -22   8 19.3856 56.1583  45
   2  22  -8 104.215 100.623  48
   2 -22  -8 87.9179 136.120  60
  -2 -22   8 22.6439 70.1226  33
   2  22  -8-16.9104 48.9903  32
  -2 -22   7 626.050 158.172  45
   2 -22  -7 144.034 159.426  54
   2  22  -7 515.916 193.552  48
   2 -22  -7 451.528 297.519  55
   2 -22  -7 105.236 164.617  60
  -2 -22   7 522.605 179.628  33
   2  22  -7 546.104 149.236  32
  -2 -22   6 380.138 167.361  45
   2 -22  -6 630.579 456.992  54
   2  22  -6 681.775 249.491  48
   2 -22  -6-99.8021 190.159  55
   2 -22  -6 453.149 328.661  60
   2  22  -6 414.052 146.120  32
  -2 -22   6 259.490 152.987  33
  -2 -22   5 7856.83 744.198  45
   2 -22  -5 5185.96 1153.79  54
   2 -22  -5 7708.94 1178.15  60
   2  22  -5 8412.33 734.127  32
   2 -22  -4 1459.90 497.144  60
  -2 -22   4 1331.03 330.108  34
   2 -22  -4 1137.76 300.618  46
  -2 -22   4 1279.45 270.567  45
  -2 -22   3 14092.9 1285.43  34
  -2 -22   3 13598.9 1108.17  45
   2 -22  -3 10091.2 1088.53  46
  -2 -22   2 1625.60 387.642  34
   2 -22  -2 981.513 263.509  46
  -2 -22   2 1322.23 278.443  45
  -2 -22   1 5661.60 765.047  34
  -2 -22   1 5901.12 635.226  45
   2 -22  -1 5363.00 643.018  46
  -2  22   0 122.742 111.461  29
  -2 -22   0 39.3929 105.683  45
   2 -22   0-164.479 191.014  46
  -2 -22   0 123.229 190.812  34
   2 -22   0-67.4958 195.524  34
  -2 -22  -1 617.739 305.978  51
  -2  22  -1 241.488 120.345  29
   2 -22   1 440.863 181.695  46
  -2 -22  -1 639.047 201.086  45
  -2 -22  -1 113.653 140.133  34
   2 -22   1 137.573 213.664  34
  -2 -22  -2 40.8188 77.4722  45
   2 -22   2 194.897 153.897  46
  -2  22  -2 29.5290 79.2558  29
  -2 -22  -2 95.1959 255.299  51
   2 -22   2 131.382 176.189  34
  -2 -22  -3 7209.32 1071.64  51
   2 -22   3 7873.90 752.011  46
   2 -22   3 6332.54 828.540  34
  -2  22  -3 7137.20 655.629  29
   2 -22   4 1326.18 282.452  46
  -2 -22  -4 1164.90 305.762  23
   2 -22   4 951.592 287.222  34
  -2 -22  -4 1120.00 450.218  51
   2 -22   5 10726.5 858.858  46
  -2 -22  -5 8812.66 905.016  23
   2 -22   6 729.585 181.891  46
  -2 -22  -6 677.252 208.392  23
  -2  22  -6 876.575 167.983  32
  -2 -22  -6 317.270 223.242  51
  -2 -22  -7 3606.52 688.992  61
  -2 -22  -7 2963.02 403.714  23
   2 -22   7 3772.55 375.231  46
   2 -22   8 153.398 66.2982  46
  -2 -22  -8 241.544 198.543  61
  -2 -23   8 2657.84 273.339  45
   2 -23  -8 1419.29 413.821  60
   2  23  -8 2128.80 238.737  32
  -2 -23   8 1877.12 250.821  33
  -2 -23   7 330.269 118.539  45
   2 -23  -7-134.536 208.399  54
   2  23  -7 81.9123 110.031  48
   2 -23  -7-99.0751 153.536  60
  -2 -23   7 238.546 126.657  33
   2  23  -7 121.932 91.9730  32
  -2 -23   6 2935.67 374.139  45
   2  23  -6 2644.09 452.518  48
   2 -23  -6 1529.53 512.740  55
   2 -23  -6 2890.21 829.172  54
   2 -23  -6 2863.39 676.782  60
   2  23  -6 2565.93 333.024  32
  -2 -23   5 136.511 118.574  45
   2 -23  -5 320.633 304.154  54
   2 -23  -5 114.007 249.822  60
   2  23  -5 205.626 120.746  32
  -2 -23   4 49.5460 121.316  34
   2 -23  -4-113.553 248.640  60
   2 -23  -4 100.689 145.845  46
  -2 -23   4 186.289 135.306  45
   2 -23  -3 112.119 212.641  60
  -2 -23   3 57.3356 153.812  34
   2 -23  -3 48.8138 106.966  46
  -2 -23   3 155.735 127.942  45
  -2 -23   2 4974.66 588.090  45
   2 -23  -2 3939.62 571.176  46
   2 -23  -1 44.9360 184.070  46
  -2 -23   1 40.7994 99.8794  45
  -2 -23   1-63.9323 121.231  34
  -2 -23   0 14572.1 1264.00  45
   2 -23   0 16974.5 1323.23  46
   2 -23   0 15578.9 1469.92  34
  -2 -23   0 17961.5 1501.88  34
  -2  23   0 15348.3 1199.69  29
  -2 -23  -1 525.882 320.444  51
  -2  23  -1 768.321 191.052  29
   2 -23   1 499.267 202.058  46
  -2 -23  -1 750.895 222.217  45
  -2 -23  -1 687.379 253.632  34
   2 -23   1 600.707 275.968  34
  -2 -23  -2 11318.7 1332.41  51
  -2  23  -2 9492.36 840.326  29
   2 -23   2 11926.7 979.930  46
   2 -23   2 10184.1 1097.69  34
  -2 -23  -2 9426.45 981.064  15
   2 -23   3 113.739 101.692  46
  -2  23  -3 27.9807 75.0667  29
   2 -23   3 56.2689 137.762  34
  -2 -23  -3-95.7072 256.658  51
   2 -23   4 2535.23 368.882  46
  -2 -23  -4 1543.42 359.260  23
   2 -23   4 1866.92 379.134  34
  -2 -23  -4 2169.59 545.194  51
   2 -23   5 60.9238 81.6871  46
  -2 -23  -5-44.8395 120.242  23
   2 -23   5 35.4406 116.397  34
  -2 -23  -5-77.6648 190.120  51
   2 -23   6 490.577 136.618  46
  -2 -23  -6 297.969 137.573  23
  -2  23  -6 466.690 113.990  32
  -2 -23  -6 643.797 280.426  51
  -2 -23  -7 159.523 214.301  61
  -2 -23  -7 191.672 112.945  23
   2 -23   7 266.914 88.1260  46
  -2 -24   8-14.0381 40.6620  45
   2 -24  -8 68.1921 129.305  60
  -2 -24   8 44.1238 55.7785  33
  -2 -24   7 527.521 140.481  45
   2  24  -7 450.325 162.514  48
   2 -24  -7 122.634 191.241  54
   2 -24  -7 453.986 263.985  60
  -2 -24   7 483.720 135.962  33
   2  24  -7 316.912 113.067  32
  -2 -24   6 408.017 141.601  45
   2 -24  -6 287.384 315.477  54
   2 -24  -6 208.775 256.595  60
   2  24  -6 477.624 136.092  32
   2 -24  -5 3732.79 925.716  54
   2 -24  -5 2344.99 647.134  60
  -2 -24   5 4383.99 486.119  45
   2 -24  -4 1748.70 383.140  46
  -2 -24   4 2682.53 395.909  45
   2 -24  -4 2833.81 681.708  60
  -2 -24   4 2533.07 438.412  34
  -2 -24   3 6432.69 664.785  45
   2 -24  -3 4468.53 644.784  46
   2 -24  -3 7678.59 1122.74  60
  -2 -24   3 6587.86 771.728  34
  -2 -24   2 4016.56 614.554  34
   2 -24  -2 3093.53 499.184  46
  -2 -24   2 4104.28 519.989  45
  -2 -24   1 2143.24 467.717  34
  -2 -24   1 2189.99 372.563  45
   2 -24  -1 1872.08 372.713  46
  -2  24   0 570.461 173.020  29
  -2 -24   0 589.085 192.662  45
   2 -24   0 480.198 187.896  46
  -2 -24   0 491.786 235.360  34
   2 -24   0 816.043 309.024  34
  -2 -24  -1 170.047 228.014  51
  -2  24  -1 61.3003 88.8147  29
   2 -24   1-42.3902 92.8503  46
  -2 -24  -1 85.4444 104.614  45
  -2 -24  -1 56.4532 138.219  34
   2 -24   1 63.4975 139.053  34
   2 -24   2 637.156 204.088  46
  -2  24  -2 758.466 190.831  29
   2 -24   2 775.942 295.188  34
  -2 -24  -2 821.949 376.415  51
  -2 -24  -3 4319.91 793.555  51
   2 -24   3 4339.09 514.800  46
   2 -24   3 3195.73 534.697  34
  -2 -24  -3 3014.37 482.959  16
   2 -24   4 3270.22 421.747  46
  -2 -24  -4 3258.87 489.462  23
  -2 -24  -4 2482.13 591.374  51
   2 -24   4 2088.12 394.277  34
   2 -24   5 4800.66 487.427  46
  -2 -24  -5 4599.33 560.735  23
   2 -24   5 3270.28 446.782  34
  -2 -24  -5 4321.59 692.111  51
   2 -24   6 1761.52 254.557  46
  -2 -24  -6 1461.12 287.389  23
  -2  24  -6 1861.83 223.224  32
  -2 -24  -6 1312.22 343.824  51
  -2 -24  -7 697.939 303.358  61
  -2 -24  -7 1109.32 210.984  23
   2 -24   7 1349.55 181.446  46
  -2 -25   7 2042.15 245.261  45
   2  25  -7 1899.49 221.424  32
  -2 -25   6 296.606 116.465  45
   2 -25  -6 530.429 356.140  54
   2 -25  -6 389.416 261.800  60
   2  25  -6 356.476 116.388  32
   2 -25  -5 1624.20 610.841  54
   2 -25  -5 1170.33 444.123  60
  -2 -25   5 1577.14 275.076  45
   2 -25  -4 155.751 295.402  54
   2 -25  -4 97.5353 141.399  46
  -2 -25   4 103.631 107.155  45
   2 -25  -4 330.703 295.674  60
  -2 -25   4 86.6966 125.721  34
   2 -25  -3-49.3557 132.377  46
  -2 -25   3 113.354 92.5310  45
   2 -25  -3 111.841 212.086  60
  -2 -25   3 260.666 180.500  34
   2 -25  -2 576.505 214.547  46
  -2 -25   2 766.185 233.222  45
   2 -25  -2 673.126 349.923  60
  -2 -25   2 1046.89 308.246  34
  -2 -25   1 8430.92 938.843  34
   2 -25  -1 6439.66 751.256  46
  -2 -25   1 7548.57 765.659  45
  -2  25   0 1710.75 290.454  29
  -2 -25   0 1601.76 388.902  34
   2 -25   0 2109.59 429.886  34
   2 -25   0 1586.52 328.518  46
  -2 -25   0 1102.01 277.007  45
  -2 -25  -1 9170.50 923.945  45
   2 -25   1 11209.8 977.084  46
  -2 -25  -1 9400.14 1012.43  34
   2 -25   1 10693.1 1087.30  34
  -2  25  -1 10699.5 866.811  29
   2 -25   2 1834.10 332.812  46
  -2  25  -2 1148.83 231.908  29
  -2 -25  -2 1810.01 505.995  51
   2 -25   2 1486.86 355.911  34
  -2 -25  -3 3615.34 711.944  51
  -2 -25  -3 3897.56 553.890  23
   2 -25   3 4689.70 512.757  46
   2 -25   3 3289.08 512.775  34
  -2 -25  -3 3099.82 475.330  16
   2 -25   4 313.684 142.571  46
  -2 -25  -4 270.145 156.762  23
   2 -25   4 455.680 177.161  34
  -2 -25  -4 79.0019 194.112  51
   2 -25   5 25.2558 78.2049  46
  -2 -25  -5-38.7234 94.7946  23
   2 -25   5 81.3748 98.4893  34
  -2 -25  -5-65.0365 159.207  51
  -2  25  -6 13.3976 38.8282  32
  -2 -25  -6 90.1949 93.1039  23
   2 -25   6 19.0552 55.2086  46
  -2 -26   7 29.9323 51.8127  45
   2 -26  -7-69.2658 131.341  60
   2  26  -7 11.6184 40.2233  32
   2 -26  -6 1067.51 460.155  54
   2 -26  -6 1413.45 463.869  60
  -2 -26   6 1937.69 257.045  45
   2 -26  -5 136.705 259.219  54
   2 -26  -5-99.7003 189.051  60
  -2 -26   5 54.8664 73.5689  45
   2 -26  -4 5308.95 1119.77  54
  -2 -26   4 6319.26 639.582  45
   2 -26  -4 6537.73 1019.46  60
  -2 -26   4 6637.97 695.672  34
   2 -26  -3-47.5632 104.145  46
  -2 -26   3 144.005 104.280  45
   2 -26  -3 216.786 205.535  60
  -2 -26   3-47.8618 117.167  34
  -2 -26   2 4181.40 536.410  45
   2 -26  -2 4068.51 574.561  46
  -2 -26   2 5250.19 685.712  34
  -2 -26   1 113.820 176.242  34
  -2 -26   1 40.6363 77.1077  45
   2 -26  -1 45.8167 100.358  46
   2 -26   0 347.761 167.878  46
  -2 -26   0 583.180 196.059  45
  -2  26   0 594.395 178.059  29
  -2 -26   0 781.176 275.018  34
   2 -26   0 693.438 256.510  34
  -2  26  -1 56.7149 76.0504  29
   2 -26   1-53.6127 166.012  34
  -2 -26  -1-49.0228 120.010  15
   2 -26   1-41.2184 127.635  46
   2 -26   2 1493.55 295.360  46
   2 -26   2 1486.74 344.798  34
  -2 -26  -2 1343.85 423.423  51
  -2 -26  -3 78.3713 191.852  51
  -2 -26  -3-90.4662 110.732  23
   2 -26   3 132.793 114.934  46
   2 -26   3 42.2833 113.390  34
  -2 -26  -3 38.4985 111.513  16
   2 -26   4 5406.70 538.053  46
  -2 -26  -4 5018.06 598.786  23
   2 -26   4 4709.58 538.033  34
  -2 -26  -4 4751.19 747.601  51
   2 -26   5 22.4923 65.1580  46
  -2 -26  -5-68.8775 106.644  23
  -2  26  -5-16.1995 53.2160  32
  -2 -26  -5 56.8776 152.527  51
  -2 -26  -6 3301.16 383.811  23
   2 -26   6 3960.32 340.822  46
  -2 -26  -6 3247.92 603.826  61
  -2  26  -6 2776.18 272.317  32
  -2 -27   6 547.490 124.948  45
   2 -27  -6 154.360 170.295  60
   2 -27  -6 202.634 193.267  54
  -2 -27   5 602.188 151.661  45
   2 -27  -5 181.617 200.702  60
   2 -27  -5 735.757 380.690  54
  -2 -27   4 118.105 107.213  45
   2 -27  -4-98.4136 152.370  60
  -2 -27   4 68.1694 118.004  34
   2 -27  -4-135.800 148.672  54
  -2 -27   3 470.106 188.761  34
  -2 -27   3 372.078 145.520  45
   2 -27  -3 494.787 192.302  46
   2 -27  -3 410.246 276.130  60
  -2 -27   2 882.289 270.449  34
  -2 -27   2 516.330 183.736  45
   2 -27  -2 452.614 194.895  46
   2 -27  -2 932.525 410.396  60
  -2 -27   1 4055.71 574.343  34
   2 -27  -1 3175.69 489.560  46
  -2 -27   1 3103.71 455.463  45
   2 -27   0 2594.30 449.653  34
  -2 -27   0 2450.24 456.334  34
  -2 -27   0 2361.10 422.542  15
   2 -27   0 2923.75 436.142  46
  -2 -27   0 2313.12 385.460  45
  -2  27  -1 5975.85 581.846  29
   2 -27   1 6927.44 695.505  46
   2 -27   1 6959.56 756.181  34
  -2 -27  -1 5725.54 692.066  15
  -2 -27  -2 1823.04 474.710  51
   2 -27   2 2227.51 349.451  46
   2 -27   2 1823.04 367.645  34
  -2 -27  -2 2030.81 375.320  16
  -2 -27  -3 2281.93 501.988  51
  -2 -27  -3 2724.92 418.816  23
   2 -27   3 2893.43 385.756  46
   2 -27   3 2552.79 389.705  34
  -2 -27  -3 2532.52 389.746  16
   2 -27   4 250.156 126.158  46
  -2 -27  -4 145.294 119.990  23
   2 -27   4 276.446 125.446  34
  -2 -27  -4 246.259 202.605  51
   2 -27   5 18.8106 58.2851  46
  -2  27  -5 80.5511 48.7923  32
  -2 -27  -5-29.3728 85.1038  23
  -2 -28   5 1605.32 225.829  45
   2 -28  -5 796.847 345.630  60
   2 -28  -5 840.931 371.130  54
  -2 -28   4 1399.40 233.311  45
   2 -28  -4 534.783 299.026  60
  -2 -28   4 1090.84 226.124  34
   2  28  -4 1008.12 191.857  36
   2 -28  -4 1207.70 515.690  54
   2 -28  -3 4934.74 977.527  54
   2 -28  -3 2761.65 448.103  46
  -2 -28   3 3745.63 446.564  45
   2 -28  -3 4503.61 784.713  60
  -2 -28   3 4438.79 518.713  34
  -2 -28   3 3790.25 447.798  15
  -2 -28   2 777.867 200.204  45
   2 -28  -2 377.972 176.894  46
  -2 -28   2 904.663 257.292  34
  -2 -28   2 871.884 228.721  15
  -2 -28   1 1834.41 327.783  45
   2 -28  -1 1689.29 329.367  46
  -2 -28   1 1795.70 367.174  34
  -2 -28   1 2118.50 371.725  15
  -2 -28   0 83.9543 145.462  15
   2 -28   0 121.019 125.072  34
   2 -28   0 77.8074 112.863  46
  -2 -28   0 148.440 107.677  45
  -2 -28  -1-40.2124 116.480  16
  -2 -28  -1-39.4810 114.361  15
   2 -28   1 202.100 146.766  34
   2 -28   1-36.0738 96.7429  46
  -2 -28  -2 179.745 207.567  51
   2 -28   2 224.642 121.951  46
  -2 -28  -2 109.189 112.966  16
   2 -28   2 36.8437 139.940  34
   2 -28   3 2136.86 306.744  46
  -2 -28  -3 2246.82 357.819  23
   2 -28   3 1820.39 307.948  34
  -2 -28  -3 2289.09 460.959  51
  -2  28  -4 707.121 134.781  32
   2 -28   4 731.626 162.213  34
   2 -28   4 1054.06 192.612  46
  -2 -28  -4 918.381 214.390  23
  -2 -29   5 16.4721 40.3449  45
   2 -29  -5 65.9361 102.092  60
  -2 -29   4 21.9810 63.6842  45
   2 -29  -4 77.5398 120.058  60
   2  29  -4 36.3745 66.0527  36
   2 -29  -4-102.205 158.243  54
  -2 -29   3 26.4516 64.8387  45
   2 -29  -3-83.4643 158.298  60
  -2 -29   3 146.933 96.7206  15
   2 -29  -3 226.400 214.673  54
  -2 -29   2 1509.43 271.703  15
  -2 -29   2 1618.31 270.921  45
   2 -29  -2 752.474 230.408  46
  -2 -29   1-34.9286 101.254  15
  -2 -29   1-32.3922 117.686  45
   2 -29  -1-148.445 177.142  46
   2 -29  -1-85.8724 188.065  60
  -2 -29   0 8056.88 745.563  16
  -2 -29   0 7201.57 727.796  15
   2 -29   0 5985.08 677.504  46
   2 -29   1-66.6029 109.372  34
  -2 -29  -1 33.5206 103.796  15
  -2 -29  -1 34.4487 92.3790  16
   2 -29   1 32.0399 85.9198  46
   2 -29   2 5779.11 550.383  46
   2 -29   2 5313.71 551.900  34
  -2 -29  -2 4755.59 539.900  16
   2 -29   3 24.2036 64.9759  34
  -2 -29  -3 85.7592 93.9349  23
   2 -29   3 68.1346 70.3909  46
   2 -29   4 846.844 151.313  46
  -2  29  -4 714.055 119.336  32
  -2 -30   4 379.903 103.771  45
   2 -30  -4 252.797 184.155  60
   2 -30  -3 1854.98 527.069  54
   2 -30  -3 2069.34 470.570  60
  -2 -30   3 2064.73 286.228  45
   2  30  -3 3192.24 322.402  36
  -2 -30   3 2610.49 300.190  15
  -2 -30   2 995.734 197.354  45
   2 -30  -2 578.923 182.272  46
   2 -30  -2 742.596 296.896  60
  -2 -30   2 972.816 194.996  15
   2 -30  -2 794.444 363.647  54
  -2 -30   1 1549.38 264.003  15
  -2 -30   1 1166.57 226.880  16
   2 -30  -1 1406.70 263.182  46
   2 -30  -1 968.636 354.025  60
  -2 -30   0 29.5624 79.3919  15
   2 -30   0 30.4292 100.031  46
   2 -30   0 71.2993 156.171  60
   2 -30   1 54.2782 84.0349  46
   2 -30   1 65.5041 160.351  60
   2 -30   1-26.0877 85.6793  34
  -2 -30  -1-56.3708 97.5760  16
  -2 -30  -1 27.0167 83.6560  15
   2 -30   2 419.569 127.261  46
  -2 -30  -2 463.509 145.780  16
   2 -30   2 372.179 127.007  34
   2 -31  -2 423.091 210.410  60
   2  31  -2 335.246 108.232  36
  -2 -31   2 433.032 118.676  15
   2 -31  -1 1164.21 225.902  46
   2 -31  -1 1337.43 362.950  60
   2 -31  -1 861.662 364.324  54
  -2 -31   1 1953.84 256.122  16
  -2 -31   1 2017.57 262.647  15
   2 -31   0 877.415 195.097  46
  -2 -31   0 1273.80 216.260  15
  -2 -31   0 1258.62 216.045  16
   2 -31   1 2559.71 321.531  46
  -2 -31  -1 3006.71 346.021  16
  -3   0  12 16.1717 55.9872  45
   3   0 -12-43.2939 116.098  56
   3   0 -12 54.5334 73.1198  58
   3   0 -11 434.250 179.187  58
   3   0 -11 273.554 237.741  56
   3   0 -10-57.2895 140.281  58
   3   0  -9 1445.99 402.848  47
   3   0  -9 287.770 282.531  55
   3   0  -9 1565.86 394.566  58
   3   0  -8-75.7446 117.353  47
   3   0  -8-67.0115 127.143  58
   3   0  -8-91.1887 199.708  55
   3   0  -7 15216.8 1095.54  37
   3   0  -7 14022.4 1320.14  58
   3   0  -6-30.6748 100.745  37
   3   0  -6 51.4475 112.646  64
   3   0  -5 5545.09 516.628  37
   3   0  -5 4590.46 572.595  64
   3   0  -5 4336.22 492.436  43
   3   0  -4 21.3488 73.9121  37
  -3   0   4-14.8409 45.9608   9
   3   0  -4 66.6008 68.7463  43
  -3   0   3 13957.1 945.504   9
   3   0  -3 14757.2 997.283  43
  -3   0   2 9.25667 35.1049   8
  -3   0   2-10.7098 45.4097   9
   3   0  -2 28.3420 55.9360  43
  -3   0   1 809.145 116.718  24
  -3   0   1 902.727 110.765   8
  -3   0   1 845.857 91.5331   2
  -3   0   1 826.794 111.848   9
  -3   0   1 709.732 106.657  39
  -3   0   0-8.22214 29.8590   9
  -3   0   0-9.89647 35.9375  24
  -3   0  -1 61505.5 3767.71   7
  -3   0  -1 67106.5 3817.69  26
  -3   0  -1 66515.8 3836.10  27
  -3   0  -2 14.5957 47.9541  27
  -3   0  -2 14.1629 49.0485  26
  -3   0  -2 59.7785 72.3617  28
  -3   0  -3 52100.3 3089.57  26
  -3   0  -3 47941.5 3118.35  28
  -3   0  -4 24.7909 54.3142  26
  -3   0  -4 54.2841 84.0659  28
  -3   0  -5 27484.9 1830.45  23
  -3   0  -5 29336.1 1827.46  28
  -3   0  -5 23102.1 1930.69  52
  -3   0  -5 26516.5 1770.23  11
  -3   0  -5 26250.6 1824.96  19
  -3   0  -5 25752.4 1747.97  13
  -3   0  -5 23367.1 1772.21  20
  -3   0  -5 23471.2 2098.71  56
  -3   0  -6-32.3076 100.056  11
  -3   0  -6-152.589 191.387  19
  -3   0  -6 119.058 108.087  13
  -3   0  -6 37.4441 71.0243  20
  -3   0  -6-62.9410 154.088  52
  -3   0  -6-86.4342 189.258  56
  -3   0  -7 1088.10 361.705  59
  -3   0  -7 1249.53 272.036  11
  -3   0  -7 1055.53 282.418  19
  -3   0  -7 1444.15 310.675  20
  -3   0  -7 1054.19 398.503  56
  -3   0  -8 72.6393 137.743  59
  -3   0  -8-78.1725 171.165  19
  -3   0  -8 81.6359 126.397  20
  -3   0  -8-102.260 158.326  18
  -3   0  -8-95.3125 180.734  56
  -3   0  -9 438.380 207.792  59
  -3   0  -9 562.108 208.439  18
  -3   0  -9 572.713 298.532  56
  -3   0 -10-44.8121 109.699  59
  -3   0 -10 30.6492 111.285  18
  -3   0 -11 796.142 181.071  59
  -3  -1  12 430.515 108.577  45
   3   1 -12 295.673 167.355  56
   3  -1 -12 87.6504 118.412  56
   3   1 -12 372.504 127.794  58
   3  -1 -12 137.898 96.5720  58
   3  -1 -11 285.162 192.039  53
   3   1 -11 342.065 176.091  58
   3  -1 -11 395.004 174.196  58
   3   1 -11 200.290 194.233  56
   3  -1 -11 347.472 228.965  56
   3  -1 -10 1431.50 477.462  53
   3   1 -10 2771.17 477.223  58
   3  -1 -10 2591.31 477.016  58
   3  -1  -9 1247.08 378.563  47
   3   1  -9 815.450 300.991  47
   3  -1  -9 1920.41 530.306  55
   3   1  -9 670.615 370.096  55
   3  -1  -9 1572.03 392.547  58
   3   1  -9 1944.14 425.602  58
   3   1  -8 3834.88 685.682  47
   3  -1  -8 3577.70 676.401  47
   3  -1  -8 4718.89 811.305  55
   3   1  -8 3209.56 677.556  55
   3   1  -8 6939.65 830.891  58
   3  -1  -8 5960.18 783.755  58
   3  -1  -7 1073.78 338.446  47
   3   1  -7 609.276 264.401  47
   3   1  -7 1265.40 256.555  37
   3  -1  -7 1450.36 281.042  37
   3   1  -7 1669.89 396.554  58
   3  -1  -7 1411.04 370.289  58
   3  -1  -7 634.748 294.943  55
   3  -1  -6 1122.20 311.258  64
   3   1  -6 1152.25 292.728  64
   3   1  -6 1260.10 245.056  37
   3  -1  -6 1162.48 246.396  37
   3   1  -6 1118.89 212.670   6
   3  -1  -5 963.536 256.687  64
   3   1  -5 1346.03 289.063  64
   3   1  -5 1059.63 210.406  37
   3  -1  -5 964.363 215.548  37
   3   1  -5 946.111 172.607   6
   3  -1  -5 676.622 175.727  43
   3   1  -5 808.780 203.718  43
   3   1  -4 9015.72 705.339  37
   3  -1  -4 9105.51 728.474  37
   3   1  -4 8861.42 665.822   6
  -3   1   4 8677.79 649.299   9
   3   1  -4 9528.86 742.379  43
   3  -1  -4 9061.21 709.645  43
  -3   1   3 2762.38 251.991   8
  -3   1   3 3039.46 273.074   9
   3   1  -3 2849.27 313.070  43
   3  -1  -3 2956.05 301.223  43
  -3   1   2 45934.7 2703.61   8
  -3  -1   2 43998.2 2710.66   8
  -3   1   2 44242.0 2717.44   9
  -3  -1   2 44496.4 2723.24   9
   3   1  -2 49974.6 2780.58  43
  -3  -1   1 14990.7 993.050  24
  -3   1   1 14842.1 993.743  24
  -3  -1   1 15539.2 990.222  39
  -3  -1   1 16079.7 984.207   8
  -3   1   1 15866.5 988.051   9
  -3  -1   1 15333.4 987.053   9
  -3   1   1 14151.2 949.315   2
  -3   1   1 16320.7 981.006   8
   3   1  -1 18497.8 1041.61  43
  -3  -1   0 63691.4 3762.26  24
  -3   1   0 63700.5 3760.48  24
  -3  -1   0 62714.4 3739.93   9
  -3   1   0 64640.2 3747.70   8
  -3  -1   0 63673.3 3743.49   8
  -3  -1   0 63318.1 3740.62  39
  -3   1  -1 11199.9 727.913   7
  -3  -1  -1 10294.1 712.953   7
  -3  -1  -1 12027.3 791.945  27
  -3  -1  -1 11615.7 767.312  26
  -3   1  -1 12112.4 767.234  26
  -3   1  -1 12180.8 776.995  27
  -3   1  -2 6814.92 506.170  26
  -3  -1  -2 5301.38 519.151  28
  -3   1  -2 7065.67 509.254  27
  -3  -1  -2 6428.08 514.219  27
  -3  -1  -2 6284.88 500.246  26
  -3  -1  -3 19.3702 47.4235  26
  -3   1  -3-18.7162 54.2159  26
  -3  -1  -3 19.7683 57.2632  27
  -3  -1  -3 93.4516 88.6036  28
  -3   1  -3 70.2925 76.9571  28
  -3  -1  -4 2376.79 320.948  26
  -3   1  -4 2637.95 328.165  26
  -3  -1  -4 2411.59 337.974  28
  -3   1  -4 3447.54 381.981  28
  -3   1  -5 4348.42 626.056  52
  -3  -1  -5 4309.83 691.611  56
  -3   1  -5 4446.61 702.970  56
  -3  -1  -5 4254.15 464.281  11
  -3  -1  -5 4723.29 521.678  19
  -3  -1  -5 3819.72 475.287  20
  -3   1  -5 3952.51 443.677  13
  -3   1  -5 4094.69 486.938  20
  -3   1  -5 3655.64 452.370  11
  -3   1  -5 4895.31 537.691  19
  -3   1  -5 4687.41 499.176  28
  -3   1  -5 5186.31 540.189  23
  -3  -1  -5 4478.92 513.198  23
  -3  -1  -5 5020.01 518.958  28
  -3   1  -6 10812.4 1172.30  52
  -3  -1  -6 14073.5 1429.42  56
  -3   1  -6 12789.7 1374.66  56
  -3   1  -6 10596.2 972.802  11
  -3   1  -6 13674.5 1078.90  19
  -3  -1  -6 12419.1 1050.76  19
  -3   1  -6 12898.4 995.660  13
  -3  -1  -6 11088.6 967.352  11
  -3  -1  -6 11693.6 1015.77  23
  -3  -1  -6 14271.5 1092.55  20
  -3   1  -6 12752.1 1014.87  28
  -3   1  -6 12188.6 1037.19  20
  -3   1  -7 2675.24 537.576  52
  -3  -1  -7 3302.54 693.184  56
  -3   1  -7 4051.70 741.797  56
  -3  -1  -7 3443.59 616.839  59
  -3   1  -7 3602.85 463.091  11
  -3   1  -7 2798.89 404.407  13
  -3   1  -7 3478.49 489.386  19
  -3  -1  -7 3250.11 443.410  11
  -3  -1  -7 3139.31 478.286  19
  -3   1  -7 4821.83 550.617  20
  -3  -1  -7 4664.52 545.626  20
  -3   1  -8 7955.55 977.679  52
  -3  -1  -8 7351.85 1087.17  56
  -3   1  -8 7380.71 1086.57  56
  -3   1  -8 7923.38 989.845  59
  -3  -1  -8 6104.79 915.493  59
  -3  -1  -8 8168.88 807.682  19
  -3   1  -8 7406.81 780.354  19
  -3  -1  -8 10236.9 961.173  18
  -3   1  -8 8443.28 823.242  20
  -3  -1  -8 8930.32 840.421  20
  -3   1  -9 490.226 226.205  59
  -3  -1  -9 1143.86 343.252  59
  -3   1  -9 848.387 244.728  18
  -3  -1  -9 749.759 230.111  18
  -3  -1  -9 664.699 304.428  56
  -3   1  -9 559.800 279.845  56
  -3   1 -10 1658.35 356.244  59
  -3  -1 -10 1457.82 331.655  59
  -3   1 -10 2168.29 318.486  18
  -3  -1 -10 1790.61 303.495  18
  -3   1 -11 23.2628 67.3929  59
  -3  -2  12 218.627 82.3411  45
   3   2 -12 122.081 126.235  56
   3  -2 -12 87.5801 127.064  56
   3   2 -12 180.149 101.868  58
   3  -2 -12 55.1937 74.3932  58
   3  -2 -11 143.570 192.508  53
   3   2 -11-41.7832 91.5026  58
   3  -2 -11 175.606 135.951  58
   3   2 -11 129.322 173.405  56
   3  -2 -11 70.0291 153.340  56
   3  -2 -10-89.8937 196.841  53
   3  -2 -10 90.8437 140.670  55
   3   2 -10-55.6352 121.842  58
   3  -2 -10-57.6646 154.655  58
   3   2  -9-72.0407 157.752  47
   3  -2  -9 238.822 230.591  47
   3  -2  -9 95.8233 181.713  53
   3  -2  -9-96.1195 210.469  55
   3  -2  -9 65.3426 143.088  58
   3   2  -9-64.0049 121.388  58
   3  -2  -8 2154.38 511.216  47
   3   2  -8 1650.63 435.892  47
   3  -2  -8 2354.12 584.295  55
   3   2  -8 3707.84 590.064  58
   3  -2  -8 2201.43 468.871  58
   3   2  -7 3320.94 587.315  58
   3  -2  -7 2544.99 490.551  58
   3   2  -7 1781.84 429.100  47
   3  -2  -7 2729.43 561.963  47
   3  -2  -7 2203.83 509.808  55
   3   2  -7 2980.81 385.050  37
   3  -2  -7 3028.38 425.989  37
   3   2  -7 2465.90 344.381   6
   3   2  -6 13075.6 1184.90  64
   3  -2  -6 10823.0 1167.25  64
   3  -2  -6 17542.7 1151.62  37
   3   2  -6 16029.0 1069.16  37
   3   2  -6 11701.7 973.395   6
   3  -2  -6 11951.3 1036.04  43
   3  -2  -5 32036.8 2210.52  64
   3   2  -5 30241.4 2143.26  64
   3   2  -5 33075.3 2028.73  37
   3  -2  -5 35034.2 2104.52  37
   3   2  -5 28916.3 1970.32   6
   3  -2  -5 28246.6 2013.17  43
   3  -2  -4 17407.0 1188.44  37
   3   2  -4 15241.8 1091.37   6
  -3   2   4 17515.9 1086.71   9
   3  -2  -4 16986.2 1139.56  43
   3   2  -4 14547.3 1162.22  43
  -3   2   3 6745.91 485.984   8
   3   2  -3 6730.84 511.353   6
  -3   2   3 7025.42 511.880   9
   3  -2  -3 7512.07 550.922  43
   3   2  -3 6295.94 567.549  43
  -3   2   2 2555.93 221.021   8
  -3   2   2 2672.70 235.268   9
   3   2  -2 2165.52 262.744  43
  -3   2   1 137.521 53.4158  24
  -3  -2   1 125.550 57.9451  24
  -3  -2   1 220.862 68.6857  39
  -3   2   1 132.510 47.9306   8
  -3  -2   1 162.650 55.7805   8
  -3   2   1 156.445 43.1427   2
  -3   2   1 187.434 57.8011   9
  -3  -2   1 126.926 52.0150   9
   3   2  -1 172.400 67.1131  43
  -3  -2   0 5723.36 413.483  24
  -3   2   0 5595.30 407.337  24
  -3   2   0 5261.88 385.232   7
  -3  -2   0 5257.79 388.392   9
  -3  -2   0 5380.85 395.082   8
  -3  -2   0 5502.15 401.003  39
  -3  -2  -1 25602.8 1560.85  26
  -3   2  -1 25502.2 1557.73  26
  -3  -2  -1 24789.2 1597.70  28
  -3  -2  -1 24804.6 1586.11  27
  -3   2  -1 26244.8 1558.70  27
  -3   2  -1 23696.5 1518.72   7
  -3  -2  -1 25191.7 1528.88   8
  -3  -2  -2 37343.3 2333.73  26
  -3   2  -2 39999.5 2337.02  26
  -3  -2  -2 40296.1 2366.68  27
  -3  -2  -2 35474.9 2371.97  28
  -3   2  -2 37077.3 2278.56   7
  -3  -2  -3 34717.8 2193.30  26
  -3   2  -3 35663.2 2187.40  26
  -3  -2  -3 34419.9 2203.22  27
  -3  -2  -3 31460.4 2209.05  28
  -3   2  -3 37107.3 2245.49  28
  -3  -2  -4 23837.0 1715.87  28
  -3   2  -4 30194.0 1771.25  28
  -3  -2  -4 24199.7 1704.83  26
  -3  -2  -4 26053.4 1734.46  27
  -3   2  -4 23894.6 1687.53  26
  -3  -2  -5 7691.29 863.497  59
  -3  -2  -5 8962.48 1025.41  56
  -3   2  -5 9847.53 1066.08  56
  -3  -2  -5 8050.06 739.853  23
  -3  -2  -5 7343.49 714.143  28
  -3   2  -5 9172.82 741.592  28
  -3   2  -5 7340.31 856.810  52
  -3  -2  -5 7452.85 722.755  20
  -3  -2  -5 7077.60 664.946  11
  -3   2  -5 8309.58 728.858  20
  -3  -2  -5 7797.00 735.809  19
  -3   2  -5 7561.47 684.214  13
  -3   2  -5 7333.80 696.787  11
  -3   2  -5 8418.36 726.690  31
  -3  -2  -6 8733.50 1039.87  59
  -3  -2  -6 7935.30 1130.11  56
  -3   2  -6 11413.7 1262.15  56
  -3  -2  -6 10928.7 956.655  22
  -3  -2  -6 9553.22 878.350  23
  -3   2  -6 9762.83 883.112  20
  -3   2  -6 11735.8 900.602  28
  -3  -2  -6 10521.1 931.296  20
  -3   2  -6 12651.3 1175.81  52
  -3   2  -6 8373.68 829.380  11
  -3   2  -6 10245.6 849.357  13
  -3  -2  -6 10061.8 853.068  11
  -3  -2  -6 8760.97 874.467  19
  -3   2  -6 10761.2 937.292  19
  -3   2  -6 9726.78 837.243  30
  -3   2  -7 1143.09 374.098  52
  -3   2  -7 1569.59 468.957  56
  -3  -2  -7 1667.35 520.132  56
  -3  -2  -7 1106.47 359.549  59
  -3  -2  -7 2091.76 421.610  18
  -3  -2  -7 1153.30 293.733  20
  -3   2  -7 1148.17 273.500  11
  -3   2  -7 1447.47 266.630  13
  -3   2  -7 1173.48 299.590  19
  -3   2  -7 1032.76 263.939  20
  -3  -2  -7 983.461 278.961  19
  -3   2  -7 1672.94 337.749  14
  -3  -2  -7 1355.44 327.842  22
  -3   2  -8 139.550 170.823  59
  -3  -2  -8 222.323 198.742  59
  -3  -2  -8-157.092 171.996  18
  -3   2  -8 44.8766 98.2891  14
  -3  -2  -8 39.7260 144.262  19
  -3   2  -8 117.403 113.378  20
  -3  -2  -8 126.482 138.489  20
  -3   2  -8 69.4367 186.218  52
  -3  -2  -8-97.6456 213.811  56
  -3   2  -8 364.455 263.919  56
  -3   2  -9 297.600 206.531  59
  -3  -2  -9 64.0045 140.840  59
  -3   2  -9 495.091 197.378  18
  -3  -2  -9 267.605 176.608  18
  -3   2  -9 344.851 157.903  19
  -3   2  -9 310.378 225.187  56
  -3   2  -9 287.898 178.843  52
  -3  -2  -9 502.427 290.234  56
  -3  -2 -10 733.168 235.412  59
  -3   2 -10 630.885 212.069  59
  -3   2 -10 1207.87 234.748  18
  -3  -2 -10 1018.32 236.586  18
  -3  -3  12 15.1748 52.5441  45
   3   3 -12 38.6833 84.7040  56
   3  -3 -12 43.1423 94.4664  56
   3   3 -12-49.1972 65.9715  58
   3  -3 -12 27.3616 66.9877  58
   3  -3 -11 863.281 328.975  53
   3   3 -11 1091.31 270.678  58
   3  -3 -11 1136.04 279.797  58
   3   3 -11 745.345 285.275  56
   3  -3 -11 699.287 291.253  56
   3  -3 -10 90.0809 170.828  53
   3  -3 -10-90.9662 199.188  55
   3   3 -10 54.3286 103.048  58
   3  -3 -10 57.2712 108.626  58
   3  -3  -9 3727.99 665.617  47
   3   3  -9 2653.70 539.341  47
   3  -3  -9 2877.42 656.228  53
   3  -3  -9 2309.93 587.009  55
   3   3  -9 3782.96 602.038  58
   3  -3  -9 4223.43 646.735  58
   3  -3  -8-81.7964 155.114  47
   3   3  -8 69.8363 132.438  47
   3  -3  -8-90.4557 171.532  55
   3   3  -8 131.067 143.501  58
   3  -3  -8-66.1412 102.422  58
   3   3  -7 3229.35 556.926  58
   3  -3  -7 3577.15 585.725  58
   3  -3  -7 3271.38 613.324  47
   3   3  -7 2254.98 490.135  47
   3  -3  -7 5175.53 547.188  37
   3   3  -7 3046.65 396.666   6
   3  -3  -7 3295.18 630.671  55
   3   3  -6 145.070 140.074  64
   3  -3  -6-57.1975 125.247  64
   3   3  -6 26.6339 77.1636  37
   3  -3  -6 35.5603 103.014  37
   3   3  -6 75.4920 91.3846   6
   3   3  -5 152.592 110.544  64
   3  -3  -5 45.6297 122.406  64
   3  -3  -5 31.1977 102.516  37
   3   3  -5 44.9295 88.7356  37
   3   3  -5 84.0195 72.7937   6
   3  -3  -5 24.6680 66.2335  43
   3  -3  -4 362.420 139.283  37
   3   3  -4 238.833 86.3043   6
   3  -3  -4 114.669 73.3261  43
   3   3  -4 194.955 114.624  43
   3   3  -3 22345.3 1460.07   6
  -3   3   3 24228.0 1455.07   9
   3   3  -3 22448.1 1553.55  43
   3   3  -2 1028.47 135.084   6
  -3   3   2 1399.32 153.097   9
  -3   3   2 1038.89 129.682   8
   3   3  -2 1263.67 188.915  43
  -3  -3   1 71676.9 4224.39  24
  -3   3   1 71880.1 4215.60  24
  -3  -3   1 72418.5 4235.35  39
  -3  -3   1 69231.7 4209.27   8
  -3   3   1 68657.5 4181.04   2
  -3  -3   1 69897.5 4215.96   9
  -3   3   1 75082.6 4206.58   8
   3   3  -1 76471.4 4276.43  43
  -3  -3   0 441.334 108.793  27
  -3  -3   0 554.262 103.941  28
  -3  -3   0 390.376 86.5263  24
  -3   3   0 478.842 90.3182  24
  -3  -3   0 479.263 82.0959   8
  -3   3   0 459.661 78.0570   7
  -3  -3   0 544.766 85.6346   9
  -3  -3   0 337.740 79.0001  39
  -3  -3  -1 58749.4 3429.96  26
  -3   3  -1 60153.6 3419.71  26
  -3  -3  -1 56501.1 3462.43  27
  -3  -3  -1 56852.9 3457.09  28
  -3   3  -1 56057.8 3393.03   7
  -3   3  -1 55672.0 3381.54   1
  -3  -3  -1 58707.6 3392.60   8
  -3  -3  -2 180.647 79.8293  27
  -3  -3  -2 172.585 87.2192  28
  -3  -3  -2 275.818 89.4116  26
  -3   3  -2 152.361 66.9606  26
  -3   3  -2 184.302 60.2752   7
  -3  -3  -3 143.232 77.8903  26
  -3   3  -3 240.247 88.4452  26
  -3  -3  -3 46.9778 68.3676  28
  -3  -3  -3 90.1331 74.3117  27
  -3  -3  -4 80.0032 87.5845  26
  -3   3  -4-24.0639 58.9078  26
  -3  -3  -4-28.2226 61.7945  28
  -3   3  -4 79.8675 77.1114  28
  -3  -3  -4-28.7648 77.1360  27
  -3  -3  -5 7013.57 805.309  59
  -3  -3  -5 6122.63 876.674  56
  -3   3  -5 7692.82 938.995  56
  -3  -3  -5 7745.10 687.362  23
  -3   3  -5 8040.75 671.385  28
  -3   3  -5 5557.93 754.442  52
  -3  -3  -5 6084.63 637.806  19
  -3  -3  -5 6594.06 606.262  11
  -3  -3  -5 6835.14 672.695  20
  -3   3  -5 5894.09 590.284  13
  -3   3  -5 6679.92 644.745  20
  -3   3  -5 6333.46 639.652  11
  -3   3  -5 6831.88 650.293  31
  -3   3  -5 7263.42 628.048  30
  -3  -3  -6 65.9111 161.358  59
  -3  -3  -6 35.8076 96.0398  23
  -3  -3  -6 85.7164 114.944  22
  -3   3  -6 66.5391 126.184  52
  -3  -3  -6 88.6650 168.135  56
  -3   3  -6 164.849 201.780  56
  -3   3  -6 34.9711 108.302  11
  -3   3  -6 149.595 108.649  13
  -3   3  -6 35.8433 96.1356  20
  -3  -3  -6 37.9850 131.515  19
  -3  -3  -6-39.8580 106.900  20
  -3   3  -6-78.5179 160.824  19
  -3   3  -6 148.426 97.5120  30
  -3   3  -7 19056.0 1764.69  52
  -3  -3  -7 20011.3 1987.77  56
  -3   3  -7 19197.5 1888.38  56
  -3  -3  -7 16064.0 1688.21  59
  -3   3  -7 25504.2 1704.44  14
  -3  -3  -7 17757.4 1515.74  19
  -3   3  -7 19640.1 1509.74  11
  -3   3  -7 20205.1 1477.13  13
  -3   3  -7 23353.7 1595.41  19
  -3  -3  -7 23482.7 1728.09  18
  -3  -3  -7 19425.3 1511.13  23
  -3  -3  -7 22915.7 1617.59  20
  -3   3  -7 21064.8 1552.06  20
  -3  -3  -7 18420.3 1579.02  22
  -3   3  -8 88.3569 167.796  56
  -3   3  -8 279.268 216.383  52
  -3  -3  -8 195.887 214.649  56
  -3   3  -8 67.8224 148.787  59
  -3  -3  -8 74.2395 181.971  59
  -3  -3  -8 158.900 153.695  18
  -3   3  -8 305.342 156.617  20
  -3  -3  -8 213.329 168.665  20
  -3   3  -8 113.157 137.267  19
  -3   3  -8 404.004 177.429  14
  -3  -3  -8 95.1957 165.040  22
  -3  -3  -9 5608.72 901.533  56
  -3   3  -9 6127.05 864.906  56
  -3   3  -9 6883.39 812.949  59
  -3  -3  -9 6147.26 796.062  59
  -3  -3  -9 6820.08 745.272  18
  -3   3  -9 6472.47 632.248  19
  -3   3  -9 8437.33 759.646  18
  -3   3  -9 6565.31 679.567  14
  -3   3  -9 4218.68 681.674  52
  -3  -3 -10-45.6639 122.473  59
  -3   3 -10-40.0835 98.1479  59
  -3   3 -10-55.2989 109.161  18
  -3  -3 -10 64.4090 116.953  18
   3   4 -12 185.660 88.1793  58
   3  -4 -12 26.7731 77.7383  58
  -3  -4  12 131.888 71.9523  45
   3   4 -12 144.893 125.520  56
   3  -4 -12-41.8245 112.289  56
   3   4 -11-59.1404 112.143  56
   3  -4 -11 345.617 227.021  56
   3   4 -11-38.8761 85.1233  58
   3  -4 -11 43.1121 115.612  58
  -3  -4  11 70.6514 92.9617  45
   3  -4 -11 71.8107 111.181  53
   3   4 -10-52.8460 129.386  58
   3  -4 -10-56.6486 107.441  58
   3  -4 -10 90.0725 139.472  53
   3  -4 -10-90.9126 172.402  55
   3  -4  -9-64.2857 121.911  58
   3   4  -9 185.345 165.684  58
   3  -4  -9-82.1569 179.893  47
   3   4  -9 67.4875 147.776  47
   3  -4  -9 96.0372 210.283  53
   3  -4  -9-96.3513 210.971  55
   3  -4  -8 2008.57 496.860  47
   3   4  -8 1969.40 453.081  47
   3  -4  -8 1539.78 467.233  55
   3  -4  -8 2675.71 496.621  58
   3   4  -8 2069.63 455.351  58
   3   4  -8 1647.20 290.414   6
   3  -4  -7 1231.16 337.463  58
   3   4  -7 1007.53 330.811  47
   3  -4  -7 941.554 339.942  47
   3  -4  -7 1645.34 316.529  37
   3  -4  -7 1261.82 240.114   4
   3   4  -7 1245.09 235.459   6
   3  -4  -7 1021.98 361.665  55
   3   4  -6 13306.8 1311.96  64
   3  -4  -6 13945.2 1408.92  64
   3  -4  -6 22321.6 1396.58  37
   3   4  -6 19407.7 1240.73  37
   3  -4  -6 16234.2 1173.64   4
   3   4  -6 15560.7 1189.02   6
   3   4  -5 5253.74 628.557  64
   3  -4  -5 6482.93 733.519  64
   3   4  -5 6232.55 546.650  37
   3   4  -5 5886.49 535.546   6
   3  -4  -5 5550.71 541.725  43
   3  -4  -4 25060.9 1747.79  64
   3  -4  -4 25961.0 1681.13  37
   3   4  -4 23366.2 1561.03   6
   3  -4  -4 23475.1 1571.61  43
   3  -4  -3 3021.59 337.872  37
   3   4  -3 2648.44 267.860   6
  -3   4   3 2504.40 249.674   9
   3   4  -3 2522.90 327.719  43
  -3   4   2 6382.38 460.857   2
   3   4  -2 6662.58 481.308   6
  -3   4   2 7027.95 469.506   8
   3   4  -2 6156.78 552.219  43
  -3  -4   1 608.779 109.017  24
  -3   4   1 672.307 105.363  24
  -3  -4   1 647.025 119.914  39
  -3  -4   1 572.964 97.4509   8
  -3   4   1 663.758 98.0638   7
  -3   4   1 684.391 90.2325   2
   3   4  -1 433.313 112.161  43
  -3  -4   0 5434.28 404.724  25
  -3  -4   0 5179.29 439.647  27
  -3  -4   0 5764.92 410.628  24
  -3   4   0 5496.77 394.030  24
  -3  -4   0 5174.42 399.623  28
  -3  -4   0 4967.87 382.603   8
  -3   4   0 4560.60 374.257   7
  -3  -4   0 5190.52 383.002   9
  -3  -4   0 5336.73 404.266  39
  -3  -4  -1 3581.75 306.864  26
  -3   4  -1 3418.08 295.586  26
  -3  -4  -1 3394.34 324.279  28
  -3  -4  -1 3849.28 349.426  27
  -3   4  -1 3411.46 286.988   7
  -3   4  -1 3447.57 278.019   1
  -3  -4  -1 3412.23 276.450   8
  -3  -4  -2 55495.6 3479.27  28
  -3   4  -2 61784.0 3442.96  26
  -3  -4  -2 58425.6 3453.84  26
  -3  -4  -2 55391.5 3485.28  27
  -3   4  -2 54903.0 3396.70   7
  -3   4  -3 4965.74 448.855  26
  -3  -4  -3 4963.73 465.218  26
  -3  -4  -3 5265.48 494.327  27
  -3  -4  -3 4791.93 475.190  28
  -3  -4  -4 25705.6 1920.75  28
  -3  -4  -4 27611.9 1935.11  26
  -3   4  -4 29640.4 1920.54  26
  -3  -4  -4 27696.5 1961.43  27
  -3  -4  -5 3873.46 586.238  59
  -3  -4  -5 4875.73 729.530  56
  -3   4  -5 4411.99 677.593  56
  -3  -4  -5 4152.00 485.136  23
  -3   4  -5 4901.21 494.655  28
  -3  -4  -5 3946.31 499.736  27
  -3   4  -5 4268.83 624.306  52
  -3   4  -5 3831.25 437.617  13
  -3  -4  -5 3696.51 476.155  20
  -3   4  -5 4038.90 482.441  11
  -3  -4  -5 3924.38 477.263  19
  -3   4  -5 3568.66 446.865  20
  -3   4  -5 4560.06 462.176  30
  -3   4  -5 3884.38 457.577  31
  -3  -4  -6 9114.30 1051.76  59
  -3  -4  -6 8351.95 1140.95  56
  -3   4  -6 12519.3 1296.10  56
  -3  -4  -6 9767.93 935.321  22
  -3  -4  -6 10401.6 898.438  23
  -3  -4  -6 10938.1 944.581  20
  -3   4  -6 10673.5 905.563  20
  -3   4  -6 8613.12 1047.78  52
  -3   4  -6 10651.9 863.038  13
  -3  -4  -6 8358.26 863.843  19
  -3  -4  -6 11425.2 1030.32  18
  -3   4  -6 9448.42 871.986  11
  -3   4  -6 9976.46 839.946  30
  -3   4  -7 652.871 288.847  52
  -3  -4  -7 887.888 360.215  56
  -3   4  -7 613.893 290.525  56
  -3  -4  -7 370.293 259.187  59
  -3  -4  -7 1197.37 311.928  18
  -3   4  -7 844.024 231.769  19
  -3   4  -7 961.464 219.597  13
  -3  -4  -7 413.945 190.673  19
  -3  -4  -7 574.849 203.183  20
  -3   4  -7 629.723 221.665  11
  -3   4  -7 650.931 204.595  20
  -3  -4  -7 599.901 200.489  23
  -3  -4  -7 636.882 254.417  22
  -3   4  -8-69.7740 152.776  52
  -3  -4  -8-97.6542 185.174  56
  -3   4  -8-85.2515 131.994  56
  -3   4  -8 65.5216 143.466  59
  -3  -4  -8-74.0550 181.288  59
  -3  -4  -8-106.927 143.373  18
  -3   4  -8-37.0810 114.826  19
  -3  -4  -8 215.025 156.152  20
  -3   4  -8 134.723 147.494  14
  -3   4  -8 37.0907 99.4702  20
  -3  -4  -8 97.2347 140.824  22
  -3  -4  -9 82.9558 181.765  56
  -3   4  -9 71.3738 174.857  56
  -3   4  -9 57.4721 140.860  52
  -3   4  -9 109.627 120.215  59
  -3  -4  -9 63.5600 155.746  59
  -3   4  -9 183.306 127.107  14
  -3   4  -9 154.882 134.227  18
  -3   4  -9 149.050 122.305  19
  -3  -4  -9 182.254 157.890  18
  -3   4 -10 1358.26 286.250  59
  -3  -4 -10 1260.08 310.935  59
  -3   4 -10 1574.51 255.872  18
  -3   4 -10 1557.93 248.677  14
  -3  -4 -10 1359.62 273.300  18
   3  -5 -12-45.2108 99.3687  53
   3   5 -12 161.051 97.8449  52
   3   5 -12 66.6328 109.763  56
   3  -5 -12 159.089 115.524  56
   3   5 -12 236.651 97.4951  58
   3  -5 -12 206.845 98.4364  58
  -3  -5  12 210.623 75.8051  45
   3  -5 -11 285.266 235.116  53
   3   5 -11 407.749 158.496  58
   3   5 -11 223.112 173.923  56
   3  -5 -11 294.430 154.087  58
   3  -5 -11 135.110 222.813  56
  -3  -5  11 594.816 149.578  45
   3  -5 -10 269.609 280.508  53
   3  -5 -10 362.714 245.714  55
   3   5 -10 766.453 258.764  58
   3  -5  -9 865.865 367.793  53
   3  -5  -9 1158.61 411.999  55
   3  -5  -9 885.419 289.222  58
   3   5  -9 1086.69 320.350  58
   3  -5  -9 1242.95 387.662  47
   3   5  -9 389.979 218.455  47
   3  -5  -8 1707.40 469.345  47
   3   5  -8 1582.82 395.741  47
   3  -5  -8 1986.10 444.511  58
   3   5  -8 2354.63 463.151  58
   3   5  -8 1707.25 299.092   6
   3  -5  -8 1636.85 478.213  55
   3  -5  -7 1423.78 416.450  55
   3   5  -7 1107.88 329.159  47
   3  -5  -7 1616.71 443.188  47
   3  -5  -7 2213.12 372.445  37
   3   5  -7 1673.31 277.921   6
   3  -5  -7 1531.17 267.357   4
   3  -5  -7 1801.06 399.563  58
   3  -5  -6 140.487 92.6182   4
   3   5  -6 131.725 91.4029   6
   3  -5  -6-61.7667 135.373  64
   3   5  -6 46.8121 88.9681  64
   3  -5  -6 232.118 140.595  37
   3   5  -6 220.643 100.603  32
   3   5  -5 453.109 167.155  64
   3  -5  -5 349.496 165.798  64
   3   5  -5 575.553 140.867  37
   3  -5  -5 689.454 204.704  37
   3  -5  -5 369.592 109.820   4
   3   5  -5 428.310 128.201   6
   3  -5  -5 325.933 119.339  43
   3   5  -4 2712.23 350.531  64
   3  -5  -4 2759.25 405.766  64
   3  -5  -4 2295.64 335.464  37
   3   5  -4 2438.13 279.838   6
   3  -5  -4 2145.50 270.802  43
   3  -5  -3 10303.5 714.081  38
   3  -5  -3 10505.2 826.042  37
   3   5  -3 10976.9 753.544   6
  -3  -5   2 27845.3 1725.73  39
   3   5  -2 27743.0 1655.43   6
  -3   5   2 26054.8 1632.30   2
  -3  -5   2 26537.9 1640.28  44
   3   5  -2 25496.8 1758.87  43
  -3  -5   1 25739.4 1639.84  24
  -3   5   1 27471.7 1634.29  24
  -3   5   1 25661.0 1610.68   2
  -3   5   1 26301.6 1625.83   7
  -3  -5   1 28477.4 1680.45  39
  -3  -5   0 43239.5 2577.47  25
  -3  -5   0 42994.6 2575.91  24
  -3   5   0 46663.9 2569.09  24
  -3  -5   0 43603.3 2638.45  27
  -3  -5   0 41398.8 2552.99   8
  -3   5   0 43392.5 2561.49   7
  -3  -5   0 39690.5 2549.67   9
  -3   5   0 41186.9 2540.49   1
  -3  -5   0 44878.1 2592.28  39
  -3  -5  -1 52099.2 3080.44  28
  -3  -5  -1 50855.1 3057.67  26
  -3   5  -1 53136.7 3044.50  26
  -3  -5  -1 55161.5 3129.45  27
  -3  -5  -1 50876.7 3067.19  25
  -3   5  -1 49755.8 3033.12   7
  -3   5  -1 50202.5 3020.64   1
  -3  -5  -1 48234.4 3010.73   8
  -3  -5  -2 7208.53 567.268  26
  -3   5  -2 7564.83 556.018  26
  -3  -5  -2 7150.51 591.348  28
  -3  -5  -2 7259.35 605.786  27
  -3   5  -2 7021.24 528.138   7
  -3  -5  -3 463.379 124.953  26
  -3   5  -3 765.860 146.682  26
  -3  -5  -3 649.711 152.421  28
  -3  -5  -3 752.737 171.132  27
  -3   5  -3 425.266 99.6768   7
  -3   5  -4 79.8893 77.1789  28
  -3  -5  -4 28.6415 76.8520  26
  -3   5  -4 24.2055 64.9653  26
  -3  -5  -4 65.3012 79.9724  27
  -3  -5  -5 2846.09 500.981  59
  -3  -5  -5 2918.09 392.358  23
  -3   5  -5 2882.19 372.243  28
  -3  -5  -5 3617.62 463.210  27
  -3   5  -5 1931.36 429.997  52
  -3  -5  -5 2360.04 515.746  56
  -3   5  -5 2912.33 379.366  20
  -3   5  -5 2450.72 338.642  13
  -3  -5  -5 2736.62 385.447  19
  -3  -5  -5 2878.18 405.476  20
  -3  -5  -5 3108.01 455.984  18
  -3   5  -5 2991.91 410.942  11
  -3   5  -5 2778.78 365.360  31
  -3   5  -5 2368.25 332.069  30
  -3  -5  -6 7929.69 995.587  59
  -3  -5  -6 6647.99 1049.19  56
  -3   5  -6 10733.0 1182.23  56
  -3  -5  -6 10508.0 957.868  22
  -3  -5  -6 9477.75 867.734  23
  -3  -5  -6 10128.2 919.717  20
  -3   5  -6 11030.4 891.160  20
  -3   5  -6 9223.26 1048.64  52
  -3   5  -6 9429.41 817.996  13
  -3  -5  -6 7695.50 830.044  19
  -3  -5  -6 10313.0 1000.52  18
  -3   5  -6 12073.0 931.276  11
  -3   5  -6 9225.50 808.504  30
  -3  -5  -7 6186.16 974.087  56
  -3   5  -7 7819.71 1020.01  56
  -3  -5  -7 6271.73 864.152  59
  -3  -5  -7 5794.14 656.068  23
  -3   5  -7 7169.88 700.876  20
  -3  -5  -7 7225.96 751.562  20
  -3  -5  -7 5370.43 702.272  22
  -3   5  -7 6022.80 852.548  52
  -3  -5  -7 5707.95 752.294  18
  -3   5  -7 9252.13 786.561  19
  -3   5  -7 7346.45 668.470  13
  -3   5  -7 5503.64 611.829  30
  -3   5  -8 8101.54 974.210  52
  -3  -5  -8 6766.04 1048.05  56
  -3   5  -8 8748.33 1078.14  56
  -3   5  -8 8549.51 972.088  59
  -3  -5  -8 6610.41 930.122  59
  -3   5  -8 9744.88 824.641  19
  -3  -5  -8 7488.74 864.203  18
  -3   5  -8 9698.54 880.547  14
  -3  -5  -8 7878.40 861.925  22
  -3  -5  -8 7855.34 819.491  20
  -3   5  -8 8546.36 792.707  20
  -3  -5  -9 1383.68 448.460  56
  -3   5  -9 2265.94 446.390  52
  -3   5  -9 2837.53 540.390  56
  -3   5  -9 2179.26 416.392  59
  -3  -5  -9 1754.02 416.781  59
  -3   5  -9 2744.76 395.049  14
  -3   5  -9 2400.27 335.735  19
  -3  -5  -9 2470.56 431.950  18
  -3   5  -9 3320.17 432.392  18
  -3  -5 -10 921.518 263.061  59
  -3   5 -10 1614.09 254.035  18
  -3   5 -10 1432.71 237.402  14
  -3  -5 -10 1703.23 330.549  17
  -3  -5 -10 1703.89 299.804  18
   3  -6 -12-44.1737 83.7648  53
   3   6 -12 26.1017 75.6065  52
   3  -6 -12 49.2119 76.1950  58
  -3  -6  12 13.3347 46.1704  45
   3  -6 -11-70.5462 109.240  53
   3   6 -11 210.048 127.127  58
   3  -6 -11 81.4843 118.025  58
   3   6 -11-51.9860 170.748  56
   3  -6 -11-65.0922 201.564  56
  -3  -6  11 110.541 87.2884  45
   3  -6 -10-89.4732 169.676  53
   3  -6 -10 180.495 220.936  55
   3   6 -10-49.0895 120.195  58
   3  -6 -10-108.618 132.970  58
  -3  -6  10 29.8569 80.1037  45
   3  -6  -9 192.746 211.087  53
   3  -6  -9 96.6665 211.729  55
   3  -6  -9 61.8635 117.442  58
   3   6  -9 293.727 170.249  58
   3  -6  -9 83.0184 157.520  47
   3  -6  -8 173.364 190.136  47
   3  -6  -8 375.488 205.852  58
   3   6  -8 124.974 167.955  58
   3  -6  -8 243.470 132.398   4
   3   6  -8 200.178 110.168   6
   3  -6  -8 91.6305 174.124  55
   3  -6  -7 5660.56 592.312   4
   3   6  -7 7012.57 638.555   6
   3  -6  -7 5230.56 855.327  47
   3  -6  -7 7431.62 957.484  55
   3  -6  -6 953.700 192.026   4
   3   6  -6 1010.51 205.783   6
   3   6  -6 926.329 261.117  64
   3  -6  -6 1024.25 319.587  64
   3  -6  -6 1661.85 322.998  37
   3   6  -6 1088.93 207.618  32
   3  -6  -6 1588.74 388.537  55
   3  -6  -5 25245.6 1926.30  64
   3   6  -5 23346.3 1772.21  64
   3  -6  -5 23547.7 1613.44   4
   3   6  -5 23640.1 1648.55   6
   3   6  -4 1477.42 257.764  64
   3  -6  -4 1619.37 310.570  64
   3  -6  -4 1499.67 271.936  37
   3   6  -4 1242.77 198.475   6
   3  -6  -4 1245.77 196.334  43
   3  -6  -3 17325.3 1322.38  37
   3  -6  -3 17943.6 1206.37  38
  -3   6   3 19346.6 1207.04   2
   3   6  -3 18700.5 1240.10   6
  -3  -6   3 20989.6 1250.90  44
  -3  -6   2 75.3610 68.4756  39
   3  -6  -2 54.2202 57.5546  38
  -3   6   2 57.7160 39.5215   2
  -3   6   2 42.2463 32.8462   7
  -3  -6   2 56.9849 39.5740  44
  -3  -6   1 406.554 90.4753  24
  -3   6   1 350.178 82.2779  24
  -3   6   1 394.663 77.9382   2
  -3   6   1 513.201 92.1830   7
  -3  -6   1 377.287 104.478  39
  -3  -6   0 1578.68 180.376  25
  -3   6   0 1393.67 157.761  24
  -3  -6   0 1335.37 195.971  27
  -3  -6   0 1379.11 160.705   8
  -3   6   0 1462.85 166.861   7
  -3   6   0 1571.02 158.349   1
  -3  -6   0 1344.12 177.633  39
  -3  -6  -1 28553.3 1827.97  26
  -3   6  -1 30078.2 1812.79  26
  -3  -6  -1 31147.3 1848.02  25
  -3  -6  -1 29701.8 1893.19  27
  -3   6  -1 29505.6 1816.68   7
  -3   6  -1 29173.1 1800.39   1
  -3  -6  -1 28883.0 1787.38   8
  -3  -6  -2 8006.41 647.054  26
  -3   6  -2 9461.17 642.838  26
  -3  -6  -2 8816.68 653.562  25
  -3  -6  -2 8315.79 695.662  27
  -3   6  -2 8373.08 618.306   7
  -3  -6  -3 44913.5 2800.47  26
  -3   6  -3 46839.1 2770.81  26
  -3  -6  -3 44981.5 2851.68  27
  -3   6  -3 42515.1 2715.18   7
  -3  -6  -4 2115.01 326.384  26
  -3   6  -4 2953.62 339.648  26
  -3  -6  -4 2409.64 364.593  27
  -3  -6  -5 23392.4 1984.97  56
  -3  -6  -5 26171.6 1900.09  59
  -3  -6  -5 20460.4 1716.22  58
  -3  -6  -5 24269.4 1681.51  23
  -3   6  -5 26444.6 1655.28  28
  -3  -6  -5 21288.7 1705.55  27
  -3   6  -5 22860.7 1866.46  52
  -3  -6  -5 20082.0 1623.07  19
  -3   6  -5 20622.6 1573.67  13
  -3   6  -5 26374.2 1722.77  11
  -3  -6  -5 26990.6 1807.07  18
  -3   6  -5 23400.0 1602.69  30
  -3   6  -5 23448.5 1627.12  31
  -3  -6  -6 527.627 243.141  59
  -3  -6  -6 591.758 239.305  58
  -3  -6  -6 1004.50 241.190  23
  -3  -6  -6 327.154 182.169  22
  -3   6  -6 1089.85 327.758  52
  -3  -6  -6 440.207 258.458  56
  -3  -6  -6 912.070 274.996  18
  -3   6  -6 873.379 235.254  11
  -3  -6  -6 895.829 259.230  20
  -3   6  -6 968.762 216.349  13
  -3   6  -6 829.438 201.702  30
  -3  -6  -7 1099.74 348.771  59
  -3  -6  -7 1285.78 322.425  22
  -3  -6  -7 1340.54 285.100  23
  -3   6  -7 1155.86 361.630  52
  -3  -6  -7 679.534 360.443  56
  -3  -6  -7 1216.87 340.121  18
  -3   6  -7 1716.71 294.680  13
  -3  -6  -7 1858.03 362.229  20
  -3   6  -7 1875.40 332.615  19
  -3   6  -7 1023.40 235.043  30
  -3  -6  -8 94.8261 232.133  56
  -3   6  -8 68.2689 149.480  52
  -3   6  -8 311.323 208.714  56
  -3   6  -8 69.1633 113.581  20
  -3  -6  -8 43.0599 133.337  20
  -3   6  -8 87.7510 117.661  14
  -3  -6  -8-54.1643 145.251  18
  -3   6  -8 35.6832 103.360  19
  -3  -6  -8-72.4664 112.199  59
  -3  -6  -8-50.3791 145.925  22
  -3  -6  -8-35.3903 109.589  23
  -3   6  -9 664.152 247.785  52
  -3  -6  -9 552.971 303.984  56
  -3   6  -9 883.049 228.041  14
  -3   6  -9 1463.24 283.743  18
  -3   6  -9 1001.17 212.830  19
  -3  -6  -9 914.484 255.540  18
  -3  -6  -9 734.274 296.509  59
  -3   6 -10 70.7429 81.8170  14
  -3  -6 -10 112.029 219.033  17
  -3   6 -10 209.494 111.210  18
  -3  -6 -10 31.8309 110.331  18
  -3  -6 -10 126.736 113.416  59
  -3  -7  12 539.386 100.816  45
   3  -7 -12 345.156 119.660  58
   3  -7 -12 256.416 156.319  53
   3   7 -12 124.889 104.047  52
  -3  -7  11 106.251 87.0500  45
   3   7 -11 65.4133 80.0692  58
   3  -7 -11-39.0420 85.4876  58
   3  -7 -11-69.3744 131.549  53
  -3  -7  10 2999.05 364.950  45
   3   7 -10 1963.60 372.297  58
   3  -7 -10 1991.60 393.822  58
   3  -7 -10 799.617 351.808  53
   3  -7 -10 1075.05 393.101  55
   3  -7  -9 82.4672 180.767  47
   3  -7  -9 179.947 147.084  58
   3   7  -9 284.261 186.915  58
   3  -7  -9 96.5610 236.532  53
   3  -7  -9 96.8619 150.208  55
   3   7  -8 2867.64 384.796   6
   3  -7  -8 1824.05 407.912  58
   3   7  -8 1713.63 415.773  58
   3  -7  -8 2219.35 550.192  55
   3   7  -7 344.203 131.203  32
   3   7  -7 313.446 125.534   6
   3  -7  -7 730.230 308.432  55
   3  -7  -7 495.462 303.960  54
   3   7  -6 156.955 91.5102  32
   3  -7  -6 102.880 195.521  54
   3  -7  -6 608.753 245.943  55
   3   7  -6 278.120 126.224   6
   3  -7  -6 291.404 151.722  37
   3   7  -5 23.9285 64.1855   6
   3  -7  -5 37.2515 115.358  37
  -3   7   4 7458.35 568.667   2
   3   7  -4 7155.02 605.143   6
   3  -7  -4 8454.18 737.068  37
  -3  -7   3 1820.14 220.982  44
  -3   7   3 1969.70 204.694   7
   3   7  -3 1605.74 213.534   6
  -3   7   3 1697.79 191.186   2
   3  -7  -3 1643.51 202.010  38
   3  -7  -3 1402.12 257.473  37
  -3  -7   2 27387.5 1729.35  44
  -3   7   2 28370.3 1724.62   7
  -3   7   2 28992.3 1710.29   2
  -3  -7   2 29006.3 1811.27  39
   3  -7  -2 25398.9 1741.51  38
  -3   7   1 9327.73 657.511   7
  -3   7   1 9140.90 642.329   2
  -3  -7   1 10473.6 739.730  27
  -3  -7   1 9816.95 707.824  39
  -3  -7   0 100060. 6218.63   8
  -3   7   0 109071. 6237.96   7
  -3   7   0 105589. 6217.20   1
  -3  -7   0 108920. 6251.29  25
  -3  -7   0 106413. 6313.11  27
  -3  -7   0 110539. 6277.01  39
  -3  -7  -1 1809.42 211.173  25
  -3  -7  -1 1306.84 225.278  27
  -3   7  -1 1748.06 195.680   7
  -3   7  -1 1724.88 185.441   1
  -3   7  -2 35505.6 2264.90  41
  -3  -7  -2 33576.3 2127.00  26
  -3  -7  -2 35083.2 2124.35  25
  -3  -7  -2 32872.9 2190.33  27
  -3   7  -2 32516.9 2081.64   7
  -3   7  -3 149.945 108.577  41
  -3  -7  -3 96.6871 91.6682  26
  -3  -7  -3 151.461 99.4883  27
  -3   7  -3-16.4930 54.1678   7
  -3  -7  -4 1657.04 279.812  21
  -3  -7  -4 1685.01 287.885  23
  -3  -7  -4 1534.67 303.380  27
  -3   7  -4 1482.81 321.279  41
  -3   7  -4 2369.46 351.762  11
  -3   7  -4 1735.09 251.954  30
  -3  -7  -5 220.099 172.169  59
  -3  -7  -5 374.566 318.594  57
  -3  -7  -5 377.607 165.270  58
  -3  -7  -5 486.459 176.068  23
  -3  -7  -5 816.372 239.404  27
  -3   7  -5 717.268 262.913  52
  -3  -7  -5 437.693 193.258  18
  -3   7  -5 443.056 177.916  11
  -3   7  -5 270.472 120.999  13
  -3   7  -5 583.908 158.418  30
  -3   7  -5 465.091 147.915  31
  -3  -7  -6 10649.8 1137.07  59
  -3  -7  -6 10241.8 1059.13  58
  -3  -7  -6 9535.32 928.535  23
  -3  -7  -6 10388.6 1021.81  22
  -3   7  -6 11588.4 1180.90  52
  -3   7  -6 10712.2 901.524  13
  -3  -7  -6 11249.3 1070.27  18
  -3   7  -6 13380.9 1027.46  11
  -3   7  -6 10584.4 887.558  30
  -3  -7  -7 870.502 343.479  59
  -3  -7  -7 1207.26 330.548  58
  -3  -7  -7 1738.75 375.327  22
  -3  -7  -7 1125.11 273.513  23
  -3   7  -7 1288.06 356.647  52
  -3  -7  -7 1143.75 382.092  56
  -3   7  -7 1136.99 238.864  13
  -3  -7  -7 1448.97 351.521  18
  -3  -7  -7 1369.03 311.129  20
  -3   7  -7 889.234 212.183  30
  -3  -7  -8 4886.26 944.775  56
  -3   7  -8 8022.04 981.419  52
  -3   7  -8 10461.6 845.161  19
  -3   7  -8 10712.5 918.035  14
  -3  -7  -8 10094.3 977.891  18
  -3  -7  -8 6746.49 950.587  59
  -3  -7  -8 8503.03 942.565  58
  -3  -7  -8 7564.53 776.555  23
  -3  -7  -8 11885.6 953.871  20
  -3  -7  -8 8529.99 902.029  22
  -3   7  -9 321.510 177.282  52
  -3   7  -9 373.802 167.741  18
  -3  -7  -9 417.228 320.449  17
  -3   7  -9 549.858 177.756  14
  -3   7  -9 427.008 138.697  19
  -3  -7  -9 452.195 216.841  18
  -3  -7  -9 177.835 146.677  59
  -3  -7 -10 2057.47 363.634  17
  -3  -7 -10 1686.79 300.423  18
  -3   7 -10 1562.47 246.114  14
  -3  -8  12 209.778 66.6568  45
   3  -8 -12 84.2104 73.2109  58
   3  -8 -12 40.8791 141.690  53
   3   8 -12 70.5026 73.0980  52
  -3  -8  11 60.8853 66.6548  45
   3  -8 -11-36.9249 80.8476  58
   3  -8 -11 67.8584 128.672  53
   3  -8 -11-68.8162 130.488  55
  -3  -8  10 56.5200 87.5183  45
   3   8 -10 88.4862 108.315  58
   3  -8 -10 50.2633 110.063  58
   3  -8 -10 87.9662 272.387  53
   3  -8 -10-88.6581 168.118  55
  -3  -8   9 203.234 138.966  45
   3  -8  -9 173.742 167.926  58
   3   8  -9 54.7820 134.329  58
   3  -8  -9 193.325 211.787  53
   3  -8  -9 96.8715 150.180  55
  -3  -8   8 1120.74 256.234  45
   3   8  -8 776.889 267.358  58
   3  -8  -8 935.363 400.352  55
   3   8  -7 3431.39 418.841  32
   3   8  -7 3407.75 423.957   6
   3  -8  -7 3534.27 793.245  54
   3   8  -7 2630.69 521.909  48
   3  -8  -7 4386.12 744.584  55
   3   8  -6 7555.01 722.356  32
   3  -8  -6 11947.6 1161.62  55
   3  -8  -6 9192.77 1230.53  54
   3  -8  -6 11102.3 933.526  37
   3   8  -6 8163.45 746.038   6
   3  -8  -5 15205.8 1136.50  37
  -3   8   5 13060.6 923.466   2
   3   8  -5 11867.2 967.217   6
   3  -8  -4 15404.9 1152.65  37
   3  -8  -4 14209.7 980.129  38
  -3   8   4 15044.0 982.738   2
   3   8  -4 13446.7 1022.96   6
   3  -8  -3 5823.83 488.309  38
  -3  -8   3 6235.11 578.325  39
  -3   8   3 6407.84 478.773   7
   3   8  -3 5372.33 492.880   6
  -3   8   3 6465.24 474.741   2
  -3  -8   3 6365.56 512.515  44
  -3  -8   2 7465.66 609.473  39
   3  -8  -2 6733.97 559.849  38
  -3   8   2 7528.16 535.294   7
   3   8  -2 6723.46 555.170  10
  -3   8   2 7762.69 526.849   2
  -3  -8   2 6780.37 542.469  44
  -3  -8   1 1548.61 225.751  27
  -3   8   1 1454.27 178.768   7
  -3  -8   1 1733.21 223.515  39
  -3  -8   0 984.845 181.334  27
  -3  -8   0 978.942 148.543  25
  -3  -8   0 863.880 129.886   8
  -3   8   0 893.388 135.730   7
   3  -8   0 950.010 187.374   3
  -3   8   0 766.637 118.995   1
  -3  -8   0 940.862 156.113  39
  -3   8  -1 13456.4 910.703   7
  -3   8  -1 13224.7 892.176   1
  -3  -8  -1 13715.7 931.120  25
  -3  -8  -1 13327.2 990.013  27
  -3   8  -2 31905.3 2091.04  41
  -3   8  -2 30035.3 1904.43   7
  -3  -8  -2 30101.1 2011.47  27
  -3  -8  -2 29986.6 1930.26  25
  -3   8  -3 25005.9 1778.33  41
  -3  -8  -3 25064.8 1598.12  25
  -3  -8  -3 24357.2 1705.21  27
  -3   8  -3 22532.0 1554.89   7
  -3  -8  -4 19497.4 1476.16  59
  -3  -8  -4 18260.4 1422.53  58
  -3   8  -4 17316.3 1485.01  52
  -3  -8  -4 18530.6 1358.47  23
  -3  -8  -4 16672.2 1329.20  21
  -3  -8  -4 18090.7 1424.09  27
  -3   8  -4 16856.4 1440.33  41
  -3   8  -4 22934.9 1461.39  11
  -3   8  -4 17022.0 1279.12  31
  -3   8  -4 19003.2 1288.13  30
  -3  -8  -5 9846.07 1237.66  57
  -3  -8  -5 10047.1 1064.28  59
  -3  -8  -5 11055.8 1044.68  58
  -3  -8  -5 11403.4 962.703  23
  -3  -8  -5 10377.9 1018.31  27
  -3   8  -5 11127.5 1122.53  52
  -3   8  -5 10043.7 871.141  13
  -3   8  -5 14340.5 1051.39  11
  -3  -8  -5 10446.6 1004.69  18
  -3   8  -5 11758.6 917.227  31
  -3   8  -5 11420.4 892.166  30
  -3  -8  -6 2420.56 512.230  59
  -3  -8  -6 3150.91 519.911  58
  -3  -8  -6 2703.77 605.931  57
  -3  -8  -6 2489.02 400.712  23
  -3  -8  -6 3001.14 483.039  22
  -3   8  -6 3260.59 560.360  52
  -3   8  -6 2529.32 363.541  13
  -3  -8  -6 2699.79 469.327  18
  -3   8  -6 3450.94 406.327  30
  -3  -8  -7 1572.12 428.687  59
  -3  -8  -7 1854.80 415.635  58
  -3  -8  -7 2265.00 436.088  22
  -3  -8  -7 1376.11 321.232  23
  -3   8  -7 2255.97 476.286  52
  -3   8  -7 2159.39 334.936  13
  -3  -8  -7 2299.65 444.026  18
  -3   8  -7 2056.94 312.962  30
  -3   8  -8 64.9873 174.500  52
  -3   8  -8 125.557 112.589  14
  -3   8  -8 372.036 152.926  19
  -3  -8  -8 53.8993 144.814  18
  -3  -8  -8 69.1119 151.587  59
  -3  -8  -8 234.930 182.083  58
  -3  -8  -8 516.074 226.168  22
  -3  -8  -8 213.449 123.484  23
  -3   8  -9 308.352 169.633  52
  -3   8  -9 860.999 208.947  14
  -3   8  -9 430.928 142.512  19
  -3  -8  -9 700.832 341.159  17
  -3  -8  -9-44.7016 130.580  18
  -3  -8  -9 227.258 187.362  59
  -3  -8  -9 563.297 206.255  58
  -3   8 -10 945.612 178.967  14
  -3  -8 -10 1145.85 287.040  17
  -3  -8 -10 971.255 234.812  18
  -3  -9  12 53.3749 38.8495  45
   3  -9 -12 38.5697 103.462  53
   3   9 -12 21.6993 75.1677  52
  -3  -9  11 865.766 157.533  45
   3  -9 -11 482.044 169.808  58
   3  -9 -11 467.430 264.368  55
  -3  -9  10 81.9007 94.7406  45
   3  -9 -10 381.812 181.116  58
   3  -9 -10 86.7828 212.542  53
   3  -9 -10 87.4208 135.507  55
  -3  -9   9 3159.51 406.756  45
   3   9  -9 3095.78 492.628  58
  -3  -9   8 324.045 148.530  45
   3   9  -8 232.680 156.978  58
   3  -9  -8 473.275 274.729  55
  -3  -9   7 3507.00 436.652  45
   3  -9  -7 2839.88 722.934  54
   3   9  -7 1801.58 438.254  48
   3  -9  -7 2200.49 538.050  55
   3   9  -7 2639.20 359.185  32
   3   9  -7 2865.01 388.256   6
  -3  -9   6 66.9474 103.649  45
   3   9  -6 27.9576 86.5693  32
  -3   9   6 22.2970 64.5823   2
   3   9  -6-29.4559 85.3178   6
   3  -9  -6-71.7661 157.133  55
   3  -9  -6-109.035 168.811  54
   3  -9  -5 1789.32 336.178  37
  -3   9   5 1220.06 198.449   2
   3   9  -5 1189.57 229.152   6
   3   9  -5 1494.72 224.621   5
   3  -9  -4 1735.04 233.106  38
   3   9  -4 1964.37 270.336   6
  -3   9   4 2109.60 244.050   2
   3  -9  -3 33356.5 2093.37  38
  -3  -9   3 33417.1 2198.59  39
  -3   9   3 31780.2 2054.01   2
  -3  -9   3 35727.5 2129.86  44
  -3  -9   2 4510.54 417.714  39
   3  -9  -2 3466.56 365.293  38
  -3   9   2 4111.70 342.888   7
  -3   9   2 3917.08 326.165   2
   3   9  -2 3143.29 342.775  10
  -3  -9   2 3621.67 350.314  44
  -3  -9   1 52935.2 3357.05  27
  -3   9   1 54795.4 3289.85   7
  -3  -9   1 56378.8 3351.09  39
   3  -9   0 4926.04 539.337   3
  -3   9   0 6982.48 501.453   7
  -3   9   0 6204.63 466.534   1
  -3  -9   0 6192.27 497.905  25
  -3  -9   0 6350.57 552.959  27
  -3   9  -1 41046.1 2570.88  41
  -3   9  -1 40200.0 2428.97   7
  -3   9  -1 39017.7 2400.06   1
  -3  -9  -1 37897.2 2435.66  25
  -3  -9  -1 39644.6 2520.45  27
  -3   9  -2 1678.52 301.024  41
  -3   9  -2 1899.21 231.336   7
  -3  -9  -2 1889.26 292.026  27
  -3  -9  -2 1823.53 243.947  25
  -3   9  -3 509.707 193.077  41
  -3  -9  -3 334.521 108.836  25
  -3  -9  -3 462.791 166.911  27
  -3  -9  -4 45.0579 110.721  59
  -3  -9  -4 83.3741 79.6335  58
  -3   9  -4 203.044 147.344  52
  -3  -9  -4 201.467 104.419  21
  -3  -9  -4 331.896 145.659  23
  -3  -9  -4 43.6009 95.9518  27
  -3   9  -4 243.391 141.324  41
  -3   9  -4 374.543 183.627  11
  -3   9  -4 241.080 109.246  13
  -3   9  -4 258.789 103.474  30
  -3  -9  -5 5312.26 740.301  59
  -3  -9  -5 5815.77 939.475  57
  -3  -9  -5 5791.81 721.138  58
  -3  -9  -5 7278.38 696.687  23
  -3  -9  -5 6030.57 733.297  27
  -3   9  -5 7601.33 852.387  52
  -3   9  -5 5854.88 585.738  13
  -3  -9  -5 7637.05 766.858  18
  -3   9  -5 6814.03 608.839  30
  -3   9  -5 5982.27 604.826  31
  -3  -9  -6 825.904 279.802  58
  -3  -9  -6 945.854 466.536  57
  -3  -9  -6 1103.48 322.808  59
  -3  -9  -6 1036.05 300.080  22
  -3  -9  -6 718.006 225.580  23
  -3   9  -6 1011.16 326.632  52
  -3  -9  -6 1260.28 319.932  18
  -3   9  -6 978.727 219.219  13
  -3   9  -6 1146.05 225.430  30
  -3  -9  -7 10085.5 1128.35  59
  -3  -9  -7 8330.24 1222.96  57
  -3  -9  -7 9677.18 1066.26  58
  -3  -9  -7 10963.5 956.123  23
  -3  -9  -7 10634.4 1058.38  22
  -3   9  -7 11867.9 1185.72  52
  -3  -9  -7 9969.67 1049.43  18
  -3   9  -7 11748.7 907.982  13
  -3   9  -7 9607.25 851.483  30
  -3   9  -8 1378.26 352.306  52
  -3  -9  -8 830.714 275.912  22
  -3  -9  -8 711.064 199.233  23
  -3  -9  -8 761.659 362.775  17
  -3   9  -8 528.469 198.623  14
  -3  -9  -8 1018.38 296.477  18
  -3   9  -8 1079.95 230.570  19
  -3  -9  -8 600.753 276.733  59
  -3  -9  -8 413.393 208.853  58
   3  -9   9 3864.86 406.603  46
  -3   9  -9 3561.74 525.999  52
  -3  -9  -9 2315.33 483.565  59
  -3  -9  -9 3560.97 523.702  58
  -3  -9  -9 3854.20 569.926  17
  -3   9  -9 4019.56 457.822  14
  -3   9  -9 4222.02 421.783  19
  -3  -9  -9 2983.56 481.574  18
  -3   9 -10 201.362 91.3153  14
  -3  -9 -10 87.4231 106.173  18
   3  10 -12-19.5672 47.9128  52
   3 -10 -11 64.3180 140.862  55
  -3 -10  11 54.2961 59.5276  45
   3 -10 -10-85.2566 132.020  53
   3 -10 -10-85.8230 162.755  55
  -3 -10  10-26.2208 75.9894  45
   3 -10  -9-96.6702 149.668  55
  -3 -10   9 32.5333 87.2427  45
  -3 -10   8 3146.52 417.220  45
   3  10  -8 2255.50 456.417  58
   3  10  -8 2046.42 325.748  32
  -3 -10   8 2094.43 365.817  33
   3  10  -8 2509.33 496.000  48
   3 -10  -8 2109.05 561.403  55
   3  10  -7-62.6011 118.707  42
  -3 -10   7 35.9666 104.181  45
   3 -10  -7 132.384 204.963  54
   3  10  -7-66.0229 102.224  48
   3 -10  -7-86.8151 95.0475  55
   3  10  -7-30.5520 88.4991  32
   3  10  -7 33.0543 88.6448   6
  -3 -10   6 24074.8 1538.93  45
   3 -10  -6 25004.4 1937.12  55
   3 -10  -6 22629.4 2172.24  54
   3  10  -6 17372.4 1406.76  32
   3  10  -6 21106.2 1467.91   6
  -3  10   6 18380.3 1371.35   2
   3  10  -5 1240.21 222.582  32
   3 -10  -5 849.123 362.854  54
  -3 -10   5 1092.68 226.102  45
  -3  10   5 994.910 177.389   2
   3  10  -5 1056.59 214.170   6
   3  10  -5 1658.29 277.084  36
   3 -10  -5 596.868 221.782  36
   3  10  -4 22695.6 1614.13   6
  -3  10   4 24954.0 1565.36   2
   3 -10  -4 22184.6 1568.70  38
  -3 -10   3 3192.69 346.879  44
   3  10  -3 3065.72 337.958  10
  -3  10   3 2961.43 287.556   2
   3 -10  -3 2788.06 320.723  38
  -3 -10   3 3280.04 393.964  39
  -3 -10   2 5837.25 515.219  44
  -3  10   2 6480.09 503.600   7
  -3  10   2 6613.01 490.230   2
   3  10  -2 6467.15 534.589  10
   3 -10  -2 5797.09 535.133  38
  -3 -10   2 6732.67 580.964  39
  -3  10   1 2048.99 213.240   1
   3 -10  -1 2047.19 313.370   3
  -3  10   1 2183.83 233.884   7
  -3 -10   1 1447.11 240.311  27
  -3 -10   1 2055.51 262.319  39
   3 -10   0 2408.11 333.911   3
  -3  10   0 2238.41 257.134   7
  -3  10   0 2264.74 242.321   1
  -3 -10   0 2857.45 287.946  25
  -3  10  -1 1471.40 261.191  41
  -3  10  -1 1180.32 178.073   7
  -3  10  -1 1189.58 170.491   1
  -3 -10  -1 899.198 211.741  27
  -3 -10  -1 1376.42 199.322  25
  -3  10  -2 37462.7 2531.14  41
  -3  10  -2 38463.4 2344.08   7
  -3 -10  -2 37180.2 2476.45  27
  -3 -10  -2 36371.8 2359.59  25
  -3  10  -3 1078.09 278.104  41
  -3 -10  -3 1089.68 204.402  25
  -3 -10  -3 1635.09 306.262  27
  -3 -10  -4 24038.0 1731.36  58
  -3 -10  -4 23112.3 1650.03  23
  -3 -10  -4 21663.8 1720.34  27
  -3  10  -4 22305.9 1767.61  41
  -3  10  -4 21824.1 1536.17  13
  -3  10  -4 22785.9 1538.42  30
  -3 -10  -5 89.5322 221.582  57
  -3 -10  -5 525.185 209.849  58
  -3  10  -5 482.042 211.131  52
  -3 -10  -5 694.795 205.264  23
  -3 -10  -5 877.886 270.599  27
  -3  10  -5 664.226 236.945  41
  -3  10  -5 596.381 161.846  13
  -3 -10  -5 502.811 208.885  18
  -3  10  -5 678.271 168.554  30
  -3 -10  -6 7439.12 1107.10  57
  -3 -10  -6 7575.66 919.263  59
  -3 -10  -6 9236.52 966.930  58
  -3 -10  -6 7238.91 841.660  22
  -3 -10  -6 6964.25 749.770  23
  -3  10  -6 8252.07 948.313  52
  -3 -10  -6 6264.02 806.687  18
  -3  10  -6 7686.80 702.697  13
  -3  10  -6 7921.02 697.138  30
  -3 -10  -7-101.298 221.808  57
  -3 -10  -7-68.2639 129.465  59
  -3 -10  -7 63.7650 171.011  58
  -3 -10  -7 56.1420 150.571  22
  -3 -10  -7-40.3675 108.278  23
  -3  10  -7 67.1072 127.272  52
  -3 -10  -7 108.904 352.677  17
  -3  10  -7-30.3053 81.3055  13
  -3 -10  -7-169.253 174.713  18
  -3  10  -7-29.1332 63.8370  30
  -3  10  -8 179.695 146.630  52
  -3 -10  -8 106.307 102.639  23
  -3 -10  -8-51.9573 139.330  22
  -3  10  -8-31.4696 84.3908  19
  -3 -10  -8-151.329 353.599  17
  -3  10  -8-39.2369 105.219  14
  -3 -10  -8 53.0359 129.831  18
  -3 -10  -8-59.1638 129.541  58
   3 -10   9 197.552 102.490  46
  -3  10  -9 274.779 158.891  52
  -3  10  -9 202.594 96.0190  19
  -3 -10  -9 85.4445 132.703  18
  -3 -10  -9 119.117 264.615  17
  -3  10  -9 149.893 109.354  14
  -3 -10  -9 230.971 160.265  58
  -3  10 -10 1319.90 200.853  14
  -3 -10 -10 1262.21 237.630  58
   3 -11 -11 243.597 189.567  53
   3 -11 -11 61.4118 118.054  55
  -3 -11  10 575.305 155.849  45
   3 -11 -10 83.3396 204.730  53
   3 -11 -10 83.7576 184.188  55
  -3 -11   9 2343.60 339.646  45
   3 -11  -9 1152.83 434.695  55
  -3 -11   8 1289.27 289.918  33
   3  11  -8 1651.09 285.138  32
  -3 -11   8 1735.20 308.072  45
   3 -11  -8 1164.26 432.137  55
   3  11  -8 906.157 302.639  48
  -3 -11   7 577.891 187.322  45
   3  11  -7 580.100 255.779  42
   3 -11  -7 135.914 333.751  54
   3 -11  -7 713.464 353.007  55
   3  11  -7 67.4171 167.121  48
   3  11  -7 684.244 182.085  32
   3  11  -7 539.178 171.098   6
   3  11  -6 267.801 117.773  32
  -3 -11   6 206.317 119.359  45
   3  11  -6 65.1429 123.828  48
   3 -11  -6 387.286 239.999  55
   3 -11  -6-117.745 182.502  54
   3 -11  -6 189.348 137.384  36
   3  11  -6 252.209 124.743   6
   3  11  -5 1709.21 271.320  32
   3 -11  -5 751.505 232.939  36
   3  11  -5 1510.40 275.655  36
  -3  11   5 1153.75 202.670   2
   3  11  -5 1673.87 263.895   6
  -3 -11   5 1947.88 306.922  44
  -3 -11   5 1429.91 266.579  45
  -3 -11   4 4872.57 582.139  39
   3 -11  -4 5537.66 513.319  38
   3  11  -4 5980.56 546.828   6
  -3  11   4 5799.95 491.285   2
  -3 -11   4 6969.96 591.763  44
  -3 -11   3 8444.20 814.835  39
   3 -11  -3 9238.99 767.309  38
  -3  11   3 10188.7 731.218   2
   3  11  -3 11575.0 815.013  10
  -3 -11   3 11639.5 824.142  44
  -3 -11   2 17610.3 1196.32  39
   3 -11  -2 15083.0 1136.49  38
   3 -11  -2 16057.3 1293.98   3
  -3  11   2 16812.9 1105.67   7
   3  11  -2 15813.9 1128.23  10
  -3 -11   2 16331.6 1132.16  44
   3 -11  -1 27246.1 2008.37   3
  -3  11   1 32128.0 1880.98   7
  -3  11   1 29360.3 1840.02   1
   3 -11  -1 27212.1 1927.13  38
  -3 -11   1 30423.5 1927.86  39
   3 -11   0 14620.3 1190.74   3
  -3  11   0 16490.4 1076.75   1
  -3  11   0 17925.1 1119.86   7
  -3 -11   0 16297.7 1117.38  25
  -3 -11   0 15073.5 1164.47  27
  -3  11  -1 28218.0 1904.66  41
  -3  11  -1 27324.4 1760.37   7
  -3  11  -1 27373.1 1729.09   1
  -3 -11  -1 26832.7 1773.42  25
  -3 -11  -1 26951.3 1860.34  27
  -3 -11  -2 2751.81 327.098  25
  -3 -11  -2 2858.86 397.548  27
  -3  11  -2 2376.49 297.263   7
  -3 -11  -3 112.529 129.933  58
  -3 -11  -3-115.539 219.128  50
  -3  11  -3 94.6418 103.706  41
  -3 -11  -3 124.712 96.6445  21
  -3 -11  -3 50.4163 73.1513  25
  -3 -11  -3 65.1936 87.5259  23
  -3 -11  -3 42.2037 103.410  27
  -3 -11  -3 257.087 243.782  17
  -3  11  -3 169.234 86.7678  30
  -3 -11  -4 152.203 125.239  27
  -3 -11  -4 549.559 180.097  23
  -3  11  -4 106.864 118.097  41
  -3 -11  -4 409.321 180.243  58
  -3  11  -4 415.369 126.496  30
  -3 -11  -5 2763.70 477.190  58
  -3 -11  -5 2852.62 654.252  57
  -3  11  -5 3774.75 576.703  52
  -3 -11  -5 2371.20 395.982  23
  -3 -11  -5 2508.47 472.098  27
  -3  11  -5 3606.28 542.351  41
  -3 -11  -5 2996.48 473.438  18
  -3  11  -5 2914.38 373.984  13
  -3  11  -5 2786.68 359.278  30
  -3 -11  -6 2180.64 678.038  57
  -3 -11  -6 2893.24 523.431  58
  -3 -11  -6 3199.91 462.458  23
  -3 -11  -6 2992.19 521.979  22
  -3  11  -6 3591.32 595.989  52
  -3 -11  -6 3652.94 645.144  17
  -3  11  -6 3166.51 408.166  13
  -3 -11  -6 3270.30 530.370  18
  -3  11  -6 3334.94 404.094  30
  -3 -11  -7 6884.82 1070.63  57
  -3 -11  -7 7055.19 864.126  58
  -3  11  -7 7770.62 899.115  52
  -3 -11  -7 6165.33 700.534  23
  -3 -11  -7 7634.57 850.344  22
  -3 -11  -7 7607.97 909.116  17
  -3 -11  -7 5405.44 759.512  18
  -3  11  -7 7696.49 668.612  13
  -3  11  -7 6446.61 628.333  30
  -3  11  -8 2495.24 463.049  52
  -3 -11  -8 2169.45 408.433  22
  -3 -11  -8 1230.60 279.795  23
   3 -11   8 2140.37 310.860  46
  -3 -11  -8 1049.08 428.494  17
  -3  11  -8 2399.89 332.319  19
  -3  11  -8 1804.69 326.648  14
  -3 -11  -8 1303.54 356.980  18
  -3 -11  -8 1465.90 365.720  58
   3 -11   9 2314.19 299.561  46
  -3  11  -9 2377.66 398.522  52
  -3 -11  -9 2668.62 435.244  58
  -3  11  -9 2740.19 318.379  19
  -3 -11  -9 2702.53 486.905  17
  -3 -11  -9 2597.33 426.144  18
  -3  11  -9 3147.94 376.832  14
   3 -11  10 360.781 87.7341  46
  -3  11 -10 337.153 103.126  14
  -3 -11 -10 374.146 135.620  58
  -3 -12  11 186.366 78.5345  45
   3 -12 -11 57.7087 141.612  53
   3 -12 -11 290.109 190.815  55
  -3 -12  10-23.6963 73.3852  45
   3 -12 -10-81.0006 125.413  53
   3 -12 -10 81.2852 154.136  55
  -3 -12   9 271.232 144.230  33
  -3 -12   9 153.240 106.748  45
   3 -12  -9 285.609 255.566  55
   3  12  -8 883.036 203.727  32
  -3 -12   8 692.508 221.883  33
  -3 -12   8 768.582 213.034  45
   3 -12  -8 685.235 341.098  55
   3  12  -8 322.737 215.502  48
   3  12  -7 7768.63 906.630  42
  -3 -12   7 9086.75 746.484  45
   3 -12  -7 5308.92 1057.72  54
   3 -12  -7 7323.58 1029.72  55
   3  12  -7 5011.57 785.115  48
  -3 -12   7 4901.01 650.496  33
   3  12  -7 6403.98 633.297  32
   3  12  -7 6469.62 654.507   6
  -3 -12   6 4478.90 534.790  44
  -3 -12   6 4290.34 502.214  45
   3  12  -6 3617.73 603.863  42
   3  12  -6 2293.65 517.400  48
   3 -12  -6 4669.95 929.549  54
   3  12  -6 3769.18 448.850  32
   3  12  -6 4442.06 484.102   6
   3  12  -5 16476.7 1234.29  32
  -3 -12   5 14115.0 1294.16  39
   3  12  -5 21744.4 1365.66  36
   3 -12  -5 13512.9 1458.19   3
   3  12  -5 15411.3 1215.11   6
  -3  12   5 15034.3 1148.53   2
  -3 -12   5 18640.1 1301.66  44
  -3 -12   5 20200.1 1317.20  45
  -3 -12   4 2938.28 422.690  33
   3 -12  -4 2439.43 635.249  35
  -3 -12   4 2965.97 427.774  39
   3 -12  -4 3205.09 365.952  38
   3 -12  -4 3665.11 590.989   3
  -3  12   4 3506.07 346.574   2
  -3 -12   4 3706.78 425.622  44
  -3 -12   3 11608.8 1001.48  39
   3 -12  -3 12509.1 952.506  38
   3 -12  -3 11409.1 1130.19   3
  -3  12   3 12825.1 898.432   2
   3  12  -3 14884.4 990.612  10
  -3 -12   3 13212.1 983.096  44
   3 -12  -2 24.5574 76.1319  38
  -3 -12   2 80.5723 97.5878  39
   3 -12  -2 43.2101 125.212   3
   3  12  -2 66.0758 80.0582  10
  -3 -12   2 154.368 80.1572  44
   3 -12  -1 112.177 100.679   3
  -3  12   1 242.463 84.6728   7
  -3  12   1 147.996 65.4379   1
  -3 -12   1 120.109 83.6537  39
   3 -12  -1 159.976 101.519  38
  -3  12   0 2236.16 242.529   1
  -3  12   0 2224.43 266.929   7
   3 -12   0 1750.92 304.763   3
  -3 -12   0 2009.71 264.716  25
  -3  12  -1 18794.9 1397.18  41
  -3  12  -1 18743.7 1259.07   7
  -3  12  -1 18314.5 1222.90   1
  -3 -12  -1 17981.8 1273.62  25
  -3 -12  -1 18044.0 1364.87  27
  -3  12  -2 9051.87 843.541  41
  -3 -12  -2 7649.82 772.509  27
  -3 -12  -2 8207.83 692.130  25
  -3  12  -2 7907.61 659.648   7
  -3 -12  -3 29835.0 1891.76  58
   3 -12   3 31014.0 1766.79  46
  -3  12  -3 28944.3 1972.78  41
  -3 -12  -3 29809.8 1850.07  23
  -3 -12  -3 27427.3 1744.89  25
  -3 -12  -3 27206.1 1804.30  21
  -3 -12  -3 28476.5 1936.47  27
  -3 -12  -3 29524.2 1872.59  17
  -3  12  -3 25904.4 1679.19  30
  -3 -12  -4 2320.47 403.028  58
  -3  12  -4 1943.60 403.034  41
   3 -12   4 2050.40 316.743  46
  -3 -12  -4 2164.74 361.955  23
  -3 -12  -4 2342.31 430.465  27
  -3 -12  -4 2015.57 432.402  17
  -3  12  -4 2019.00 289.573  30
  -3 -12  -5 11095.2 1439.27  57
  -3 -12  -5 12982.1 1217.27  58
  -3 -12  -5 12565.8 1102.71  23
  -3 -12  -5 13496.7 1271.88  27
  -3  12  -5 14474.0 1284.89  41
   3 -12   5 15310.4 1088.56  46
  -3 -12  -5 14722.5 1253.19  17
  -3 -12  -5 10020.4 1082.68  18
  -3  12  -5 12198.2 983.847  30
  -3 -12  -6 216.811 293.016  57
  -3 -12  -6 564.345 240.625  58
  -3  12  -6 699.212 262.957  52
  -3 -12  -6 570.764 267.638  22
  -3 -12  -6 648.169 214.729  23
   3 -12   6 815.099 206.939  46
  -3  12  -6 664.587 178.816  13
  -3 -12  -6 269.581 370.441  17
  -3 -12  -6 648.320 260.420  18
  -3  12  -6 774.129 191.885  30
  -3 -12  -7 106.918 234.355  57
  -3 -12  -7 256.432 172.259  58
  -3  12  -7 185.653 151.884  52
  -3 -12  -7 230.004 178.384  22
  -3 -12  -7 164.564 135.560  23
   3 -12   7 192.813 122.359  46
  -3  12  -7 344.171 137.300  13
  -3 -12  -7 164.750 355.845  17
  -3 -12  -7-55.9035 183.928  18
  -3  12  -7 220.186 113.270  30
  -3  12  -8 318.350 192.650  52
  -3 -12  -8 152.796 167.274  22
  -3 -12  -8-69.4214 107.480  23
   3 -12   8 26.9435 88.4898  46
  -3 -12  -8-57.6542 166.993  58
  -3  12  -8 28.4102 98.3540  19
  -3  12  -8 35.9064 96.2866  14
  -3 -12  -8 101.770 167.121  18
  -3 -12  -8-49.2425 327.913  17
   3 -12   9 617.490 142.250  46
  -3 -12  -9 595.741 285.036  17
  -3  12  -9 708.240 147.281  19
  -3  12  -9 675.722 165.518  14
  -3 -12  -9 708.264 239.080  18
  -3 -12  -9 742.860 237.520  58
  -3  12 -10 119.465 57.0586  14
  -3 -12 -10 124.825 82.2870  58
  -3 -13  11 14.1060 48.8412  45
   3 -13 -11 54.0260 132.256  53
   3  13 -11-27.3760 79.2980  52
   3 -13 -11-54.0998 132.436  55
   3 -13 -10 703.449 338.368  53
   3 -13 -10 548.083 292.382  55
  -3 -13   9 88.4367 85.3878  45
   3  13  -9 52.3704 114.668  48
   3 -13  -9-93.8639 145.324  55
  -3 -13   9-33.3092 96.4816  33
  -3 -13   8 3086.21 400.611  45
   3 -13  -8 1873.18 533.541  55
   3  13  -8 1345.71 380.397  48
   3  13  -8 2802.32 364.934  32
  -3 -13   8 1997.87 377.177  33
  -3 -13   7 36.1796 97.0523  45
   3 -13  -7-143.498 157.116  54
   3 -13  -7 93.9738 252.013  55
   3  13  -7 69.3630 151.893  48
   3  13  -7 63.6937 78.0009  32
  -3 -13   7 89.2124 109.223  33
   3  13  -6 251.628 124.244  32
   3  13  -6 66.9139 126.969  42
  -3 -13   6 113.480 101.547  44
  -3 -13   6 106.078 102.527  45
   3  13  -6-69.4572 131.789  48
   3 -13  -6 128.381 140.627  54
  -3 -13   6 46.2205 143.198  39
   3  13  -6 229.822 119.303   6
   3  13  -5 119.682 98.3090  32
  -3 -13   5 212.683 154.473  33
  -3 -13   5 42.4781 104.024  39
   3  13  -5-34.9351 108.213  36
   3 -13  -5 72.2011 111.821   3
   3  13  -5-30.3389 66.4900   6
   3 -13  -5 134.323 104.021  46
  -3 -13   5 34.9082 93.6542  44
  -3 -13   5 229.134 124.170  45
  -3 -13   4 5046.46 615.878  33
   3 -13  -4 5724.09 1018.68  35
   3 -13  -4 5578.86 553.173  38
  -3 -13   4 5694.71 635.943  39
   3 -13  -4 5235.12 748.637   3
  -3  13   4 6149.24 529.316   2
  -3 -13   4 7910.54 658.385  44
  -3 -13   4 7094.46 618.943  45
  -3 -13   3 456.287 162.314  39
   3 -13  -3 725.399 322.255  35
   3 -13  -3 464.147 141.456  38
   3 -13  -3 596.917 239.482   3
   3  13  -3 583.001 157.340  10
  -3 -13   3 494.838 150.409  44
  -3 -13   2 29224.6 1876.86  39
   3 -13  -2 27291.7 1842.30  38
   3 -13  -2 25524.5 1988.96   3
   3  13  -2 29431.3 1830.00  10
  -3  13   2 27373.0 1747.35   1
  -3 -13   2 25417.8 1801.38  44
  -3  13   1 194.149 75.3167   1
   3 -13  -1-40.7283 99.8292   3
  -3  13   1 82.1576 59.7062   7
  -3 -13   1 77.6524 94.1188  39
   3 -13  -1 173.160 122.471  38
  -3 -13   0 38930.4 2579.40  25
  -3  13   0 43959.3 2583.75   7
  -3  13   0 42216.3 2533.59   1
   3 -13   0 37063.6 2690.82   3
  -3  13  -1 151.067 116.953  41
  -3  13  -1 18.2237 59.8714   1
  -3  13  -1-22.2131 54.3985   7
  -3 -13  -1 98.8929 85.6039  25
  -3 -13  -2 6574.64 691.264  49
  -3  13  -2 7553.10 586.836  29
  -3 -13  -2 8436.07 674.678  25
  -3 -13  -2 8598.29 791.367  27
   3 -13   2 7954.46 646.313  46
  -3  13  -2 7827.48 785.569  41
  -3 -13  -2 8820.51 753.580  58
  -3  13  -2 7697.28 602.306  30
  -3 -13  -3 124.830 111.906  58
  -3 -13  -3-136.143 210.952  50
  -3  13  -3 103.715 127.230  41
   3 -13   3 435.531 143.169  46
  -3 -13  -3 144.641 95.3890  25
  -3 -13  -3 111.276 99.8295  23
  -3 -13  -3 151.090 123.581  27
  -3 -13  -3 108.366 253.354  17
  -3  13  -3 158.203 82.5000  30
  -3 -13  -4 98.7606 121.369  58
  -3  13  -4 114.815 126.165  41
   3 -13   4 521.506 161.429  46
  -3 -13  -4 117.166 128.729  27
  -3 -13  -4 281.488 123.933  25
  -3 -13  -4 204.115 126.873  23
  -3 -13  -4 172.427 291.111  17
  -3  13  -4 152.461 92.9005  30
  -3 -13  -5 106.785 261.420  57
  -3 -13  -5-57.3983 125.704  58
  -3  13  -5 120.160 131.575  41
   3 -13   5 99.7895 115.187  46
  -3 -13  -5 87.3188 117.109  23
  -3 -13  -5 65.4295 124.096  27
  -3 -13  -5-300.368 333.378  17
  -3  13  -5 27.5569 90.5458  30
  -3 -13  -6 7665.09 1206.08  57
  -3 -13  -6 8929.63 987.423  58
  -3 -13  -6 7665.38 894.940  22
  -3 -13  -6 8539.63 835.848  23
   3 -13   6 9011.46 779.280  46
  -3 -13  -6 8284.56 985.250  17
  -3 -13  -6 6941.45 855.029  18
  -3  13  -6 6996.64 677.970  30
  -3 -13  -7-108.948 238.547  57
  -3 -13  -7 63.8332 139.768  58
  -3  13  -7-58.5360 128.170  52
  -3 -13  -7 57.5929 154.445  22
  -3 -13  -7-123.841 110.703  23
   3 -13   7 31.2542 83.8179  46
  -3 -13  -7-54.9001 375.340  17
  -3 -13  -7-55.1545 190.944  18
  -3  13  -7 52.9737 82.0219  30
  -3  13  -8 9413.50 894.237  52
  -3 -13  -8 7083.61 721.267  23
  -3 -13  -8 8301.55 868.421  22
   3 -13   8 7249.18 668.645  46
  -3 -13  -8 7213.28 862.422  58
  -3 -13  -8 6660.15 866.284  17
  -3 -13  -8 5563.84 758.428  18
  -3  13  -8 9836.57 734.651  19
  -3  13  -8 9931.16 790.258  14
   3 -13   9 35.7014 61.8161  46
  -3  13  -9-71.2240 73.5290  14
  -3 -13  -9 71.1240 275.293  17
  -3  13  -9 17.3454 50.2625  19
  -3 -13  -9-41.7353 102.177  58
  -3 -14  11 12.6802 36.7334  45
   3 -14 -11-49.7961 121.900  53
   3  14 -11-23.6082 77.5385  52
   3 -14 -11 49.5711 108.539  55
  -3 -14  10 103.437 75.3404  45
   3 -14 -10 149.584 216.711  53
   3 -14 -10 74.7450 141.850  55
  -3 -14   9 161.696 112.463  33
  -3 -14   9 168.740 119.718  45
   3  14  -9 252.168 146.468  48
   3 -14  -9 183.915 201.625  55
  -3 -14   8 121.281 133.193  33
   3  14  -8 118.223 92.1244  32
  -3 -14   8 569.157 187.189  45
   3 -14  -8 98.8564 153.415  55
   3  14  -8 314.399 182.434  48
  -3 -14   7 2884.69 483.094  33
   3  14  -7 4346.35 475.233  32
  -3 -14   7 4865.65 529.248  45
   3  14  -7 2511.18 526.044  48
   3 -14  -7 3529.45 862.141  54
   3 -14  -7 3464.24 729.229  55
  -3 -14   6 2960.42 420.874  44
  -3 -14   6 2829.13 408.709  45
   3  14  -6 2677.73 531.467  42
   3  14  -6 1922.11 465.753  48
   3 -14  -6 3618.87 843.527  54
   3  14  -6 2828.16 384.170  32
  -3 -14   6 1890.52 383.957  33
   3  14  -6 2887.37 391.925   6
  -3 -14   5 14002.8 1218.67  33
   3  14  -5 16873.5 1166.58  32
  -3 -14   5 19516.7 1259.36  44
  -3 -14   5 18568.9 1224.23  45
   3 -14  -5 10138.3 1074.74  46
   3  14  -5 19236.3 1534.90  42
   3  14  -5 10292.6 1272.75  48
   3 -14  -5 13497.4 1747.71  35
  -3 -14   5 12926.5 1179.95  39
   3 -14  -5 13643.8 1430.21   3
  -3 -14   4 3562.49 491.522  33
  -3 -14   4 3296.00 469.390  39
   3 -14  -4 3910.76 438.718  38
   3 -14  -4 3437.67 780.765  35
   3 -14  -4 3159.37 584.813   3
  -3  14   4 4285.58 413.302   2
  -3 -14   4 4716.87 486.757  45
   3 -14  -4 2880.28 412.272  46
  -3 -14   3 6431.24 665.346  33
  -3 -14   3 7027.45 678.826  39
   3 -14  -3 5899.02 601.826  38
   3 -14  -3 8094.43 1144.14  35
   3 -14  -3 6761.07 810.218   3
   3  14  -3 7512.85 635.519  10
  -3 -14   3 7912.56 650.367  45
  -3 -14   3 7120.34 644.468  44
   3 -14  -3 5343.35 576.934  46
   3 -14  -2 1112.08 286.388   3
  -3  14   2 863.152 156.480   1
  -3 -14   2 938.450 245.477  34
   3 -14  -2 568.935 278.977  35
   3 -14  -2 940.283 209.255  38
  -3 -14   2 722.297 195.496  39
   3 -14  -1 88.6011 137.329   3
  -3  14   1 136.318 86.4071   7
  -3  14   1 212.133 80.0594   1
  -3 -14   1 27.9641 68.7642  39
   3 -14  -1 125.821 114.397  38
  -3 -14   0 1556.65 247.967  25
  -3 -14   0 2012.99 338.203  34
   3 -14   0 1310.70 273.397  38
  -3  14   0 2116.86 274.254   7
   3 -14   0 986.435 264.558   3
  -3  14   0 1736.88 229.964   1
  -3  14  -1 16151.1 1147.06  30
  -3 -14  -1 17613.1 1237.53  25
  -3  14  -1 16218.4 1144.88  29
  -3  14  -1 18917.6 1370.01  41
  -3 -14  -1 19150.9 1358.29  34
  -3  14  -1 17563.2 1214.99   7
  -3 -14  -2 4722.31 587.117  49
  -3  14  -2 7125.46 722.130  41
   3 -14   2 5746.73 537.596  46
  -3 -14  -2 5940.87 558.652  25
  -3  14  -2 5017.24 468.394  29
  -3 -14  -2 6464.67 639.065  58
  -3  14  -2 5717.40 491.389  30
  -3 -14  -3 21098.0 1584.68  58
   3 -14   3 22262.8 1464.43  46
  -3  14  -3 21127.1 1663.29  41
  -3 -14  -3 20488.1 1539.59  23
  -3 -14  -3 17881.8 1427.56  25
  -3 -14  -3 20838.9 1663.92  27
  -3 -14  -3 20868.6 1570.03  17
  -3  14  -3 18888.8 1381.48  30
  -3 -14  -4 7371.16 800.604  58
  -3  14  -4 7787.31 862.195  41
   3 -14   4 8201.55 694.810  46
  -3 -14  -4 7067.32 744.252  23
  -3 -14  -4 6082.44 642.649  25
  -3 -14  -4 6140.16 817.678  27
  -3 -14  -4 7460.10 842.411  17
  -3  14  -4 5712.88 585.213  30
  -3 -14  -5 7542.19 1198.72  57
  -3 -14  -5 8501.43 927.650  58
   3 -14   5 9062.10 789.430  46
  -3 -14  -5 7307.52 811.770  23
  -3 -14  -5 7910.78 927.119  17
  -3  14  -5 8314.29 721.674  30
  -3 -14  -6 700.139 427.237  57
  -3 -14  -6 826.530 283.786  58
   3 -14   6 1168.39 248.568  46
  -3 -14  -6 1012.90 324.242  22
  -3 -14  -6 1129.28 289.341  23
  -3 -14  -6 1391.77 463.401  17
  -3 -14  -6 922.765 296.256  18
  -3  14  -6 800.064 186.938  30
  -3 -14  -7 1005.69 333.106  58
  -3 -14  -7 1543.25 559.117  57
  -3 -14  -7 1657.72 374.083  22
  -3 -14  -7 1276.99 293.432  23
   3 -14   7 1632.32 281.186  46
  -3 -14  -7 1802.47 524.363  17
  -3 -14  -7 1350.17 359.358  18
  -3  14  -7 1465.90 248.816  30
  -3  14  -8 178.369 138.127  52
  -3 -14  -8 66.3293 102.759  23
   3 -14   8 120.866 87.8486  46
  -3 -14  -8 54.3924 103.204  58
  -3 -14  -8 46.9543 304.130  17
  -3  14  -8 94.2171 91.0406  14
  -3 -14  -8 94.2961 146.038  18
  -3  14  -8-24.7490 71.7800  19
   3 -14   9 130.512 70.1549  46
  -3 -14  -9 570.267 303.058  17
  -3  14  -9 234.382 99.6559  14
  -3 -14  -9 432.602 167.158  58
   3 -15 -11 89.8573 139.808  53
   3  15 -11 194.721 93.9481  52
   3 -15 -11 132.955 119.650  55
  -3 -15  11 376.052 81.5054  45
   3 -15 -10-70.8572 190.379  53
   3 -15 -10 141.161 173.183  55
  -3 -15  10 205.155 98.6117  33
  -3 -15  10 306.103 101.140  45
   3  15  -9 1292.51 311.243  48
   3 -15  -9 715.198 348.114  55
  -3 -15   9 1732.97 290.318  33
  -3 -15   9 1490.05 251.176  45
   3 -15  -8 150.758 286.148  54
   3 -15  -8-98.5485 187.298  55
   3  15  -8 306.503 178.010  48
  -3 -15   8 435.892 179.318  33
   3  15  -8 402.773 144.891  32
  -3 -15   8 521.891 171.727  45
   3 -15  -7 1766.58 535.180  55
   3 -15  -7 1350.01 553.167  54
   3  15  -7 1734.57 427.138  48
   3  15  -7 2064.32 316.265  32
  -3 -15   7 1396.54 315.209  33
  -3 -15   7 1642.51 308.111  45
   3  15  -6 69.7150 107.945  42
  -3 -15   6-39.9598 75.7857  44
  -3 -15   6-36.3514 79.6063  45
   3  15  -6-32.6438 87.5506  32
  -3 -15   6 93.8204 125.803  33
   3  15  -6 68.2609 112.104   6
   3  15  -6-72.3150 158.342  48
   3 -15  -6-139.618 216.164  54
   3 -15  -5-80.2132 175.630   3
   3  15  -5-71.4749 135.531  48
   3 -15  -5-37.7454 82.6479  46
   3  15  -5 206.970 185.005  42
  -3 -15   5-38.3041 93.7699  44
  -3 -15   5 34.5692 84.6273  45
   3 -15  -5 111.540 122.111  62
   3 -15  -5 136.185 210.846  35
   3  15  -5 63.9039 85.6860  32
  -3 -15   5-91.0546 122.088  33
  -3 -15   4 1541.53 322.287  33
   3 -15  -4 1632.95 283.341  38
  -3 -15   4 1881.98 345.241  39
   3 -15  -4 1543.13 538.327  35
   3 -15  -4 2144.73 476.155   3
   3  15  -4 2549.72 336.848  10
   3 -15  -4 1387.11 278.738  46
   3  15  -4 2970.92 532.892  42
  -3 -15   4 2526.91 351.477  45
  -3 -15   4 2219.68 345.619  44
  -3 -15   3 7431.86 758.093  33
   3 -15  -3 10249.9 1315.46  35
  -3 -15   3 8795.59 789.646  39
   3 -15  -3 7652.22 722.069  38
   3 -15  -3 8562.98 955.643   3
   3  15  -3 10164.1 763.375  10
  -3  15   3 9005.57 675.894   1
  -3 -15   3 9612.26 753.035  45
  -3 -15   3 8153.77 743.218  44
   3 -15  -3 5481.06 656.308  46
  -3 -15   2 5012.76 619.313  34
   3 -15  -2 4452.06 519.345  38
  -3 -15   2 6177.88 568.982  39
   3 -15  -2 4509.07 822.346  35
   3 -15  -2 4147.99 614.857   3
  -3  15   2 5179.37 451.324   1
   3 -15  -2 3926.56 464.919  46
  -3  15   1 21404.8 1382.93  30
   3 -15  -1 17961.5 1408.82  46
   3 -15  -1 20976.6 1918.80  35
   3 -15  -1 20632.8 1519.20  38
  -3 -15   1 20666.8 1610.05  34
  -3  15   1 23640.8 1412.20   1
   3 -15  -1 20032.3 1619.87   3
  -3  15   0 9218.20 707.960  30
  -3 -15   0 8365.95 767.123  25
   3 -15   0 8089.89 735.324  46
  -3 -15   0 9599.70 907.577  34
   3 -15   0 9182.26 849.711  38
  -3  15   0 10988.5 800.921   7
  -3  15   0 10010.3 733.977   1
  -3 -15  -1 13545.7 1207.03  49
  -3 -15  -1 15461.1 1137.29  25
  -3  15  -1 15204.3 1049.21  29
  -3  15  -1 17756.3 1282.35  41
   3 -15   1 14656.6 1091.72  46
  -3 -15  -1 17131.7 1264.69  34
  -3  15  -1 15035.9 1043.47  30
  -3 -15  -2 2312.20 369.830  58
  -3 -15  -2 1503.16 322.347  49
  -3  15  -2 1819.18 368.299  41
   3 -15   2 2011.42 298.856  46
  -3  15  -2 1986.56 259.359  29
  -3 -15  -2 2217.00 321.526  25
  -3 -15  -2 1436.76 297.281  15
  -3 -15  -2 2066.79 392.072  17
  -3  15  -2 2035.81 269.999  30
  -3 -15  -3 1098.14 276.846  58
  -3  15  -3 1033.67 189.609  29
  -3 -15  -3 895.612 223.678  25
  -3 -15  -3 1268.50 277.005  23
  -3  15  -3 1002.47 286.254  41
   3 -15   3 1235.82 241.498  46
  -3 -15  -3 694.922 352.190  17
  -3 -15  -3 1266.71 275.843  16
  -3  15  -3 1153.83 206.539  30
  -3 -15  -4 475.876 193.292  58
  -3 -15  -4 624.289 296.791  51
  -3  15  -4 360.700 198.711  41
   3 -15   4 391.698 149.037  46
  -3 -15  -4 418.593 167.965  25
  -3 -15  -4 408.487 180.554  23
  -3 -15  -4 199.256 179.517  27
  -3 -15  -4 615.971 367.479  17
  -3  15  -4 365.988 136.100  30
  -3 -15  -5 2807.59 490.913  58
  -3 -15  -5 2832.82 709.108  57
   3 -15   5 2380.85 365.627  46
  -3 -15  -5 2820.66 445.780  23
  -3 -15  -5 1864.53 513.322  17
  -3  15  -5 2106.00 313.688  30
  -3 -15  -6 2669.05 508.453  58
  -3 -15  -6 1917.55 582.025  57
   3 -15   6 2069.49 333.556  46
  -3 -15  -6 1442.98 382.080  22
  -3 -15  -6 1924.99 374.273  23
  -3 -15  -6 1239.66 474.109  17
  -3 -15  -6 1343.40 354.801  18
  -3  15  -6 2382.23 321.803  30
  -3 -15  -7 5973.51 1047.08  57
  -3 -15  -7 6933.27 846.230  58
   3 -15   7 7927.19 665.752  46
  -3 -15  -7 6980.97 718.764  23
  -3 -15  -7 6557.49 802.380  22
  -3 -15  -7 5614.82 821.028  17
  -3 -15  -7 4923.43 705.825  18
  -3  15  -7 6803.58 597.964  30
  -3 -15  -8 1760.53 316.584  23
   3 -15   8 2373.32 300.335  46
  -3 -15  -8 2285.75 431.434  58
  -3 -15  -8 1587.61 461.260  17
  -3  15  -8 2814.69 324.068  19
  -3  15  -8 2878.45 360.775  14
   3 -15   9 1864.05 229.878  46
  -3  15  -9 2610.91 287.533  14
  -3 -15  -9 2190.37 358.541  58
  -3 -16  10-18.8318 54.6143  33
   3 -16 -10-65.7469 143.980  55
   3  16 -10-28.5502 62.5710  48
   3 -16 -10-132.631 162.360  53
  -3 -16   9 24.9076 60.9733  45
  -3 -16   9-29.2405 90.5419  33
   3  16  -9 45.0039 85.3358  48
   3 -16  -9-86.1119 230.918  55
  -3 -16   8 1788.00 290.511  45
   3  16  -8 1164.04 228.203  32
  -3 -16   8 880.686 238.582  33
   3  16  -8 1000.94 315.860  48
   3 -16  -8 746.995 437.560  54
   3 -16  -8 975.226 418.548  55
  -3 -16   7 70.3351 133.369  45
  -3 -16   7 44.5477 119.460  33
   3  16  -7 31.3501 76.7455  32
   3 -16  -7 152.304 235.801  54
   3 -16  -7-99.5273 243.639  55
   3  16  -7-68.3092 167.219  48
  -3 -16   6 11996.6 914.968  45
  -3 -16   6 6938.35 845.561  33
   3  16  -6 10991.4 856.671  32
   3 -16  -6 11153.8 1561.13  54
   3  16  -6 6038.00 929.666  48
   3 -16  -5-168.071 290.925   3
   3  16  -5-73.2384 160.358  48
   3 -16  -5 121.861 149.157  62
   3 -16  -5-39.9544 87.4831  46
   3  16  -5-70.4546 109.081  42
  -3 -16   5 39.9526 87.4792  44
  -3 -16   5 35.4328 95.0186  45
   3 -16  -5-140.594 153.918  35
   3  16  -5 98.3034 101.466  32
  -3 -16   5 278.791 183.409  33
  -3 -16   4 10323.7 1033.33  33
   3  16  -4 8397.08 1141.16  48
   3 -16  -4 11389.9 983.803  38
   3 -16  -4 12063.7 1632.13  35
   3 -16  -4 14626.0 1385.87   3
   3  16  -4 15998.4 1052.96  10
   3  16  -4 14613.5 1338.35  42
  -3 -16   4 14904.9 1052.01  45
  -3 -16   4 14576.2 1084.84  44
   3 -16  -4 8839.53 945.399  46
   3 -16  -3-120.966 132.435  35
  -3 -16   3 46.8506 145.076  34
   3 -16  -3-33.1745 72.6479  38
   3 -16  -3 133.656 146.327   3
  -3  16   3 22.0978 54.1102   1
   3  16  -3-60.3581 73.8886  10
   3 -16  -3 31.3625 76.7852  46
  -3 -16   3-30.1071 46.6309  45
  -3 -16   3 34.3083 75.1301  44
  -3 -16   2 2441.91 437.250  34
   3 -16  -2 2316.13 363.913  38
  -3 -16   2 3464.44 423.688  39
   3 -16  -2 2536.77 620.573  35
  -3  16   2 2905.41 322.331   1
   3 -16  -2 2582.83 500.719   3
   3 -16  -2 2430.71 344.047  46
  -3 -16   1 42.6029 80.7838  49
   3 -16  -1-90.8163 140.604  35
  -3 -16   1 47.5185 127.426  34
   3 -16  -1-36.1468 88.4866  38
  -3  16   1 42.0674 60.9247   1
   3 -16  -1 155.634 139.117   3
   3 -16  -1-54.1912 98.3823  46
  -3 -16   0 4564.37 594.224  49
   3 -16   0 4388.91 486.047  46
  -3 -16   0 5506.53 644.231  34
   3 -16   0 4661.27 571.705  38
  -3  16   0 5611.08 533.601   7
  -3  16   0 4987.48 469.625   1
  -3 -16  -1-150.002 284.433  50
  -3 -16  -1 138.307 112.864  49
  -3  16  -1 21.6711 58.1280  29
  -3 -16  -1 32.2035 99.7251  25
   3 -16   1-54.5450 84.4580  46
   3 -16   1 80.0695 98.0121  38
  -3 -16  -1 261.368 143.074  34
  -3  16  -1 144.654 81.5792  30
  -3 -16  -2 22030.8 1523.43  58
  -3 -16  -2 17302.7 1470.92  49
  -3  16  -2 19943.0 1553.96  41
   3 -16   2 20935.5 1387.95  46
  -3 -16  -2 18456.6 1388.40  25
  -3  16  -2 18179.0 1288.57  29
  -3 -16  -2 19837.5 1454.04  15
  -3 -16  -2 14431.3 1395.53  17
  -3  16  -2 18219.2 1285.35  30
  -3 -16  -3 238.779 139.041  58
  -3  16  -3 118.387 83.1765  29
  -3 -16  -3 212.762 135.217  25
  -3 -16  -3 674.595 220.636  23
  -3  16  -3 228.267 153.680  41
   3 -16   3 316.375 147.622  46
  -3 -16  -3 477.352 346.149  17
  -3 -16  -3 270.861 159.128  16
  -3  16  -3 345.578 121.673  30
  -3  16  -4 14198.1 1107.84   5
  -3 -16  -4 19499.9 1937.45  57
  -3 -16  -4 17883.0 1421.99  58
  -3 -16  -4 11726.7 1434.50  51
  -3  16  -4 15950.9 1420.44  41
   3 -16   4 17974.1 1239.93  46
  -3 -16  -4 16185.8 1325.82  23
  -3 -16  -4 14234.5 1341.58  17
  -3  16  -4 14758.2 1129.74  30
  -3 -16  -5 60.2767 131.978  58
  -3 -16  -5 122.971 301.027  57
   3 -16   5 34.1646 91.6168  46
  -3 -16  -5-48.4234 129.853  23
  -3 -16  -5 109.271 392.218  17
  -3  16  -5-26.9255 77.9898  30
  -3 -16  -6 7078.22 1215.22  57
  -3 -16  -6 8101.47 926.906  58
   3 -16   6 8638.58 727.811  46
  -3 -16  -6 6419.36 748.147  23
  -3 -16  -6 8090.84 977.967  17
  -3  16  -6 6427.89 620.716  30
  -3 -16  -7 59.3121 145.215  58
  -3 -16  -7 109.872 268.973  57
   3 -16   7 55.3166 90.8716  46
  -3 -16  -7-40.1231 116.241  23
  -3 -16  -7 317.722 401.646  17
  -3  16  -7 67.7331 82.9412  14
  -3  16  -7 44.5732 73.2375  30
  -3 -16  -8-30.5644 88.5414  23
   3 -16   8 41.8010 68.6598  46
  -3 -16  -8 49.0082 119.979  58
  -3 -16  -8 172.956 338.051  17
  -3  16  -8 25.7827 69.1556  14
  -3  16  -8 41.0508 59.4703  19
  -3  16  -9 31.5748 45.7279  14
   3 -16   9-13.0847 42.9739  46
  -3 -17  10 46.4027 44.8049  45
  -3 -17  10-16.8757 58.4254  33
   3 -17 -10-61.1086 115.874  53
   3  17 -10 76.4430 73.8069  48
   3 -17 -10-60.2080 114.167  55
  -3 -17   9 1253.50 213.332  45
  -3 -17   9 1221.04 229.591  33
   3  17  -9 1205.87 276.961  48
   3 -17  -9 574.227 304.787  55
  -3 -17   8 418.266 154.055  45
   3  17  -8 528.344 148.136  32
  -3 -17   8 547.934 183.799  33
   3 -17  -8 146.796 227.708  54
   3  17  -8 392.257 203.950  48
   3 -17  -8-95.6480 209.895  55
  -3 -17   7 1486.52 282.590  45
  -3 -17   7 911.665 263.530  33
   3  17  -7 951.344 216.415  32
   3 -17  -7 1381.82 585.636  54
   3 -17  -7 701.289 352.470  55
   3  17  -7 1599.36 397.860  48
  -3 -17   6 329.265 170.235  45
  -3 -17   6 281.821 185.685  33
   3  17  -6 131.466 108.430  32
   3  17  -6 72.3638 137.598  48
   3 -17  -6 298.828 283.502  54
   3 -17  -5 262.089 234.344   3
   3  17  -5 74.2485 115.100  48
   3 -17  -5-64.9805 142.394  62
   3 -17  -5 126.777 130.981  46
   3  17  -5 428.571 234.663  42
  -3 -17   5 123.658 110.686  44
  -3 -17   5 325.597 158.529  45
   3 -17  -5 143.992 223.008  35
  -3 -17   5 93.9175 102.981  33
   3  17  -5 399.992 146.081  32
  -3 -17   4 43.9172 107.516  33
   3  17  -4-73.1403 138.694  48
   3 -17  -4-138.792 151.950  35
   3 -17  -4 35.2269 77.1424  38
   3 -17  -4 79.8351 174.806   3
   3  17  -4-32.1418 60.9624  10
   3 -17  -4-38.3827 102.936  46
  -3 -17   4-39.2567 60.7941  44
  -3 -17   4-34.6335 92.8836  45
  -3 -17   3 5392.30 678.614  34
   3 -17  -3 5174.16 1009.05  35
   3 -17  -3 5451.78 596.756  38
   3 -17  -3 4193.74 716.765   3
   3  17  -3 7050.66 624.268  10
  -3 -17   3 6909.24 623.652  45
   3 -17  -3 4453.34 555.968  46
  -3 -17   2 3184.08 465.165  49
  -3 -17   2 2991.57 394.699  45
   3 -17  -2 2730.97 386.886  46
   3 -17  -2 2774.32 424.690  38
  -3 -17   2 2775.42 485.169  34
   3 -17  -2 3324.57 730.203  35
  -3  17   2 3946.23 389.875   1
   3 -17  -2 3830.67 603.003   3
  -3 -17   1 17770.3 1322.90  49
   3 -17  -1 13546.3 1176.17  25
   3 -17  -1 12333.6 1096.03  46
  -3 -17   1 16960.6 1358.55  34
   3 -17  -1 14059.8 1201.10  38
   3 -17  -1 13369.0 1533.73  35
  -3  17   1 17498.1 1109.68   1
   3 -17   0 1781.58 429.699  34
  -3 -17   0 2063.70 381.394  49
   3 -17   0 1320.88 264.740  46
  -3 -17   0 1783.67 373.697  34
   3 -17   0 2131.83 361.134  38
  -3  17   0 1853.26 266.224   1
   3 -17   1 15381.9 1181.29  46
  -3 -17  -1 15013.9 1214.30  25
  -3  17  -1 15788.7 1130.16  29
   3 -17   1 15348.3 1277.13  38
  -3 -17  -1 17685.2 1362.20  34
  -3 -17  -1 15380.6 1343.46  49
  -3  17  -2 52.5313 115.041  41
   3 -17   2 93.3858 96.4153  46
  -3 -17  -2 108.798 105.068  25
  -3  17  -2 24.0411 52.6883  29
  -3 -17  -2-41.5288 101.687  15
  -3 -17  -2 49.5316 121.273  49
  -3 -17  -3 248.088 154.723  58
  -3 -17  -3 87.4241 235.148  51
  -3 -17  -3 226.121 131.744  25
  -3 -17  -3 523.395 209.161  23
  -3  17  -3 346.863 122.671  29
  -3  17  -3 406.740 191.709  41
   3 -17   3 363.968 150.468  46
  -3 -17  -3 642.126 382.843  17
  -3 -17  -3 328.723 180.863  16
  -3  17  -3 302.388 121.631  30
  -3 -17  -4 55.5156 105.289  58
  -3 -17  -4 122.115 327.470  57
  -3 -17  -4 346.073 267.907  51
  -3 -17  -4-49.6220 94.1168  23
  -3  17  -4 49.9273 72.3382  29
   3 -17   4 102.807 112.569  46
  -3 -17  -4 412.369 382.737  17
   3 -17   4-55.1685 170.840  34
  -3  17  -4 26.3665 70.7372  30
  -3 -17  -5 3439.54 558.380  58
  -3 -17  -5 3425.43 812.614  57
  -3 -17  -5 1666.29 476.966  51
   3 -17   5 2658.38 393.222  46
  -3 -17  -5 3119.00 485.043  23
  -3 -17  -5 2565.27 589.944  17
  -3  17  -5 2655.65 342.626  30
  -3 -17  -6 738.556 433.017  57
  -3 -17  -6 1598.40 388.403  58
   3 -17   6 1494.37 272.848  46
  -3 -17  -6 1568.54 339.989  23
  -3 -17  -6 1803.23 550.235  17
  -3  17  -6 1147.31 220.816  30
  -3 -17  -7 6916.53 812.247  58
   3 -17   7 7849.35 637.361  46
  -3 -17  -7 5310.12 650.323  23
  -3  17  -7 8612.82 700.724  14
  -3 -17  -7 4631.21 764.203  17
  -3  17  -7 5942.37 550.236  30
  -3 -17  -8 691.307 184.712  23
   3 -17   8 515.040 128.714  46
  -3  17  -8 700.393 156.689  14
  -3  17  -8 711.576 145.783  19
  -3 -17  -8 547.156 214.836  58
  -3 -18  10 40.4227 46.6949  45
  -3 -18  10 88.6182 60.5369  33
   3 -18 -10-55.1441 120.757  53
   3  18 -10 22.1693 59.4870  48
   3 -18 -10 53.7521 131.600  55
  -3 -18   9 42.4240 61.5615  45
  -3 -18   9 99.1766 94.1078  33
   3  18  -9 75.6141 92.6309  48
   3 -18  -9 154.201 206.790  55
  -3 -18   8 984.766 210.928  45
   3  18  -8 669.791 166.161  32
  -3 -18   8 787.643 212.995  33
   3  18  -8 785.670 259.915  48
   3 -18  -8 371.257 272.152  55
  -3 -18   7 2844.62 378.737  45
   3  18  -7 2071.85 322.218  32
  -3 -18   7 2128.78 373.990  33
   3 -18  -7 921.228 490.517  54
   3 -18  -7 1798.52 538.313  55
   3  18  -7 2237.03 469.269  48
  -3 -18   6 3885.25 475.088  45
   3  18  -6 3342.71 433.451  32
  -3 -18   6 3222.30 485.550  33
   3  18  -6 2912.75 562.064  48
   3 -18  -6 3364.31 842.807  54
   3 -18  -5 3934.53 582.361  46
  -3 -18   5 5615.20 677.217  33
   3 -18  -5 5837.50 1110.28  35
   3  18  -5 6463.04 870.507  48
   3 -18  -4 2669.97 596.588   3
   3 -18  -4 2448.96 407.790  46
  -3 -18   4 4348.50 492.529  45
  -3 -18   4 2942.61 441.220  44
   3 -18  -4 4528.23 665.956  62
   3 -18  -4 2993.53 799.602  35
   3 -18  -4 2554.54 403.050  38
  -3 -18   4 3057.52 462.686  33
   3 -18  -3 4356.01 545.075  38
  -3 -18   3 4526.22 632.625  34
   3 -18  -3 5229.90 988.106  35
   3  18  -3 5747.50 568.829  10
   3 -18  -3 4429.96 721.675   3
  -3 -18   3 5448.94 565.008  45
   3 -18  -3 3973.18 519.492  46
  -3 -18   2 896.072 252.262  49
   3 -18  -2 407.594 147.734  46
  -3 -18   2 702.480 187.882  45
   3 -18  -2 577.338 336.065  35
   3 -18  -2 707.726 213.427  38
  -3 -18   2 437.617 226.479  34
  -3  18   2 543.849 149.413   1
  -3 -18   1 145.088 130.192  49
   3 -18  -1 117.292 105.465  25
   3 -18  -1 195.383 118.787  46
   3 -18  -1 299.430 244.597  35
   3 -18  -1 244.257 154.807  38
  -3 -18   1 437.921 216.373  34
  -3  18   1 221.474 101.447   1
  -3 -18   0 51.1095 96.9349  49
  -3  18   0 123.529 85.5552  29
   3 -18   0-31.5734 59.9047  46
  -3 -18   0 53.0849 129.966  34
   3 -18   0 42.0965 103.071  38
   3 -18   0 279.391 253.619  34
  -3 -18  -1 7902.33 852.472  49
  -3 -18  -1 7710.96 755.648  25
  -3  18  -1 7107.86 649.244  29
   3 -18   1 8141.01 731.213  46
  -3 -18  -1 8220.73 856.285  34
   3 -18   1 7253.43 938.417  34
   3 -18   1 7282.76 780.437  38
  -3 -18  -1 7591.53 812.498  15
  -3 -18  -2 10679.5 1087.31  49
[truncated: 395,240 more chars]
