# Supplementary material for: Crystal structure and Hirshfeld surface analysis of bis­(benzoyl­acetonato)(ethanol)dioxidouranium(VI)
Source: Acta Crystallogr E Crystallogr Commun. 2024 Nov 5;80(Pt 12):1250–4. doi: 10.1107/S2056989024010417 (PMC11789183; doi:10.1107/S2056989024010417)
Supplement: Supplementary file 2 [file e-80-01250-Isup2.hkl]

data_I                                                                          
_shelx_title ' exp_836_benzoilatseton_uo2(atsetat)2_a.res in P2(1)/n'           
_shelx_refln_list_code          4                                               
_shelx_F_calc_maximum      585.08                                               
_exptl_crystal_F_000      1216.00                                               
_reflns_d_resolution_high  0.8127                                               
                                                                                
loop_                                                                           
 _space_group_symop_operation_xyz                                               
 'x, y, z'                                                                      
 '-x+1/2, y+1/2, -z+1/2'                                                        
 '-x, -y, -z'                                                                   
 'x-1/2, -y-1/2, z-1/2'                                                         
                                                                                
_cell_length_a     8.5521                                                       
_cell_length_b    26.0026                                                       
_cell_length_c    10.3057                                                       
_cell_angle_alpha  90.000                                                       
_cell_angle_beta  102.829                                                       
_cell_angle_gamma  90.000                                                       
                                                                                
_shelx_F_squared_multiplier     1.000                                           
                                                                                
loop_                                                                           
 _refln_index_h                                                                 
 _refln_index_k                                                                 
 _refln_index_l                                                                 
 _refln_F_squared_calc                                                          
 _refln_F_squared_meas                                                          
 _refln_F_squared_sigma                                                         
 _refln_observed_status                                                         
   2   0   0       1755.97       1569.45        54.89 o                         
   4   0   0      31441.54      32666.95       982.18 o                         
   6   0   0       7722.46       9197.79       517.35 o                         
   8   0   0       2659.55       3227.92       429.21 o                         
  10   0   0       1037.71       1243.66       151.03 o                         
   1   1   0      29390.62      31647.03       643.51 o                         
   2   1   0      14227.89      14218.51       284.94 o                         
   3   1   0      46379.25      47978.07      1154.11 o                         
   4   1   0       1379.40       1373.60        70.72 o                         
   5   1   0          3.05         20.74        24.21 o                         
   6   1   0        163.58        183.78        37.75 o                         
   7   1   0       6033.12       6835.31       286.94 o                         
   8   1   0        931.98       1307.98       188.09 o                         
   9   1   0        550.63        568.83       122.83 o                         
  10   1   0          5.21         11.71        29.94 o                         
   0   2   0      23732.31      24065.80       497.62 o                         
   1   2   0      40965.58      40292.26       699.33 o                         
   2   2   0        653.32        641.81        21.31 o                         
   3   2   0       4530.56       4109.87       122.53 o                         
   4   2   0      29280.41      31241.81       773.31 o                         
   5   2   0      24958.20      25411.35      1380.44 o                         
   6   2   0       2385.27       2673.44       132.38 o                         
   7   2   0       1457.40       1725.17       125.22 o                         
   8   2   0        146.41        126.03        77.68 o                         
   9   2   0       1368.38       1547.59       197.84 o                         
  10   2   0        311.49        258.16        57.17 o                         
   1   3   0       2345.87       2408.53        54.48 o                         
   2   3   0      79464.70      78802.25      1522.77 o                         
   3   3   0        347.50        351.06        23.36 o                         
   4   3   0      10951.84      11574.88       335.95 o                         
   5   3   0          1.21          1.20        20.97 o                         
   6   3   0       5878.80       6142.07       210.26 o                         
   7   3   0        127.31        149.80        40.02 o                         
   8   3   0       3628.99       4685.19       304.80 o                         
   9   3   0         15.44        -12.27        45.76 o                         
  10   3   0          7.55        -13.91        34.08 o                         
   0   4   0       4694.31       4941.79       120.49 o                         
   1   4   0      41295.81      40899.16       766.95 o                         
   2   4   0       2054.32       2111.61        69.00 o                         
   3   4   0       4069.49       3950.67       100.04 o                         
   4   4   0       3570.47       3678.22       153.45 o                         
   5   4   0      25705.24      27174.31       762.24 o                         
   6   4   0       1610.87       1626.15        80.21 o                         
   7   4   0        278.00        330.52        51.23 o                         
   8   4   0        111.75         89.99        56.90 o                         
   9   4   0       1134.21       1319.03       144.00 o                         
  10   4   0        203.41        182.44        45.77 o                         
   1   5   0      26971.47      26709.94       488.87 o                         
   2   5   0      33170.76      31410.13       655.27 o                         
   3   5   0      31762.92      32480.89       646.64 o                         
   4   5   0       7753.83       8003.07       283.18 o                         
   5   5   0         60.95         42.13        20.30 o                         
   6   5   0       2673.93       2571.68       105.18 o                         
   7   5   0       4952.20       5723.37       283.78 o                         
   8   5   0       1626.07       1841.97       178.06 o                         
   9   5   0        361.75        477.81        89.85 o                         
  10   5   0          0.82        -15.81        41.31 o                         
   0   6   0     123465.93     114476.17      3141.60 o                         
   1   6   0       2329.62       2474.21        66.27 o                         
   2   6   0       9617.40       9125.35       209.72 o                         
   3   6   0        922.40       1091.36        48.36 o                         
   4   6   0      25026.22      24891.80       774.65 o                         
   5   6   0        447.97        301.09        45.89 o                         
   6   6   0       7093.56       7494.09       242.94 o                         
   7   6   0          2.40         63.23        49.70 o                         
   8   6   0        623.05        708.98       113.18 o                         
   9   6   0         91.14        -14.66        56.38 o                         
   1   7   0      46301.59      46742.57       861.31 o                         
   2   7   0       8061.93       8741.74       223.24 o                         
   3   7   0      81169.69      80577.82      1924.69 o                         
   4   7   0        533.78        521.47        49.24 o                         
   5   7   0        101.23        109.33        24.18 o                         
   6   7   0       1221.24       1299.67        98.85 o                         
   7   7   0       9529.74      10998.43       453.93 o                         
   8   7   0         95.63        195.33        56.67 o                         
   9   7   0        552.52        830.23       137.71 o                         
   0   8   0      69569.79      68945.71      1801.45 o                         
   1   8   0      20584.06      21034.73       385.36 o                         
   2   8   0       1900.72       1771.64        68.38 o                         
   3   8   0        705.22        677.58        41.55 o                         
   4   8   0      16628.79      17045.80       556.12 o                         
   5   8   0       7928.36       8538.50       239.67 o                         
   6   8   0       2843.70       3058.84       151.03 o                         
   7   8   0        437.78        510.21        90.52 o                         
   8   8   0        189.53         96.42        65.59 o                         
   9   8   0        620.37        506.63       134.40 o                         
   1   9   0       5307.90       5494.85       132.50 o                         
   2   9   0      97222.48     101451.07      2248.61 o                         
   3   9   0       4567.54       4695.52       171.58 o                         
   4   9   0       9175.95       9615.33       405.15 o                         
   5   9   0          8.27         32.62        20.96 o                         
   6   9   0       5075.17       4822.22       184.90 o                         
   7   9   0       1343.30       1415.35       128.79 o                         
   8   9   0       2195.96       2828.87       223.32 o                         
   9   9   0         17.54        -38.21        54.75 o                         
   0  10   0        218.82        238.86        28.57 o                         
   1  10   0      32202.33      32004.26       688.38 o                         
   2  10   0       1506.40       1454.21        65.25 o                         
   3  10   0       2012.42       1840.55       103.40 o                         
   4  10   0        524.64        618.99        70.60 o                         
   5  10   0      17861.95      18264.98       447.65 o                         
   6  10   0         36.28         21.29        26.91 o                         
   7  10   0        827.59       1078.07       114.91 o                         
   8  10   0         70.22         56.99        55.91 o                         
   9  10   0       1207.78       1379.39       172.42 o                         
   1  11   0      13446.42      13519.81       370.89 o                         
   2  11   0      33294.23      34062.41       942.82 o                         
   3  11   0      12466.06      12230.60       381.65 o                         
   4  11   0       2804.44       2740.43       167.99 o                         
   5  11   0          4.75         -0.67        21.55 o                         
   6  11   0       3196.06       3055.85       141.53 o                         
   7  11   0       3044.99       3057.73       172.56 o                         
   8  11   0       1948.47       2347.94       195.75 o                         
   9  11   0        138.25        117.73        46.95 o                         
   0  12   0      83064.31      76737.17      2604.97 o                         
   1  12   0       8998.64       9494.61       332.91 o                         
   2  12   0       4576.46       4428.08       172.59 o                         
   3  12   0       1554.48       1582.80       100.70 o                         
   4  12   0      14623.22      14815.62       413.51 o                         
   5  12   0       1649.98       1595.00       100.36 o                         
   6  12   0       3686.11       4185.90       189.90 o                         
   7  12   0        177.36        128.83        42.80 o                         
   8  12   0        465.59        467.65       102.13 o                         
   9  12   0        238.92        192.70        58.23 o                         
   1  13   0      31888.84      31934.96       993.45 o                         
   2  13   0         36.64         28.97        23.76 o                         
   3  13   0      30466.31      30766.88      1108.14 o                         
   4  13   0        103.30         98.22        30.90 o                         
   5  13   0         73.27         62.45        31.66 o                         
   6  13   0          5.16          6.39        29.78 o                         
   7  13   0       4613.97       4586.98       223.43 o                         
   8  13   0         67.21         94.22        52.70 o                         
   9  13   0        322.06        413.24        81.27 o                         
   0  14   0      46881.96      40083.12      2514.85 o                         
   1  14   0       7853.91       7713.68       294.28 o                         
   2  14   0       2716.37       2743.63       144.24 o                         
   3  14   0       1229.64       1270.42       113.13 o                         
   4  14   0      14088.19      13926.89       452.55 o                         
   5  14   0       2484.68       2648.92       145.81 o                         
   6  14   0       5153.84       5297.64       247.35 o                         
   7  14   0        288.62        235.39        49.14 o                         
   8  14   0        323.82        228.85        50.02 o                         
   9  14   0        292.36        363.78        76.67 o                         
   1  15   0       5562.52       5114.32       201.43 o                         
   2  15   0      22766.99      22395.10      1042.40 o                         
   3  15   0       6994.95       7091.32       226.33 o                         
   4  15   0       5044.82       5073.20       223.23 o                         
   5  15   0         72.85        148.17        40.27 o                         
   6  15   0       1700.79       1816.73       134.45 o                         
   7  15   0       1238.00       1316.02       123.66 o                         
   8  15   0       1483.41       1652.60       155.48 o                         
   9  15   0         51.41        122.52        86.87 o                         
   0  16   0        633.25        546.31       148.14 o                         
   1  16   0      23991.96      22632.40      1033.72 o                         
   2  16   0         87.65         89.53        29.24 o                         
   3  16   0       3873.61       3745.44       166.22 o                         
   4  16   0        456.11        514.99        58.59 o                         
   5  16   0      16045.06      15058.58       634.31 o                         
   6  16   0          5.27         12.56        42.79 o                         
   7  16   0        360.52        319.49        58.45 o                         
   8  16   0         37.27         54.63        39.24 o                         
   1  17   0       1464.19       1427.90        77.45 o                         
   2  17   0      18194.26      17285.12       459.07 o                         
   3  17   0       1394.70       1366.08       101.22 o                         
   4  17   0       4485.03       4469.16       181.17 o                         
   5  17   0        414.99        424.76        63.56 o                         
   6  17   0       2204.58       2173.26       120.91 o                         
   7  17   0        571.52        606.62        78.02 o                         
   8  17   0       1121.62       1198.59       107.73 o                         
   0  18   0      24413.59      21800.63       669.13 o                         
   1  18   0       7022.24       6128.32       213.27 o                         
   2  18   0       2121.79       1671.02       103.77 o                         
   3  18   0         49.97         42.23        28.69 o                         
   4  18   0       4462.63       4351.12       197.57 o                         
   5  18   0       2338.66       2178.47       146.17 o                         
   6  18   0       1833.13       1784.45       115.73 o                         
   7  18   0         18.95         36.91        33.77 o                         
   8  18   0        171.58        160.67        42.84 o                         
   1  19   0       5529.97       5130.67       177.00 o                         
   2  19   0        159.87        162.53        34.96 o                         
   3  19   0      20462.66      19799.50       596.71 o                         
   4  19   0        197.89        236.82        47.22 o                         
   5  19   0        273.55        302.42        58.04 o                         
   6  19   0         91.83         78.95        32.56 o                         
   7  19   0       2300.50       2359.41       161.20 o                         
   8  19   0         34.43        -11.75        31.77 o                         
   0  20   0      23080.26      21361.08       724.41 o                         
   1  20   0       1751.84       1536.91        93.21 o                         
   2  20   0        852.87        753.13        67.11 o                         
   3  20   0         57.32         80.74        32.56 o                         
   4  20   0       9279.14       8925.00       335.18 o                         
   5  20   0       1004.53        987.93        83.97 o                         
   6  20   0       2512.31       2372.76       125.64 o                         
   7  20   0         10.19         -6.25        31.87 o                         
   1  21   0       7091.11       6245.19       219.19 o                         
   2  21   0       6762.19       6320.55       213.61 o                         
   3  21   0       4481.77       4381.82       242.31 o                         
   4  21   0       1342.89       1193.92        99.65 o                         
   5  21   0          2.02         -0.61        28.15 o                         
   6  21   0        651.21        599.61        64.94 o                         
   7  21   0       1390.54       1443.79       119.85 o                         
   0  22   0        998.10        836.31        92.08 o                         
   1  22   0      12800.08      12441.80       474.78 o                         
   2  22   0         92.58         20.24        47.59 o                         
   3  22   0       1684.06       1582.85       139.28 o                         
   4  22   0       1020.17        757.13        85.45 o                         
   5  22   0       5041.34       4993.39       223.70 o                         
   6  22   0        112.51        116.41        33.90 o                         
   7  22   0         98.43        102.10        40.62 o                         
   1  23   0         15.13         -3.71        33.88 o                         
   2  23   0      12202.84      12099.54       450.79 o                         
   3  23   0        185.92        151.82        57.72 o                         
   4  23   0       2147.81       1907.11       131.35 o                         
   5  23   0         15.40         20.58        31.65 o                         
   6  23   0       1085.29        916.59        74.97 o                         
   7  23   0         20.83         16.76        32.19 o                         
   0  24   0       3210.11       3172.71       251.15 o                         
   1  24   0       5494.62       5633.70       275.88 o                         
   2  24   0        515.47        432.58        69.65 o                         
   3  24   0        838.00        962.50       100.05 o                         
   4  24   0       1735.62       1504.71       121.28 o                         
   5  24   0       2131.99       2034.18       147.29 o                         
   6  24   0        902.14        950.49        80.53 o                         
   1  25   0       2829.53       2573.02       172.71 o                         
   2  25   0       1305.96       1214.21       110.97 o                         
   3  25   0       5171.28       4697.87       231.62 o                         
   4  25   0        133.94         44.30        38.60 o                         
   5  25   0          7.01         14.76        40.40 o                         
   6  25   0        185.11        209.83        55.18 o                         
   0  26   0       9977.59       9851.11       845.67 o                         
   1  26   0         59.30         40.41        46.10 o                         
   2  26   0        420.12        434.21        68.42 o                         
   3  26   0          0.43         18.66        30.92 o                         
   4  26   0       2655.44       2431.13       175.12 o                         
   5  26   0         28.49         54.55        41.11 o                         
   1  27   0       1817.49       1601.19       129.69 o                         
   2  27   0       1920.86       1911.35       144.22 o                         
   3  27   0       3395.14       3297.94       196.87 o                         
   4  27   0        400.64        352.05        59.80 o                         
   5  27   0          5.80         14.88        31.43 o                         
   0  28   0       1529.26       1352.29       183.98 o                         
   1  28   0       3072.68       3065.95       201.01 o                         
   2  28   0        161.95         82.51        45.39 o                         
   3  28   0        343.80        386.04        61.59 o                         
   4  28   0        706.75        783.06        77.89 o                         
   1  29   0          2.32         -4.68        47.06 o                         
   2  29   0       4518.95       5366.82       383.20 o                         
   3  29   0         17.37         -2.52        43.16 o                         
   4  29   0        942.01       1025.13       152.77 o                         
   0  30   0        639.18        581.01       228.94 o                         
   1  30   0       2205.77       2049.00       207.91 o                         
   2  30   0         74.41         29.47        43.56 o                         
   3  30   0        210.21        330.86        59.88 o                         
   1  31   0        961.00        965.21       331.67 o                         
   2  31   0        779.62        867.33        90.73 o                         
  -9   0   1       1238.69       1263.80       259.96 o                         
  -7   0   1       4393.77       5111.87       564.52 o                         
  -5   0   1      26988.03      29243.04      1291.33 o                         
  -3   0   1        515.62        621.70        35.86 o                         
  -1   0   1     167032.38     162349.14      6644.10 o                         
   1   0   1       1281.50       1453.84        53.30 o                         
   3   0   1      47860.18      49092.26      1657.31 o                         
   5   0   1      29090.88      30037.40      1435.79 o                         
   7   0   1         32.80        124.93        96.97 o                         
   9   0   1       2362.61       2422.40       349.66 o                         
 -10   1   1         85.63        128.82        83.59 o                         
  -9   1   1         64.59         41.49        81.73 o                         
  -8   1   1       3949.45       5599.98       419.59 o                         
  -7   1   1        400.62        470.85        70.42 o                         
  -6   1   1        964.36        789.35        80.23 o                         
  -5   1   1        148.89        146.99        28.03 o                         
  -4   1   1      16380.58      16339.62       394.58 o                         
  -3   1   1      11398.75      11895.63       248.60 o                         
  -2   1   1      45519.88      50456.25      1931.63 o                         
  -1   1   1       3839.36       4096.02        99.35 o                         
   0   1   1      16607.81      16648.45       375.91 o                         
   1   1   1       5409.55       5763.60       101.57 o                         
   2   1   1     105034.52     100489.09      2176.59 o                         
   3   1   1       8911.35       8721.20       232.67 o                         
   4   1   1        379.97        311.18        31.80 o                         
   5   1   1        773.75        742.44        86.08 o                         
   6   1   1       6276.04       6791.70       267.52 o                         
   7   1   1       4371.34       4663.73       296.43 o                         
   8   1   1       1749.19       2157.25       242.47 o                         
   9   1   1         42.19         89.13        69.74 o                         
  10   1   1        145.59         65.37        55.29 o                         
 -10   2   1        606.29        851.93       128.12 o                         
  -9   2   1        118.17         80.91        75.37 o                         
  -8   2   1          4.98        -33.32        47.63 o                         
  -7   2   1        218.09        243.35        45.34 o                         
  -6   2   1       7822.98       8360.34       337.76 o                         
  -5   2   1       7415.22       8162.09       266.78 o                         
  -4   2   1      10128.42      10030.30       302.13 o                         
  -3   2   1        113.13        117.88        13.66 o                         
  -2   2   1      17194.46      18753.24       628.22 o                         
  -1   2   1      45208.02      47837.16       969.99 o                         
   0   2   1     126569.02     117487.91      2747.28 o                         
   1   2   1      42282.70      40843.66       558.99 o                         
   2   2   1        365.62        399.26        29.64 o                         
   3   2   1      18326.51      18952.84       443.96 o                         
   4   2   1      37225.30      36707.27      1001.00 o                         
   5   2   1       7582.19       7918.82       360.76 o                         
   6   2   1       3608.78       3839.77       156.01 o                         
   7   2   1        286.30        209.25        69.34 o                         
   8   2   1       2594.22       2996.94       236.98 o                         
   9   2   1        672.79        804.70       140.05 o                         
 -10   3   1          4.11          6.49        51.30 o                         
  -9   3   1       1503.56       2061.90       189.05 o                         
  -8   3   1         64.52         62.84        52.74 o                         
  -7   3   1       3714.80       4105.65       190.05 o                         
  -6   3   1        176.27        175.85        47.98 o                         
  -5   3   1       2800.69       3129.64       124.05 o                         
  -4   3   1        777.24        814.22        43.08 o                         
  -3   3   1      52972.10      54279.26      1125.13 o                         
  -2   3   1       3287.60       3498.66        93.18 o                         
  -1   3   1       6176.90       5926.59       155.10 o                         
   0   3   1        716.17        740.70        23.99 o                         
   1   3   1      31073.81      31423.77       473.04 o                         
   2   3   1       4507.50       4647.97        97.28 o                         
   3   3   1      45100.59      43409.11       974.46 o                         
   4   3   1        163.90        165.39        27.34 o                         
   5   3   1       3974.03       4348.65       235.37 o                         
   6   3   1        239.60        257.38        39.71 o                         
   7   3   1       9449.37      10002.63       443.24 o                         
   8   3   1        109.17        178.50        66.98 o                         
   9   3   1        160.23        257.91        70.75 o                         
 -10   4   1        738.98       1003.12       133.08 o                         
  -9   4   1        188.60        235.57        69.95 o                         
  -8   4   1        101.75         65.90        53.33 o                         
  -7   4   1        635.81        581.40        63.15 o                         
  -6   4   1      11330.08      11745.42       391.56 o                         
  -5   4   1       3000.31       3113.27       124.63 o                         
  -4   4   1      12304.13      12122.37       301.67 o                         
  -3   4   1        528.92        473.05        29.45 o                         
  -2   4   1      25079.92      26163.46       593.76 o                         
  -1   4   1      11871.18      12177.17       358.37 o                         
   0   4   1      89240.52      84544.36      1641.26 o                         
   1   4   1      10267.35       9863.23       186.11 o                         
   2   4   1         43.23         46.59         9.76 o                         
   3   4   1       2550.82       2632.46        85.42 o                         
   4   4   1      40660.72      40287.50      1089.53 o                         
   5   4   1       5484.95       5832.76       200.76 o                         
   6   4   1       3419.51       3687.00       142.94 o                         
   7   4   1         72.31         96.84        47.47 o                         
   8   4   1       1568.80       1472.79       160.11 o                         
   9   4   1        382.13        359.19        60.53 o                         
 -10   5   1         59.49         96.76        67.11 o                         
  -9   5   1        466.38        589.70       101.42 o                         
  -8   5   1       2624.92       3369.65       248.18 o                         
  -7   5   1       2318.39       2139.98       110.24 o                         
  -6   5   1       1342.20       1225.65        84.55 o                         
  -5   5   1        478.30        487.74        44.63 o                         
  -4   5   1       8942.88       8140.43       215.76 o                         
  -3   5   1      20003.92      20169.87       552.28 o                         
  -2   5   1      14548.41      15453.06       357.46 o                         
  -1   5   1        180.80        209.63        13.55 o                         
   0   5   1      18736.95      18256.95       387.83 o                         
   1   5   1      16009.38      15530.18       334.82 o                         
   2   5   1      75770.28      74909.90      1546.06 o                         
   3   5   1      37864.16      38704.31       814.42 o                         
   4   5   1       3301.86       3528.48       138.09 o                         
   5   5   1       1550.36       1527.73        75.50 o                         
   6   5   1       6139.41       6253.52       191.97 o                         
   7   5   1       5252.30       5641.17       255.21 o                         
   8   5   1       1112.31       1483.43       136.90 o                         
   9   5   1         38.97         75.87        38.57 o                         
 -10   6   1         26.13          0.70        44.28 o                         
  -9   6   1        564.74        706.00       132.70 o                         
  -8   6   1          0.32         40.74        41.76 o                         
  -7   6   1       2648.41       2762.42       177.75 o                         
  -6   6   1        111.85         75.29        22.74 o                         
  -5   6   1      19767.97      20993.09       562.33 o                         
  -4   6   1       1736.88       2133.89       165.64 o                         
  -3   6   1        368.27        311.58        29.72 o                         
  -2   6   1       1077.96       1153.86        44.60 o                         
  -1   6   1      56393.84      55253.21      1146.52 o                         
   0   6   1        593.45        553.19        27.15 o                         
   1   6   1      45041.35      44089.52       916.14 o                         
   2   6   1        268.13        324.13        21.51 o                         
   3   6   1      21466.78      22310.41       520.36 o                         
   4   6   1       5232.09       5484.10       220.30 o                         
   5   6   1      22391.23      23801.64       549.61 o                         
   6   6   1         13.66         23.06        25.03 o                         
   7   6   1        104.81        113.92        46.32 o                         
   8   6   1         54.82         28.49        45.05 o                         
   9   6   1       2156.94       2224.38       159.03 o                         
 -10   7   1         53.51         52.70        57.77 o                         
  -9   7   1         52.90         50.89        45.14 o                         
  -8   7   1       3420.46       4258.69       352.95 o                         
  -7   7   1        239.16        313.67        86.21 o                         
  -6   7   1       1194.04       1171.09        79.13 o                         
  -5   7   1        341.20        430.17        55.36 o                         
  -4   7   1      35684.47      36123.88       985.41 o                         
  -3   7   1       6876.22       7283.92       257.73 o                         
  -2   7   1      33604.16      34187.46       832.50 o                         
  -1   7   1        135.29        140.94        13.60 o                         
   0   7   1      15317.89      15260.29       397.13 o                         
   1   7   1       7700.96       8105.05       247.02 o                         
   2   7   1      71903.80      70792.34      1867.78 o                         
   3   7   1       1421.22       1271.46        76.43 o                         
   4   7   1        548.01        456.90        80.91 o                         
   5   7   1       1094.20       1094.65        69.25 o                         
   6   7   1      12740.50      12896.06       446.16 o                         
   7   7   1        211.39        112.23        54.41 o                         
   8   7   1       1802.48       2073.63       164.07 o                         
   9   7   1         45.22         99.22       100.97 o                         
 -10   8   1        264.11        164.46        79.05 o                         
  -9   8   1        324.99        280.14        83.69 o                         
  -8   8   1         13.00        -32.15        42.93 o                         
  -7   8   1        656.88        630.95        99.68 o                         
  -6   8   1       2797.29       3205.84       141.51 o                         
  -5   8   1       9044.32       9369.72       237.67 o                         
  -4   8   1       6716.65       7020.70       239.18 o                         
  -3   8   1       1208.51       1182.13        89.53 o                         
  -2   8   1      11805.23      11892.85       290.30 o                         
  -1   8   1      30657.30      31324.13       668.67 o                         
   0   8   1      23334.92      23000.50       535.74 o                         
   1   8   1      11272.67      11335.14       335.07 o                         
   2   8   1        664.77        701.86        44.93 o                         
   3   8   1       9829.18      10128.58       350.22 o                         
   4   8   1      22025.29      22039.24       814.85 o                         
   5   8   1      11835.50      11951.25       333.08 o                         
   6   8   1       1331.21       1523.53       101.06 o                         
   7   8   1         24.06         38.34        71.73 o                         
   8   8   1        656.41        555.84       105.94 o                         
   9   8   1       1055.89       1001.86       138.96 o                         
  -9   9   1        868.32       1080.15       179.48 o                         
  -8   9   1        853.71        736.33       109.95 o                         
  -7   9   1       5209.85       5623.63       455.44 o                         
  -6   9   1         10.76         11.90        22.18 o                         
  -5   9   1       1180.32       1251.16        64.59 o                         
  -4   9   1       1770.65       1693.95        92.12 o                         
  -3   9   1      40582.47      41278.27      1450.70 o                         
  -2   9   1       5628.26       5365.99       145.95 o                         
  -1   9   1       6090.60       6105.26       169.20 o                         
   0   9   1       2304.31       2357.80       103.49 o                         
   1   9   1      69780.06      72655.56      1911.35 o                         
   2   9   1       7676.05       7320.91       220.48 o                         
   3   9   1      29384.19      29826.09       832.52 o                         
   4   9   1         10.67         25.67        23.96 o                         
   5   9   1       3440.41       3398.14       137.89 o                         
   6   9   1        541.37        485.21        50.74 o                         
   7   9   1       8229.87       9685.43       479.67 o                         
   8   9   1        299.00        445.38        96.32 o                         
   9   9   1         60.77         62.83        50.29 o                         
  -9  10   1          3.10         -4.72        49.84 o                         
  -8  10   1         26.59         77.10        51.49 o                         
  -7  10   1          6.44         11.35        54.55 o                         
  -6  10   1       6334.80       7137.32       241.96 o                         
  -5  10   1        323.38        330.44        37.47 o                         
  -4  10   1       8753.44       8723.26       271.62 o                         
  -3  10   1       1425.00       1500.29        83.12 o                         
  -2  10   1      15595.08      14843.95       370.34 o                         
  -1  10   1        220.28        235.57        26.24 o                         
   0  10   1      57457.48      59202.92      1767.71 o                         
   1  10   1         18.55         18.25        16.07 o                         
   2  10   1         20.28         59.00        17.71 o                         
   3  10   1        768.17        928.17        66.63 o                         
   4  10   1      30448.69      29831.69       947.79 o                         
   5  10   1        284.87        245.80        34.28 o                         
   6  10   1       2085.33       2173.19       110.64 o                         
   7  10   1         13.67         60.30        48.23 o                         
   8  10   1       1364.07       1367.19       147.85 o                         
   9  10   1         25.11         41.56        51.35 o                         
  -9  11   1        393.87        421.83        98.71 o                         
  -8  11   1       1098.87       1266.55       140.35 o                         
  -7  11   1       1933.32       2116.49       154.42 o                         
  -6  11   1        257.89        221.59        40.37 o                         
  -5  11   1        282.11        330.82        38.11 o                         
  -4  11   1       4836.17       4780.17       222.12 o                         
  -3  11   1      22866.33      22211.00       645.59 o                         
  -2  11   1      25932.79      27140.17       599.20 o                         
  -1  11   1      21843.09      23857.32       505.43 o                         
   0  11   1       1833.03       1812.99       102.57 o                         
   1  11   1      40903.85      42469.81      1513.30 o                         
   2  11   1      32386.12      32564.18       836.78 o                         
   3  11   1      20496.95      20609.27       607.68 o                         
   4  11   1        811.37        780.29        57.54 o                         
   5  11   1       1911.90       1939.98        97.83 o                         
   6  11   1       3997.66       4559.11       194.59 o                         
   7  11   1       5582.36       5473.85       271.71 o                         
   8  11   1        741.68       1114.01       132.70 o                         
   9  11   1          8.85          9.08        32.86 o                         
  -9  12   1        427.78        506.89       168.58 o                         
  -8  12   1        106.10        136.30        62.09 o                         
  -7  12   1       2847.81       3040.00       186.02 o                         
  -6  12   1       1620.78       1600.94        93.72 o                         
  -5  12   1       9808.07       9363.05       287.70 o                         
  -4  12   1       1782.31       1896.53        88.03 o                         
  -3  12   1        118.88        118.58        28.27 o                         
  -2  12   1       2215.98       2193.09        84.01 o                         
  -1  12   1      37342.61      35086.74       727.89 o                         
   0  12   1      16706.10      17633.78       582.32 o                         
   1  12   1       7831.70       7491.22       353.99 o                         
   2  12   1       1164.12       1386.02        91.27 o                         
   3  12   1      12988.87      13857.01       437.91 o                         
   4  12   1       3833.21       3592.14       140.12 o                         
   5  12   1       7666.58       7576.82       251.58 o                         
   6  12   1       1515.70       1620.49       108.38 o                         
   7  12   1          3.50         24.46        34.34 o                         
   8  12   1        405.91        349.16        77.82 o                         
   9  12   1       1254.94       1236.92       124.96 o                         
  -9  13   1          0.68        -19.98        33.40 o                         
  -8  13   1       2852.55       3413.47       241.51 o                         
  -7  13   1         44.93         60.63        43.80 o                         
  -6  13   1       1929.70       2087.70       160.45 o                         
  -5  13   1        628.08        672.15        68.56 o                         
  -4  13   1      12458.36      12383.66       360.15 o                         
  -3  13   1         58.83         74.14        27.78 o                         
  -2  13   1      28645.52      26812.66       644.86 o                         
  -1  13   1       1369.01       1302.83        68.07 o                         
   0  13   1      13661.81      14751.38       448.74 o                         
   1  13   1        404.21        324.32        54.64 o                         
   2  13   1      52424.21      50957.45      1795.40 o                         
   3  13   1         49.02         31.94        27.64 o                         
   4  13   1       1936.31       1794.67        98.62 o                         
   5  13   1        143.33         93.03        32.94 o                         
   6  13   1       6947.84       7377.49       277.05 o                         
   7  13   1        119.04        117.75        40.61 o                         
   8  13   1       1410.98       1572.15       151.10 o                         
   9  13   1          3.34        -24.35        34.42 o                         
  -9  14   1        376.68        293.07        56.07 o                         
  -8  14   1          5.37         -0.88        35.59 o                         
  -7  14   1        950.58       1072.88        98.72 o                         
  -6  14   1       1362.07       1597.14       155.60 o                         
  -5  14   1       6733.90       6668.17       244.81 o                         
  -4  14   1        891.03        871.16        78.66 o                         
  -3  14   1         90.89         88.05        30.02 o                         
  -2  14   1       3679.05       3776.32       149.47 o                         
  -1  14   1      32302.79      29226.60       830.82 o                         
   0  14   1       9251.11       8755.62       301.15 o                         
   1  14   1      11562.15      11041.15       499.54 o                         
   2  14   1         75.97         40.16        37.96 o                         
   3  14   1      12802.41      13207.56       380.46 o                         
   4  14   1       4763.83       5005.02       211.03 o                         
   5  14   1      11407.94      11262.99       347.78 o                         
   6  14   1       1367.87       1448.33       118.44 o                         
   7  14   1         68.58        104.06        41.31 o                         
   8  14   1        353.92        466.84        67.83 o                         
  -9  15   1        545.71        682.35        73.50 o                         
  -8  15   1        449.85        566.86        70.47 o                         
  -7  15   1       1462.01       1563.22       135.90 o                         
  -6  15   1        376.29        463.14        79.26 o                         
  -5  15   1        980.67       1048.11        84.66 o                         
  -4  15   1       3232.53       3088.86       148.77 o                         
  -3  15   1      16461.04      15773.09       435.36 o                         
  -2  15   1       7151.02       7026.16       240.28 o                         
  -1  15   1       1021.57        932.35        73.35 o                         
   0  15   1       1667.99       1559.17        94.92 o                         
   1  15   1      16922.12      15768.17      1092.74 o                         
   2  15   1      11211.32      10401.35       473.50 o                         
   3  15   1      11847.42      11709.13       332.88 o                         
   4  15   1         25.38         28.21        25.58 o                         
   5  15   1       1734.24       1687.62       124.98 o                         
   6  15   1       1926.80       1874.19       127.27 o                         
   7  15   1       3548.49       3600.49       216.03 o                         
   8  15   1        232.00        264.63        51.97 o                         
  -8  16   1          4.36         19.69        39.29 o                         
  -7  16   1         16.24         27.66        38.57 o                         
  -6  16   1       7319.23       7537.94       358.66 o                         
  -5  16   1        207.84        170.60        41.35 o                         
  -4  16   1       4270.60       3903.53       194.60 o                         
  -3  16   1          1.80         11.50        26.37 o                         
  -2  16   1      11918.86      10924.22       452.69 o                         
  -1  16   1         23.36         36.02        23.97 o                         
   0  16   1      33523.66      30677.30      1153.61 o                         
   1  16   1        146.64        121.56        56.88 o                         
   2  16   1          4.22         41.58        26.32 o                         
   3  16   1         24.40         48.14        27.61 o                         
   4  16   1      15040.86      14007.74       423.93 o                         
   5  16   1          8.36         27.50        27.99 o                         
   6  16   1       1933.40       1853.58       139.81 o                         
   7  16   1         34.05         -5.40        39.01 o                         
   8  16   1       1263.64       1377.25       149.60 o                         
  -8  17   1        285.39        322.71        74.50 o                         
  -7  17   1       1756.65       1940.37       149.51 o                         
  -6  17   1         10.91         19.67        40.93 o                         
  -5  17   1        763.48        733.92       106.86 o                         
  -4  17   1        167.44        183.23        41.50 o                         
  -3  17   1      12101.64      11546.67       625.93 o                         
  -2  17   1       1254.37       1233.84        72.93 o                         
  -1  17   1       2017.02       1937.80        94.29 o                         
   0  17   1       1054.68        941.76        73.35 o                         
   1  17   1      15887.39      15346.04       375.06 o                         
   2  17   1       6277.72       5997.88       213.40 o                         
   3  17   1      12323.77      11881.75       382.62 o                         
   4  17   1        866.93        810.71        79.75 o                         
   5  17   1       1555.92       1492.72        97.19 o                         
   6  17   1        642.39        693.81        77.10 o                         
   7  17   1       3197.55       3140.83       194.39 o                         
   8  17   1        187.94        237.71        66.61 o                         
  -8  18   1         14.45        -11.92        32.87 o                         
  -7  18   1        756.11        830.94        87.01 o                         
  -6  18   1       1377.31       1294.76        99.18 o                         
  -5  18   1       6237.02       5973.91       469.34 o                         
  -4  18   1       2987.26       2716.35       154.94 o                         
  -3  18   1        116.25        162.12        37.86 o                         
  -2  18   1       2389.57       2115.92       156.53 o                         
  -1  18   1      17306.20      14954.55       387.31 o                         
   0  18   1       7611.46       7138.26       231.89 o                         
   1  18   1       7486.25       7052.95       227.69 o                         
   2  18   1        367.00        345.43        41.62 o                         
   3  18   1       5827.92       5768.26       208.93 o                         
   4  18   1       8717.35       8302.74       327.58 o                         
   5  18   1       6570.74       6194.12       229.04 o                         
   6  18   1        938.65        977.98        95.91 o                         
   7  18   1         10.98         48.77        34.31 o                         
   8  18   1        282.49        223.02        63.01 o                         
  -8  19   1       1108.75       1203.59       122.80 o                         
  -7  19   1        110.36        134.60        45.89 o                         
  -6  19   1        264.54        298.67        55.47 o                         
  -5  19   1        161.50        101.88        51.25 o                         
  -4  19   1      10569.87       9400.67       472.68 o                         
  -3  19   1        137.00         84.69        38.68 o                         
  -2  19   1       8129.44       7602.71       372.50 o                         
  -1  19   1        546.48        629.57        59.91 o                         
   0  19   1       1911.02       1697.96        93.02 o                         
   1  19   1        682.05        702.75        57.80 o                         
   2  19   1      16364.33      15590.74       448.57 o                         
   3  19   1       2136.28       2000.25       117.47 o                         
   4  19   1        141.14        155.76        38.78 o                         
   5  19   1         66.90         63.27        29.72 o                         
   6  19   1       3287.46       3395.88       173.81 o                         
   7  19   1        189.75        137.63        44.66 o                         
   8  19   1        780.27        865.67       342.07 o                         
  -8  20   1          8.91        -31.16        31.16 o                         
  -7  20   1        535.16        558.87        63.35 o                         
  -6  20   1        289.72        221.87        50.92 o                         
  -5  20   1       5801.53       5475.48       253.49 o                         
  -4  20   1        519.54        501.02        73.69 o                         
  -3  20   1         10.61         35.15        32.52 o                         
  -2  20   1        390.34        463.27        56.23 o                         
  -1  20   1      19960.40      17682.48       562.96 o                         
   0  20   1       4182.23       3598.30       138.50 o                         
   1  20   1       6886.15       6218.87       269.19 o                         
   2  20   1          4.89         12.51        27.16 o                         
   3  20   1       6403.53       6144.65       268.11 o                         
   4  20   1       2107.24       1950.22       113.30 o                         
   5  20   1       6169.79       5582.44       237.61 o                         
   6  20   1         70.32         95.13        37.25 o                         
   7  20   1         57.46         17.44        31.79 o                         
  -7  21   1        572.67        569.08        60.65 o                         
  -6  21   1        224.18        274.75        48.46 o                         
  -5  21   1        347.86        311.70        57.91 o                         
  -4  21   1       2445.34       2084.45       148.17 o                         
  -3  21   1       7021.15       6658.64       291.47 o                         
  -2  21   1       5897.29       5297.19       331.87 o                         
  -1  21   1        134.30         73.46        32.00 o                         
   0  21   1       2302.80       2175.21       115.31 o                         
   1  21   1       4902.99       4497.63       159.44 o                         
   2  21   1       7403.13       6963.85       266.86 o                         
   3  21   1       4102.89       4282.51       216.22 o                         
   4  21   1        305.29        187.99        49.45 o                         
   5  21   1        531.01        503.47        63.47 o                         
   6  21   1       1655.81       1630.82       114.67 o                         
   7  21   1        905.62        855.92        98.85 o                         
  -7  22   1         19.53         16.11        22.75 o                         
  -6  22   1       2288.52       2480.55       141.20 o                         
  -5  22   1        210.20        202.80        50.25 o                         
  -4  22   1       2436.71       2518.30       173.48 o                         
  -3  22   1         84.17         65.76        36.86 o                         
  -2  22   1       4563.48       4261.64       293.40 o                         
  -1  22   1       1164.01        824.30       102.61 o                         
   0  22   1      14454.80      13647.16       504.60 o                         
   1  22   1        736.25        602.34        67.34 o                         
   2  22   1        282.06        248.81        67.72 o                         
   3  22   1        781.08        662.79       107.29 o                         
   4  22   1       8195.89       8388.27       333.32 o                         
   5  22   1        178.30         71.40        35.32 o                         
   6  22   1       1018.08       1006.75        84.38 o                         
   7  22   1         31.40         14.63        32.03 o                         
  -7  23   1       1148.30        948.49        84.11 o                         
  -6  23   1          0.18         22.58        25.22 o                         
  -5  23   1        215.02        224.93        58.96 o                         
  -4  23   1        109.55         71.06        41.82 o                         
  -3  23   1       7168.51       7389.51       550.60 o                         
  -2  23   1         29.25          3.99        53.62 o                         
  -1  23   1        994.51       1056.35       118.31 o                         
   0  23   1         39.45         33.22        37.87 o                         
   1  23   1      12559.67      12765.52       620.98 o                         
   2  23   1        569.56        494.95        71.72 o                         
   3  23   1       6292.10       6382.76       299.97 o                         
   4  23   1        153.97         89.56        36.89 o                         
   5  23   1        553.10        432.36        69.51 o                         
   6  23   1         50.62         38.03        31.84 o                         
  -6  24   1       1117.07       1094.25        80.84 o                         
  -5  24   1       1100.20       1230.59       102.53 o                         
  -4  24   1       1521.44       1434.77       118.86 o                         
  -3  24   1         40.85         67.46        38.82 o                         
  -2  24   1       1764.14       1559.79       173.11 o                         
  -1  24   1       3781.75       3573.42       348.07 o                         
   0  24   1       7015.45       7240.54       317.66 o                         
   1  24   1       1543.67       1358.07       108.36 o                         
   2  24   1        117.69         39.82        35.26 o                         
   3  24   1       1322.17       1228.83       108.00 o                         
   4  24   1       3367.46       3151.09       169.52 o                         
   5  24   1       1443.15       1619.05       163.03 o                         
   6  24   1        289.06        280.04        45.41 o                         
  -6  25   1         82.00         62.50        55.57 o                         
  -5  25   1         19.11         16.31        35.31 o                         
  -4  25   1       2801.21       2586.04       174.21 o                         
  -3  25   1        982.93        900.17       100.96 o                         
  -2  25   1       5508.19       5598.16       376.03 o                         
  -1  25   1        676.54        523.53        89.92 o                         
   0  25   1        594.41        644.03       117.24 o                         
   1  25   1       1234.62       1146.12       121.75 o                         
   2  25   1       7519.82       7760.42       325.36 o                         
   3  25   1        625.50        665.91        78.75 o                         
   4  25   1        394.66        368.27        57.32 o                         
   5  25   1         90.20         46.96        36.73 o                         
   6  25   1       1635.21       1018.65       253.43 o                         
  -6  26   1         44.93         61.41        46.34 o                         
  -5  26   1       2174.09       2304.34       144.45 o                         
  -4  26   1         42.71         23.53        37.20 o                         
  -3  26   1          0.74         35.27        32.44 o                         
  -2  26   1         52.20         42.95        43.56 o                         
  -1  26   1       7371.34       7375.71       511.45 o                         
   0  26   1          3.68        -36.39        61.67 o                         
   1  26   1       2081.92       2107.48       177.79 o                         
   2  26   1         14.38         -6.58        40.89 o                         
   3  26   1       2335.95       2185.51       136.71 o                         
   4  26   1          2.44         14.87        31.25 o                         
   5  26   1       2443.98       2159.29       236.62 o                         
  -5  27   1        138.99        143.12        40.99 o                         
  -4  27   1       1615.68       1936.69       133.37 o                         
  -3  27   1       1495.05       1682.06       120.26 o                         
  -2  27   1       2570.96       2576.00       217.45 o                         
  -1  27   1        188.45        108.35        64.79 o                         
   0  27   1        582.98        383.07       102.79 o                         
   1  27   1       1921.77       2092.09       233.73 o                         
   2  27   1       4679.94       4809.98       253.36 o                         
   3  27   1        839.00        800.42        81.44 o                         
   4  27   1        229.96        222.72        42.86 o                         
   5  27   1         35.78         -7.82        47.37 o                         
  -4  28   1        482.88        517.74        64.14 o                         
  -3  28   1          1.33          1.97        35.84 o                         
  -2  28   1       1525.74       1402.68       130.91 o                         
  -1  28   1       1165.98       1117.60       149.56 o                         
   0  28   1       3366.63       3283.15       589.30 o                         
   1  28   1        583.05        467.41       113.17 o                         
   2  28   1         20.54          6.86        43.29 o                         
   3  28   1        538.65        461.10        71.16 o                         
   4  28   1       1888.55       1933.56       128.38 o                         
  -4  29   1         30.07         11.02        27.33 o                         
  -3  29   1       3361.38       4710.16       328.18 o                         
  -2  29   1         21.59        -49.22        49.73 o                         
  -1  29   1        312.47        268.76        79.72 o                         
   0  29   1          0.08          5.68        49.32 o                         
   1  29   1       3678.66       3955.98       255.31 o                         
   2  29   1         19.09          8.41        36.40 o                         
   3  29   1       2263.14       2461.40       152.69 o                         
  -3  30   1          2.14         13.75        29.66 o                         
  -2  30   1        896.10        999.49       100.59 o                         
  -1  30   1        673.88        637.86       109.69 o                         
   0  30   1       3097.74       3577.26       547.20 o                         
   1  30   1        230.56        169.61        49.32 o                         
   2  30   1          0.70          7.18        31.73 o                         
   3  30   1        169.22        186.23        50.42 o                         
  -2  31   1       1130.14       1237.06       169.56 o                         
  -1  31   1         88.00        121.08        67.78 o                         
   0  31   1        342.32        407.62        66.55 o                         
   1  31   1        636.11        756.89       148.33 o                         
   2  31   1       2164.37       2099.87       177.61 o                         
 -10   0   2        429.64        514.78       146.69 o                         
  -8   0   2        847.30       1221.01       250.66 o                         
  -6   0   2      16752.75      17539.49       807.17 o                         
  -4   0   2       4082.11       3983.41       191.27 o                         
  -2   0   2       4680.71       7347.78       355.92 o                         
   0   0   2      80398.33      84636.35      2520.79 o                         
   2   0   2      26889.58      27531.32       959.80 o                         
   4   0   2      51074.86      49171.17      2132.32 o                         
   6   0   2       4004.77       4123.78       222.03 o                         
   8   0   2       4827.83       5377.58       580.58 o                         
 -10   1   2         82.01        165.80        70.42 o                         
  -9   1   2       1186.18       1729.54       212.77 o                         
  -8   1   2       1456.02       1613.77       205.90 o                         
  -7   1   2        972.72       1083.62       131.34 o                         
  -6   1   2         54.55         57.93        28.60 o                         
  -5   1   2       4412.80       4830.77       148.56 o                         
  -4   1   2       4875.55       5298.85       153.29 o                         
  -3   1   2      36086.30      34532.66       919.50 o                         
  -2   1   2       2655.34       2524.92        77.28 o                         
  -1   1   2       1834.83       1380.09        35.03 o                         
   0   1   2      13175.37      13486.79       320.16 o                         
   1   1   2      63588.78      62942.40      1010.36 o                         
   2   1   2      11005.71      10692.13       282.05 o                         
   3   1   2       5581.05       4858.76       174.17 o                         
   4   1   2        823.22        942.18        96.06 o                         
   5   1   2       8545.06       8352.09       224.29 o                         
   6   1   2       2901.86       2967.12       137.12 o                         
   7   1   2       6243.47       7053.79       336.62 o                         
   8   1   2         22.14         50.26        61.59 o                         
   9   1   2         11.07        -11.31        37.50 o                         
 -10   2   2        195.79        251.73        77.50 o                         
  -9   2   2        384.80        478.85       119.76 o                         
  -8   2   2         21.73          7.98        54.89 o                         
  -7   2   2       2595.03       2940.29       188.36 o                         
  -6   2   2       3108.20       3420.36       131.70 o                         
  -5   2   2       9507.81      10573.37       309.68 o                         
  -4   2   2       1564.55       1377.75        60.91 o                         
  -3   2   2       1444.64       1889.54       103.55 o                         
  -2   2   2      45944.07      44463.07      1253.13 o                         
  -1   2   2     116398.52     115286.35      2707.90 o                         
   0   2   2      26507.86      27033.76       533.02 o                         
   1   2   2        665.64        654.14        23.30 o                         
   2   2   2        528.05        584.25        36.93 o                         
   3   2   2      30118.29      28743.75       788.04 o                         
   4   2   2      14419.54      14125.33       522.78 o                         
   5   2   2      11158.08      11405.25       271.10 o                         
   6   2   2         23.84         26.58        22.90 o                         
   7   2   2       1806.21       1727.76       147.11 o                         
   8   2   2        886.77        942.93       127.80 o                         
   9   2   2       1806.90       1706.90       135.86 o                         
 -10   3   2        344.37        479.41        99.89 o                         
  -9   3   2         23.01        -38.98        75.67 o                         
  -8   3   2       3090.26       3585.72       255.39 o                         
  -7   3   2        145.04        213.44        58.72 o                         
  -6   3   2        131.52        169.82        28.53 o                         
  -5   3   2        332.49        394.47        44.15 o                         
  -4   3   2      22595.70      22857.15       507.42 o                         
  -3   3   2        941.84        885.53        64.83 o                         
  -2   3   2       3712.47       3337.41       124.02 o                         
  -1   3   2        427.36        525.52        20.27 o                         
   0   3   2      41043.61      39249.66       821.91 o                         
   1   3   2       6044.26       6046.06       127.83 o                         
   2   3   2      59644.19      58085.75      1401.28 o                         
   3   3   2        134.83        143.40        24.97 o                         
   4   3   2         87.28        108.82        29.93 o                         
   5   3   2        379.97        352.64        38.33 o                         
   6   3   2      14875.84      15106.75       425.66 o                         
   7   3   2         82.18         99.71        46.41 o                         
   8   3   2       1228.43       1361.07       130.00 o                         
   9   3   2          7.07        -12.43        37.89 o                         
 -10   4   2         73.96         71.15        62.07 o                         
  -9   4   2        104.92          4.46        43.58 o                         
  -8   4   2        226.80        303.69        74.75 o                         
  -7   4   2       3208.25       3503.24       212.20 o                         
  -6   4   2       2059.47       2095.70        90.82 o                         
  -5   4   2       9188.21       9409.47       344.32 o                         
  -4   4   2        109.89        143.89        21.31 o                         
  -3   4   2       4579.23       4976.43       183.75 o                         
  -2   4   2       9613.14       9408.19       258.46 o                         
  -1   4   2      83153.75      80957.84      1600.44 o                         
   0   4   2       4366.32       4543.42       125.43 o                         
   1   4   2       2896.30       2913.95        79.27 o                         
   2   4   2        117.01        111.65        17.67 o                         
   3   4   2      43441.68      43222.86      1163.81 o                         
   4   4   2       7391.08       7502.82       292.42 o                         
   5   4   2      13670.20      13860.01       352.51 o                         
   6   4   2        357.81        358.56        43.07 o                         
   7   4   2       2895.48       2859.32       193.39 o                         
   8   4   2        799.12        748.53        87.27 o                         
   9   4   2       1994.89       1913.12       124.53 o                         
 -10   5   2        100.56        211.67       101.68 o                         
  -9   5   2        743.90        945.40       124.09 o                         
  -8   5   2       1878.86       1868.65       168.52 o                         
  -7   5   2       1106.80       1179.24       107.25 o                         
  -6   5   2         22.55         46.51        21.15 o                         
  -5   5   2       6362.75       6453.84       212.72 o                         
  -4   5   2      16031.02      16102.02       394.15 o                         
  -3   5   2      21206.11      20187.95       566.63 o                         
  -2   5   2       3585.51       3530.69       125.12 o                         
  -1   5   2       1379.39       1507.77        55.83 o                         
   0   5   2       4516.21       4319.31       126.42 o                         
   1   5   2      37152.70      35542.35       674.56 o                         
   2   5   2      24495.27      25140.31       633.34 o                         
   3   5   2       5745.34       5461.27       191.46 o                         
   4   5   2        183.40        210.29        32.75 o                         
   5   5   2       8305.85       8590.10       244.86 o                         
   6   5   2       7512.29       7392.85       223.52 o                         
   7   5   2       4445.45       4678.13       231.11 o                         
   8   5   2        492.82        505.11        66.81 o                         
   9   5   2         12.68          8.52        34.19 o                         
 -10   6   2        460.84        364.63       108.55 o                         
  -9   6   2          2.00         29.15        66.53 o                         
  -8   6   2        413.39        523.04        88.89 o                         
  -7   6   2         82.58         68.89        40.00 o                         
  -6   6   2      11607.78      12765.08       324.20 o                         
  -5   6   2       2385.11       2355.19        97.72 o                         
  -4   6   2        266.46        225.98        28.78 o                         
  -3   6   2         54.76         41.57        14.46 o                         
  -2   6   2      27252.29      24966.63       573.00 o                         
  -1   6   2        993.89       1021.66        70.36 o                         
   0   6   2      24378.63      23496.36       552.69 o                         
   1   6   2         21.84         26.30        11.01 o                         
   2   6   2       7774.77       7611.71       222.80 o                         
   3   6   2       6166.62       6506.95       219.22 o                         
   4   6   2      39920.73      41022.03      1251.05 o                         
   5   6   2        369.50        296.01        34.44 o                         
   6   6   2        778.50        723.49        79.76 o                         
   7   6   2        120.77        106.84        44.24 o                         
   8   6   2       3074.16       3171.29       183.46 o                         
   9   6   2         43.39         14.90        32.04 o                         
 -10   7   2         40.07         -5.77        60.93 o                         
  -9   7   2       1065.65       1418.34       151.20 o                         
  -8   7   2         56.29        -27.51        74.00 o                         
  -7   7   2       2584.22       2891.13       206.00 o                         
  -6   7   2         43.46         47.96        26.85 o                         
  -5   7   2       4111.79       4224.60       138.75 o                         
  -4   7   2       1731.20       1916.85       120.00 o                         
  -3   7   2      23276.30      21029.03       587.56 o                         
  -2   7   2       1732.64       1598.20        57.26 o                         
  -1   7   2        801.94        870.48        43.35 o                         
   0   7   2       1831.11       2064.86        79.16 o                         
   1   7   2      51297.09      48458.06      1463.82 o                         
   2   7   2       7260.03       7533.77       278.41 o                         
   3   7   2      26102.66      25572.48       726.67 o                         
   4   7   2         14.92         50.66        35.05 o                         
   5   7   2       9282.39       9525.03       286.54 o                         
   6   7   2       1024.84       1020.70       107.45 o                         
   7   7   2       6479.84       6910.36       327.83 o                         
   8   7   2         24.89         66.80        42.79 o                         
   9   7   2         19.33         28.90        35.40 o                         
 -10   8   2        319.77        209.45        81.96 o                         
  -9   8   2         41.12         54.81        60.28 o                         
  -8   8   2        317.28        198.93       101.41 o                         
  -7   8   2       1955.61       2324.58       216.56 o                         
  -6   8   2       5094.23       5521.08       207.05 o                         
  -5   8   2       6042.89       6296.80       183.58 o                         
  -4   8   2         68.53         67.67        28.66 o                         
  -3   8   2       4827.94       5427.13       170.24 o                         
  -2   8   2       9577.16       9020.21       231.96 o                         
  -1   8   2      19533.57      19103.23       485.28 o                         
   0   8   2      12356.14      11999.46       431.95 o                         
   1   8   2        874.71        831.02        61.24 o                         
   2   8   2        842.51        748.23        63.64 o                         
   3   8   2      22376.64      22981.69       746.63 o                         
   4   8   2      16657.50      16789.40       813.17 o                         
   5   8   2       2684.47       2579.50       110.51 o                         
   6   8   2         63.84         74.54        42.43 o                         
   7   8   2        342.96        351.38        78.76 o                         
   8   8   2       1666.69       1562.30       157.11 o                         
   9   8   2        816.75        711.27        87.10 o                         
 -10   9   2        193.56        178.03        77.91 o                         
  -9   9   2        145.20        116.59        90.63 o                         
  -8   9   2       2818.98       3352.39       773.41 o                         
  -7   9   2        120.94        109.72        56.27 o                         
  -6   9   2          0.56         26.91        23.24 o                         
  -5   9   2        166.66        209.94        28.80 o                         
  -4   9   2      16947.31      16852.90       546.98 o                         
  -3   9   2       3082.21       2874.13       129.71 o                         
  -2   9   2      20318.49      20135.46       475.75 o                         
  -1   9   2        403.77        422.47        33.18 o                         
   0   9   2      22396.98      22128.78       601.57 o                         
   1   9   2       6119.53       5734.55       225.91 o                         
   2   9   2      50435.45      48638.82      1487.47 o                         
   3   9   2       1622.80       1385.31        98.80 o                         
   4   9   2        624.33        603.07        54.62 o                         
   5   9   2        225.55        241.27        33.62 o                         
   6   9   2      15848.46      16037.91       513.32 o                         
   7   9   2       1529.80       1469.06       156.53 o                         
   8   9   2        750.82        809.46       112.52 o                         
   9   9   2         50.31          5.59        31.08 o                         
  -9  10   2         91.16        174.79        70.45 o                         
  -8  10   2         32.44         84.51        57.65 o                         
  -7  10   2       2184.36       2678.67       180.87 o                         
  -6  10   2        253.04        296.77        41.75 o                         
  -5  10   2       9010.55       9338.50       225.16 o                         
  -4  10   2        128.71        166.74        39.61 o                         
  -3  10   2       4443.31       4779.34       161.41 o                         
  -2  10   2       1000.36        991.32        54.29 o                         
  -1  10   2      51713.39      50583.48      1005.39 o                         
   0  10   2         99.67        105.12        26.52 o                         
   1  10   2        235.14        182.31        34.62 o                         
   2  10   2         45.00         41.40        23.23 o                         
   3  10   2      29230.27      28194.39       913.92 o                         
   4  10   2        991.78        961.00        61.24 o                         
   5  10   2       7320.23       7332.04       220.30 o                         
   6  10   2        165.51        188.86        44.13 o                         
   7  10   2       1116.88       1062.09       185.57 o                         
   8  10   2         36.52         71.21        63.23 o                         
   9  10   2       1717.35       1652.57       127.14 o                         
  -9  11   2        386.61        364.93        94.39 o                         
  -8  11   2       1793.31       2038.03       215.61 o                         
  -7  11   2        843.52        814.28        96.46 o                         
  -6  11   2          0.09         -7.50        22.07 o                         
  -5  11   2       2387.17       2349.64        94.10 o                         
  -4  11   2      12715.34      13089.20       479.66 o                         
  -3  11   2      12215.97      12301.43       357.30 o                         
  -2  11   2      13278.84      13827.61       352.62 o                         
  -1  11   2        646.38        596.88        37.85 o                         
   0  11   2      39506.05      41399.99      1249.85 o                         
   1  11   2      33306.33      33562.96      1340.44 o                         
   2  11   2      25809.83      24485.75       936.17 o                         
   3  11   2       2201.29       1988.00       145.14 o                         
   4  11   2        364.16        341.48        36.54 o                         
   5  11   2       2420.95       2347.19       107.96 o                         
   6  11   2       7374.56       7388.52       275.96 o                         
   7  11   2       2122.16       2270.19       165.15 o                         
   8  11   2        263.72        278.71        80.54 o                         
   9  11   2         12.08         15.96        46.88 o                         
  -9  12   2         76.98         81.95        55.09 o                         
  -8  12   2        547.78        684.34       131.08 o                         
  -7  12   2        995.29        839.95        98.36 o                         
  -6  12   2       4520.53       4418.72       270.81 o                         
  -5  12   2       1371.56       1238.27        72.55 o                         
  -4  12   2        787.50        783.52        54.23 o                         
  -3  12   2         99.94         56.81        29.51 o                         
  -2  12   2      13088.11      12557.17       369.80 o                         
  -1  12   2      14454.43      14810.19       592.94 o                         
   0  12   2      12381.34      11882.21       381.94 o                         
   1  12   2        280.61        282.60        47.81 o                         
   2  12   2       5065.40       4754.97       263.57 o                         
   3  12   2       6262.89       6165.92       275.95 o                         
   4  12   2      19536.94      18681.82       435.57 o                         
   5  12   2       1873.61       1869.73       105.39 o                         
   6  12   2       1368.79       1291.17        98.58 o                         
   7  12   2        532.29        443.28        73.97 o                         
   8  12   2       2024.04       1897.87       148.47 o                         
  -9  13   2        935.29       1250.52       154.70 o                         
  -8  13   2         10.72         -8.55        35.04 o                         
  -7  13   2       1052.01       1251.12       116.85 o                         
  -6  13   2        105.28         95.90        41.99 o                         
  -5  13   2       4628.24       4655.48       209.13 o                         
  -4  13   2          8.49         -0.25        20.66 o                         
  -3  13   2      21717.43      20727.20       567.49 o                         
  -2  13   2        239.39        264.41        30.55 o                         
  -1  13   2         67.83         82.94        23.07 o                         
   0  13   2        748.27        820.00        63.94 o                         
   1  13   2      42092.07      39677.46      1258.08 o                         
   2  13   2        146.14        134.12        33.39 o                         
   3  13   2       6135.22       5977.95       181.18 o                         
   4  13   2        412.57        406.32        42.19 o                         
   5  13   2       9651.88       9930.67       310.83 o                         
   6  13   2        144.18        188.54        45.14 o                         
   7  13   2       4803.56       5289.69       315.71 o                         
   8  13   2          0.98        -20.33        34.70 o                         
  -9  14   2         16.52         35.59        35.04 o                         
  -8  14   2         96.17        106.74        38.17 o                         
  -7  14   2       1223.87       1528.51       145.55 o                         
  -6  14   2       5828.35       5699.75       300.24 o                         
  -5  14   2        822.91        875.18        70.26 o                         
  -4  14   2       1122.51       1110.29        74.28 o                         
  -3  14   2        760.73        653.33        65.76 o                         
  -2  14   2      15131.85      15149.69       399.97 o                         
  -1  14   2       7565.40       7430.61       302.90 o                         
   0  14   2      17287.30      15949.72       499.58 o                         
   1  14   2        613.07        580.40        71.75 o                         
   2  14   2       1934.55       1739.99       133.57 o                         
   3  14   2       4448.44       4347.91       180.02 o                         
   4  14   2      11948.16      11584.50       368.03 o                         
   5  14   2       1555.81       1583.45       132.70 o                         
   6  14   2        356.08        296.85        79.52 o                         
   7  14   2        202.96        242.99        55.67 o                         
   8  14   2       1713.05       1587.46       165.34 o                         
  -9  15   2        139.54         65.95        38.62 o                         
  -8  15   2       1233.46       1386.13       105.87 o                         
  -7  15   2        531.29        569.13       111.68 o                         
  -6  15   2          7.59        -38.94        39.95 o                         
  -5  15   2        564.29        393.86        60.54 o                         
  -4  15   2       8412.75       8157.85       257.78 o                         
  -3  15   2       4189.28       3674.45       185.02 o                         
  -2  15   2       3278.85       3135.96       175.76 o                         
  -1  15   2         19.11         62.03        24.25 o                         
   0  15   2       8036.07       8029.02       322.60 o                         
   1  15   2      10093.18       9770.80       404.40 o                         
   2  15   2      18376.40      17902.52       468.92 o                         
   3  15   2       1561.97       1477.75        78.79 o                         
   4  15   2         42.71         38.30        29.54 o                         
   5  15   2       2005.30       2121.59       141.38 o                         
   6  15   2       5500.05       5868.78       260.55 o                         
   7  15   2        698.17        749.06       131.97 o                         
   8  15   2        396.78        441.02        79.39 o                         
  -9  16   2        127.43        169.29        61.11 o                         
  -8  16   2         11.64         15.50        33.68 o                         
  -7  16   2       1751.79       1893.66       202.35 o                         
  -6  16   2         22.38         74.99        52.45 o                         
  -5  16   2       3688.92       3493.22       191.91 o                         
  -4  16   2          9.05         -7.27        27.97 o                         
  -3  16   2       2497.19       2053.48       114.98 o                         
  -2  16   2          2.47         13.14        21.70 o                         
  -1  16   2      27132.45      25478.84       906.57 o                         
   0  16   2         10.22          4.51        22.25 o                         
   1  16   2       3500.62       3340.31       184.13 o                         
   2  16   2         67.35         91.94        25.35 o                         
   3  16   2      14742.64      14284.53       447.34 o                         
   4  16   2         98.95         92.66        31.49 o                         
   5  16   2       8456.42       8683.95       340.76 o                         
   6  16   2         74.91         33.73        37.72 o                         
   7  16   2        966.11        985.24       178.90 o                         
   8  16   2          1.08          9.10        31.08 o                         
  -8  17   2       1174.70       1291.33       103.01 o                         
  -7  17   2        130.73        123.69        39.16 o                         
  -6  17   2          0.13         -3.90        47.78 o                         
  -5  17   2       1346.34       1323.52       190.51 o                         
  -4  17   2       8229.45       7255.55       421.78 o                         
  -3  17   2       2677.87       2428.07       121.18 o                         
  -2  17   2       3646.73       3624.10       174.40 o                         
  -1  17   2         30.71         23.75        17.89 o                         
   0  17   2       7246.93       6601.52       189.28 o                         
   1  17   2       4220.77       4010.97       146.86 o                         
   2  17   2      15853.68      14756.57       397.16 o                         
   3  17   2         42.93         33.51        26.68 o                         
   4  17   2        171.14        150.31        44.11 o                         
   5  17   2        514.45        493.47        70.89 o                         
   6  17   2       5575.74       5652.61       301.10 o                         
   7  17   2        521.86        541.72        98.22 o                         
   8  17   2        265.90        233.29        43.47 o                         
  -8  18   2        127.28        148.32        39.54 o                         
  -7  18   2        813.30        807.25        80.26 o                         
  -6  18   2       3740.62       3916.40       228.66 o                         
  -5  18   2       3816.34       3908.02       224.58 o                         
  -4  18   2        556.49        497.75        60.17 o                         
  -3  18   2        567.36        454.08        55.44 o                         
  -2  18   2       8596.10       7832.69       321.12 o                         
  -1  18   2       5704.60       5286.31       188.52 o                         
   0  18   2       9446.31       8529.63       352.51 o                         
   1  18   2        475.30        428.22        49.99 o                         
   2  18   2       4325.18       4162.36       175.43 o                         
   3  18   2       9586.04       8999.12       320.76 o                         
   4  18   2      11734.66      10870.14       399.30 o                         
   5  18   2       2172.20       2189.47       168.46 o                         
   6  18   2        172.55        213.91        75.72 o                         
   7  18   2        287.49        206.76        72.20 o                         
  -8  19   2         71.74         61.49        30.49 o                         
  -7  19   2        430.75        425.60        69.52 o                         
  -6  19   2         27.76        -23.44        28.51 o                         
  -5  19   2       1555.93       1544.01       134.90 o                         
  -4  19   2        931.20        756.18       137.50 o                         
  -3  19   2       8251.26       7599.23       531.28 o                         
  -2  19   2        487.21        440.49        57.68 o                         
  -1  19   2        736.81        659.53        53.09 o                         
   0  19   2        492.84        419.35        40.66 o                         
   1  19   2      12530.18      11984.68       547.45 o                         
   2  19   2        435.99        385.92        52.45 o                         
   3  19   2       6042.09       5445.09       243.21 o                         
   4  19   2         77.13         72.71        30.46 o                         
   5  19   2       3438.35       3570.37       227.39 o                         
   6  19   2        291.29        251.91        56.27 o                         
   7  19   2       1887.26       1790.74       162.21 o                         
  -8  20   2         57.42         59.96        33.37 o                         
  -7  20   2        157.05        170.25        48.79 o                         
  -6  20   2       3101.82       2837.81       233.27 o                         
  -5  20   2        758.52        656.83        88.70 o                         
  -4  20   2        356.65        413.75        86.13 o                         
  -3  20   2        451.40        429.74        90.50 o                         
  -2  20   2       9589.34       8875.35       475.41 o                         
  -1  20   2       2999.04       2703.31       194.69 o                         
   0  20   2      11159.97      10885.15       621.77 o                         
   1  20   2          7.06         12.02        25.38 o                         
   2  20   2       1640.16       1669.29       113.20 o                         
   3  20   2       1636.68       1621.59       150.00 o                         
   4  20   2       9223.31       8281.90       272.10 o                         
   5  20   2        323.28        371.51        57.64 o                         
   6  20   2         94.35         87.74        56.25 o                         
   7  20   2          8.09         33.13        36.61 o                         
  -7  21   2        450.98        412.23        53.58 o                         
  -6  21   2         15.60         29.02        30.76 o                         
  -5  21   2        931.31        892.50        88.44 o                         
  -4  21   2       3895.24       3829.23       380.97 o                         
  -3  21   2       3532.07       3645.65       245.02 o                         
  -2  21   2        758.24        893.11        92.56 o                         
  -1  21   2        201.36        164.36        37.54 o                         
   0  21   2       2888.78       2755.31       117.89 o                         
   1  21   2       8980.17       8125.77       434.28 o                         
   2  21   2       7201.84       6558.89       500.54 o                         
   3  21   2       1243.45       1186.04       103.49 o                         
   4  21   2        127.94        113.22        38.34 o                         
   5  21   2       1066.31       1163.53        95.48 o                         
   6  21   2       1731.51       1652.83       137.92 o                         
   7  21   2        968.52        832.19        90.29 o                         
  -7  22   2       1072.90       1167.22        83.44 o                         
  -6  22   2         71.59         46.04        36.77 o                         
  -5  22   2       2542.24       2612.29       182.11 o                         
  -4  22   2        239.82        246.60        60.01 o                         
  -3  22   2        592.10        595.18        87.80 o                         
  -2  22   2       1097.13        969.49       129.41 o                         
  -1  22   2      12320.92      11562.64       809.34 o                         
   0  22   2        372.54        308.02        49.25 o                         
   1  22   2        635.45        821.72        98.09 o                         
   2  22   2         79.98         59.51        36.99 o                         
   3  22   2       7799.29       7929.38       313.47 o                         
   4  22   2        290.10        291.33        53.23 o                         
   5  22   2       2467.36       2373.59       146.39 o                         
   6  22   2          0.95         -0.61        46.22 o                         
  -7  23   2          0.03        -12.49        19.49 o                         
  -6  23   2          0.93         -9.54        26.58 o                         
  -5  23   2        322.15        381.17        95.95 o                         
  -4  23   2       4943.69       4709.25       400.95 o                         
  -3  23   2        190.59        130.75        48.88 o                         
  -2  23   2       3786.06       3394.95       390.24 o                         
  -1  23   2         65.26         22.07        45.78 o                         
   0  23   2       4937.27       5046.68       466.31 o                         
   1  23   2        310.05        298.09        60.11 o                         
   2  23   2       7546.73       7860.92       344.41 o                         
   3  23   2         27.19          9.76        37.06 o                         
   4  23   2        101.32         53.17        35.32 o                         
   5  23   2         99.62         64.92        37.31 o                         
   6  23   2       3137.06       2802.68       205.26 o                         
  -6  24   2        658.69        791.43        99.03 o                         
  -5  24   2       1332.50       1270.09       133.35 o                         
  -4  24   2         88.30         53.30        45.89 o                         
  -3  24   2        130.86         81.76        47.00 o                         
  -2  24   2       3205.57       2828.93       234.28 o                         
  -1  24   2       6033.23       5249.45       410.45 o                         
   0  24   2       2064.09       2014.53       155.96 o                         
   1  24   2        220.76        231.40        78.36 o                         
   2  24   2        399.64        555.63        90.12 o                         
   3  24   2       4137.23       3762.24       192.25 o                         
   4  24   2       2246.62       2124.17       130.87 o                         
   5  24   2       1345.28       1391.34       118.81 o                         
   6  24   2          5.79          5.31        24.97 o                         
  -6  25   2          8.73          8.20        27.28 o                         
  -5  25   2       1015.57       1059.83       136.16 o                         
  -4  25   2        476.48        435.70        83.96 o                         
  -3  25   2       4080.14       4089.08       247.66 o                         
  -2  25   2        597.21        572.09        98.33 o                         
  -1  25   2        210.66        118.84        58.67 o                         
   0  25   2        901.33       1117.59       144.86 o                         
   1  25   2       8056.53       8220.44       531.44 o                         
   2  25   2       1112.46       1131.98       120.10 o                         
   3  25   2       1481.29       1341.13       105.62 o                         
   4  25   2          4.42        -23.47        32.43 o                         
   5  25   2       1246.43       1196.64       194.63 o                         
  -6  26   2       1393.58       1280.06       187.99 o                         
  -5  26   2         11.97         31.77        34.72 o                         
  -4  26   2        170.99        105.52        42.65 o                         
  -3  26   2         32.99        -23.23        36.28 o                         
  -2  26   2       3423.63       3362.07       259.30 o                         
  -1  26   2          2.59        -27.02        45.46 o                         
   0  26   2       4308.62       4435.21       320.96 o                         
   1  26   2          9.70         82.42        53.06 o                         
   2  26   2       1122.04       1101.69       149.46 o                         
   3  26   2         12.14         11.40        32.06 o                         
   4  26   2       3911.78       3796.78       219.11 o                         
   5  26   2         55.69         61.57        48.59 o                         
  -5  27   2        567.30        573.06       111.93 o                         
  -4  27   2        802.49        891.34        90.59 o                         
  -3  27   2       2414.45       2614.73       219.18 o                         
  -2  27   2        467.27        484.91        92.06 o                         
  -1  27   2          1.64         13.78        49.76 o                         
   0  27   2       1080.27       1074.73       164.94 o                         
   1  27   2       3805.81       4033.56       275.43 o                         
   2  27   2       1462.93       1518.89       144.79 o                         
   3  27   2        960.47        933.26       106.67 o                         
   4  27   2          3.63          1.05        34.58 o                         
  -4  28   2         96.10         23.69        38.81 o                         
  -3  28   2        394.80        329.03        65.37 o                         
  -2  28   2        623.60        547.18        78.99 o                         
  -1  28   2       2981.01       2951.40       224.10 o                         
   0  28   2        770.06        886.37       132.80 o                         
   1  28   2        148.23        178.71        88.40 o                         
   2  28   2         81.97        102.34        50.85 o                         
   3  28   2       1927.51       1763.90       147.05 o                         
   4  28   2        854.20        746.98        78.49 o                         
  -4  29   2       1884.14       2247.69       139.05 o                         
  -3  29   2         16.96         -0.59        31.47 o                         
  -2  29   2       1085.01       1027.36       180.01 o                         
  -1  29   2         11.47         14.00        40.17 o                         
   0  29   2       1595.59       1582.29       163.34 o                         
   1  29   2         62.69         36.44        55.28 o                         
   2  29   2       3746.71       4003.57       238.27 o                         
   3  29   2         44.92         38.14        33.01 o                         
  -3  30   2        214.37        178.57        58.55 o                         
  -2  30   2        580.83        646.15        75.04 o                         
  -1  30   2       2720.80       3177.11       238.15 o                         
   0  30   2        335.14        252.87        65.11 o                         
   1  30   2        201.24        201.31        45.92 o                         
   2  30   2        260.14        314.67        57.70 o                         
  -2  31   2        264.07        296.41        56.37 o                         
  -1  31   2         10.08        -28.52        39.01 o                         
   0  31   2        309.41        338.12        61.42 o                         
   1  31   2       1973.03       2494.86       560.46 o                         
  -9   0   3        147.14        -11.73        68.16 o                         
  -7   0   3       4093.66       4800.50       337.76 o                         
  -5   0   3       5228.12       5487.61       235.69 o                         
  -3   0   3      11818.64      10818.34       517.39 o                         
  -1   0   3     342319.41     321012.56      8247.58 o                         
   1   0   3       1570.09       1668.15        72.36 o                         
   3   0   3      39771.16      37797.95      1654.96 o                         
   5   0   3       4793.27       4340.71       200.57 o                         
   7   0   3       8029.53       7740.25       491.21 o                         
   9   0   3       2005.58       2001.36       276.51 o                         
 -10   1   3        380.07        516.87       106.57 o                         
  -9   1   3        496.34        271.12        87.81 o                         
  -8   1   3       1039.97        477.58       197.22 o                         
  -7   1   3          6.97         27.79        30.91 o                         
  -6   1   3       1381.85       1554.66        86.54 o                         
  -5   1   3       1819.18       1914.42        83.85 o                         
  -4   1   3      21092.72      21026.60       548.18 o                         
  -3   1   3       1936.22       2187.00       106.23 o                         
  -2   1   3        221.44        244.01        22.20 o                         
  -1   1   3      12841.61      14176.46       275.05 o                         
   0   1   3      10882.55       9743.91       253.00 o                         
   1   1   3       8629.41       7982.45       173.03 o                         
   2   1   3      22267.20      21486.94       454.61 o                         
   3   1   3         18.71         22.05        20.25 o                         
   4   1   3       4769.11       4955.16       228.82 o                         
   5   1   3       1029.14       1044.58        64.27 o                         
   6   1   3      11267.58      11260.32       307.68 o                         
   7   1   3        616.41        523.48        63.24 o                         
   8   1   3        110.03         84.98        42.19 o                         
   9   1   3         88.66        190.32        65.57 o                         
 -10   2   3        174.33        111.08        62.18 o                         
  -9   2   3         10.02        159.08        63.21 o                         
  -8   2   3       1524.05       1938.68       234.57 o                         
  -7   2   3       1675.98       1803.25       100.50 o                         
  -6   2   3       7867.15       8972.07       257.46 o                         
  -5   2   3       5945.06       6526.02       189.69 o                         
  -4   2   3        131.09        118.60        23.99 o                         
  -3   2   3       4934.25       5190.62       176.39 o                         
  -2   2   3      21280.89      23947.32       553.43 o                         
  -1   2   3       1433.26       1337.85        49.77 o                         
   0   2   3       4907.85       4271.90       123.61 o                         
   1   2   3        628.84        653.36        32.81 o                         
   2   2   3      16148.58      15367.74       392.28 o                         
   3   2   3      27006.93      26211.17       744.39 o                         
   4   2   3      23674.76      24638.40       777.32 o                         
   5   2   3        929.78        895.75        57.76 o                         
   6   2   3         16.14         45.17        24.96 o                         
   7   2   3       1181.33       1158.62        91.99 o                         
   8   2   3       3536.05       3249.39       168.27 o                         
   9   2   3        566.83        488.13       174.34 o                         
 -10   3   3          5.12         -3.08        51.82 o                         
  -9   3   3       1515.97       1852.87       324.79 o                         
  -8   3   3         68.04         65.22        70.97 o                         
  -7   3   3        495.77        403.88        54.28 o                         
  -6   3   3          8.11          2.47        21.42 o                         
  -5   3   3      12530.60      12585.61       316.35 o                         
  -4   3   3        276.96        286.30        37.42 o                         
  -3   3   3      16092.80      17392.82       647.61 o                         
  -2   3   3        574.12        542.80        28.18 o                         
  -1   3   3      16632.10      19011.67       401.22 o                         
   0   3   3        179.94        179.35        16.81 o                         
   1   3   3      44142.85      42470.24       862.86 o                         
   2   3   3        164.90        117.85        20.82 o                         
   3   3   3        114.19         93.20        28.75 o                         
   4   3   3         21.71         15.80        23.78 o                         
   5   3   3      16019.91      15141.22       351.93 o                         
   6   3   3         43.81         35.20        24.99 o                         
   7   3   3       3219.27       3197.28       170.05 o                         
   8   3   3         36.08         19.59        36.89 o                         
   9   3   3        482.63        428.67        68.03 o                         
 -10   4   3        107.50         76.77        55.45 o                         
  -9   4   3          0.56        -34.24        37.94 o                         
  -8   4   3        806.13       1095.68       156.41 o                         
  -7   4   3        768.64        918.85        73.08 o                         
  -6   4   3       8421.43       8796.36       244.64 o                         
  -5   4   3        765.94        689.64        54.45 o                         
  -4   4   3        573.04        470.48        63.08 o                         
  -3   4   3       2230.53       2003.83       108.78 o                         
  -2   4   3      20348.36      22450.15       562.24 o                         
  -1   4   3       1068.11       1144.84        48.24 o                         
   0   4   3       8445.46       7936.40       223.21 o                         
   1   4   3        194.91        174.18        25.35 o                         
   2   4   3      20908.61      20790.54       598.71 o                         
   3   4   3       3868.54       3767.15       177.22 o                         
   4   4   3      23154.89      21626.43       725.62 o                         
   5   4   3       1075.80       1011.28        57.44 o                         
   6   4   3        747.49        732.82        70.51 o                         
   7   4   3        694.75        661.93        76.43 o                         
   8   4   3       3513.38       3061.09       159.26 o                         
   9   4   3        332.37        283.12        51.78 o                         
 -10   5   3        237.60        322.07       122.70 o                         
  -9   5   3        633.15        725.18        95.47 o                         
  -8   5   3        805.48        879.01       113.28 o                         
  -7   5   3        271.24        194.97        35.70 o                         
  -6   5   3       1884.14       2193.51        99.38 o                         
  -5   5   3       6919.99       6969.69       210.63 o                         
  -4   5   3      13190.80      13433.03       623.33 o                         
  -3   5   3       7624.20       7990.67       331.06 o                         
  -2   5   3       2139.05       2082.25        85.03 o                         
  -1   5   3       4960.06       5517.62       155.28 o                         
   0   5   3      10320.99      10433.06       302.34 o                         
   1   5   3      17011.43      15895.78       436.02 o                         
   2   5   3      13467.86      13189.66       403.31 o                         
   3   5   3        491.01        450.97        51.40 o                         
   4   5   3       3669.69       3831.73       174.00 o                         
   5   5   3       6206.33       5806.26       166.78 o                         
   6   5   3       9369.65       9562.20       362.31 o                         
   7   5   3       1677.96       1630.36       116.78 o                         
   8   5   3         67.53         84.12        38.95 o                         
   9   5   3        137.99        135.96        38.77 o                         
 -10   6   3         21.88         37.38        54.25 o                         
  -9   6   3          0.78        -28.49        46.66 o                         
  -8   6   3         41.20         -3.84        40.97 o                         
  -7   6   3       4529.68       5424.80       503.49 o                         
  -6   6   3        160.06        114.63        29.28 o                         
  -5   6   3       3408.41       3335.46       110.02 o                         
  -4   6   3        706.35        739.82        65.83 o                         
  -3   6   3      15761.74      14302.66       419.26 o                         
  -2   6   3       1702.14       1837.28        76.32 o                         
  -1   6   3      24927.98      22425.71      1216.54 o                         
   0   6   3        112.97        122.36        19.51 o                         
   1   6   3        137.83        124.21        23.69 o                         
   2   6   3         44.41         97.51        25.33 o                         
   3   6   3      34937.40      33811.36      1049.34 o                         
   4   6   3        749.69        753.58        47.61 o                         
   5   6   3       3357.54       3156.78       144.88 o                         
   6   6   3        222.58        249.23        53.39 o                         
   7   6   3       3309.19       3390.59       191.79 o                         
   8   6   3        162.20        108.23        43.85 o                         
   9   6   3       1486.88       1445.44       145.68 o                         
 -10   7   3        417.74        280.22       265.41 o                         
  -9   7   3         59.93         -7.11        53.71 o                         
  -8   7   3       1909.76       1662.94       501.25 o                         
  -7   7   3        145.11        224.67        82.04 o                         
  -6   7   3        751.68        896.57        68.32 o                         
  -5   7   3        472.23        507.13        41.54 o                         
  -4   7   3      25527.88      25598.57       933.91 o                         
  -3   7   3       1462.41       1298.99        65.33 o                         
  -2   7   3       3042.00       3063.11       110.16 o                         
  -1   7   3        534.51        514.83        40.76 o                         
   0   7   3      24003.86      22875.79       644.00 o                         
   1   7   3       6063.00       5796.47       251.33 o                         
   2   7   3      51253.84      48415.08      1476.76 o                         
   3   7   3         34.53         56.65        29.68 o                         
   4   7   3       4423.06       4518.33       159.33 o                         
   5   7   3       2507.68       2444.08       132.37 o                         
   6   7   3      16361.64      16472.64       617.06 o                         
   7   7   3         56.86         40.34        36.67 o                         
   8   7   3         78.31         78.69        48.14 o                         
   9   7   3         24.09         23.08        37.67 o                         
 -10   8   3         73.35         17.34        50.23 o                         
  -9   8   3         19.01         -1.94        69.88 o                         
  -8   8   3        753.87        705.00       237.46 o                         
  -7   8   3       1766.15       2059.62       202.71 o                         
  -6   8   3       2619.52       2968.25       130.46 o                         
  -5   8   3       3468.83       3295.47       114.35 o                         
  -4   8   3        974.91       1038.99        91.01 o                         
  -3   8   3       5186.27       4626.55       154.22 o                         
  -2   8   3      13296.19      13075.89       353.53 o                         
  -1   8   3      15787.22      15571.13       623.85 o                         
   0   8   3       1860.13       1922.85       124.88 o                         
   1   8   3         18.19         27.76        17.21 o                         
   2   8   3       7114.94       6960.56       331.48 o                         
   3   8   3      19006.54      18261.45       622.93 o                         
   4   8   3       7242.48       7026.93       210.01 o                         
   5   8   3       1453.87       1493.40       100.92 o                         
   6   8   3         93.48         77.88        46.26 o                         
   7   8   3       1659.92       1495.96       186.80 o                         
   8   8   3       1688.19       1486.81       138.83 o                         
   9   8   3        745.32        703.20        96.52 o                         
 -10   9   3         20.91         32.22        46.70 o                         
  -9   9   3        776.78        883.36       519.27 o                         
  -8   9   3        283.21        163.03        69.23 o                         
  -7   9   3        489.32        460.41       102.01 o                         
  -6   9   3        117.60        116.37        27.94 o                         
  -5   9   3       9732.77      10247.59       278.13 o                         
  -4   9   3       1023.81        905.77        75.01 o                         
  -3   9   3      24267.81      25334.32       798.15 o                         
  -2   9   3        669.35        580.39        47.62 o                         
  -1   9   3       7098.46       7402.61       254.28 o                         
   0   9   3       1406.68       1430.84        85.80 o                         
   1   9   3      59859.30      56749.05      1731.06 o                         
   2   9   3       3666.32       3466.86       209.46 o                         
   3   9   3        356.67        313.64        62.16 o                         
   4   9   3        210.90        194.40        30.28 o                         
   5   9   3      12030.81      12169.09       362.96 o                         
   6   9   3       2234.57       2003.70       150.47 o                         
   7   9   3       2302.35       2029.56       351.18 o                         
   8   9   3          0.39         21.33        39.88 o                         
  -9  10   3         65.06         50.72        48.15 o                         
  -8  10   3       1285.09       1452.55       230.23 o                         
  -7  10   3         70.93         98.39        44.20 o                         
  -6  10   3       6541.03       6633.62       207.72 o                         
  -5  10   3         99.88        134.18        26.07 o                         
  -4  10   3        727.17        746.36        69.47 o                         
  -3  10   3       2165.35       2293.26       112.00 o                         
  -2  10   3      26115.98      27961.07       864.87 o                         
  -1  10   3         60.87         78.71        21.39 o                         
   0  10   3       1949.84       1834.42       111.09 o                         
   1  10   3         33.39         57.39        27.27 o                         
   2  10   3      13174.38      13227.73       561.41 o                         
   3  10   3        945.78        944.34       127.91 o                         
   4  10   3      16059.67      15318.30       393.11 o                         
   5  10   3         52.49         75.75        29.36 o                         
   6  10   3        175.47        231.74        55.46 o                         
   7  10   3          7.97         69.63        59.34 o                         
   8  10   3       3063.73       2848.14       192.18 o                         
  -9  11   3        838.55        126.58       123.01 o                         
  -8  11   3        683.22        587.20       126.29 o                         
  -7  11   3        376.48        355.73        73.88 o                         
  -6  11   3        691.20        794.18        64.06 o                         
  -5  11   3       4155.43       4298.53       163.17 o                         
  -4  11   3       5040.18       4486.44       189.91 o                         
  -3  11   3       7965.96       7792.46       428.06 o                         
  -2  11   3       1111.28       1114.36        63.06 o                         
  -1  11   3       6407.14       6337.68       271.36 o                         
   0  11   3      11322.95      10691.45       400.38 o                         
   1  11   3      19326.55      18595.76       632.52 o                         
   2  11   3       5404.32       5506.16       297.77 o                         
   3  11   3         45.06         67.42        26.01 o                         
   4  11   3       1253.33       1349.61        87.65 o                         
   5  11   3       7381.24       7160.78       268.67 o                         
   6  11   3       4855.05       5070.47       281.60 o                         
   7  11   3       1791.40       1894.60       138.90 o                         
   8  11   3         13.28         13.20        35.72 o                         
  -9  12   3          1.23         24.48        38.57 o                         
  -8  12   3        159.58        106.41        87.72 o                         
  -7  12   3       2302.54       2793.64       172.61 o                         
  -6  12   3        837.69        939.83        69.50 o                         
  -5  12   3       2333.76       2293.77       115.96 o                         
  -4  12   3         27.36         68.11        32.99 o                         
  -3  12   3       9809.49       9722.71       310.94 o                         
  -2  12   3       5920.49       6004.56       287.18 o                         
  -1  12   3      27237.57      27941.34      1090.57 o                         
   0  12   3       1637.73       1939.79       134.39 o                         
   1  12   3        481.56        396.01        51.57 o                         
   2  12   3       3739.88       3578.01       230.19 o                         
   3  12   3      20494.45      21636.78       459.67 o                         
   4  12   3       1082.01        841.21        78.37 o                         
   5  12   3       1595.07       1698.95       134.75 o                         
   6  12   3          5.64         -8.45        34.87 o                         
   7  12   3       2560.42       2426.84       181.85 o                         
   8  12   3        547.01        476.08       111.50 o                         
  -9  13   3         11.11          0.06        45.20 o                         
  -8  13   3        776.71        694.99       103.14 o                         
  -7  13   3          1.18         29.51        35.88 o                         
  -6  13   3        644.16        703.02        92.87 o                         
  -5  13   3         12.35         23.05        25.57 o                         
  -4  13   3      14318.17      13875.13       442.01 o                         
  -3  13   3        387.92        401.35        53.37 o                         
  -2  13   3       3416.17       3698.70       168.66 o                         
  -1  13   3          9.04         13.15        20.65 o                         
   0  13   3      25066.88      24592.83       952.78 o                         
   1  13   3         87.17         81.01        30.53 o                         
   2  13   3      13519.67      13256.77       511.07 o                         
   3  13   3        125.50        108.76        29.55 o                         
   4  13   3       3183.40       3154.20       162.09 o                         
   5  13   3         13.54         -7.19        38.34 o                         
   6  13   3       8758.62       8633.47       355.65 o                         
   7  13   3         91.22         66.80        34.66 o                         
   8  13   3         23.89         87.80        48.76 o                         
  -9  14   3          0.11         10.16        34.17 o                         
  -8  14   3        385.64        385.31        78.79 o                         
  -7  14   3       2928.42       2710.86       182.97 o                         
  -6  14   3        756.61        646.01       134.93 o                         
  -5  14   3       2709.90       2734.33       132.44 o                         
  -4  14   3         20.16         34.94        25.07 o                         
  -3  14   3       5661.30       5168.46       188.95 o                         
  -2  14   3       5035.17       5354.10       298.64 o                         
  -1  14   3      15783.90      15636.87       735.33 o                         
   0  14   3       1457.71       1329.36       106.95 o                         
   1  14   3         63.57         76.09        41.66 o                         
   2  14   3       3617.22       3347.36       137.92 o                         
   3  14   3      15337.70      15401.38       407.18 o                         
   4  14   3       2658.19       2759.58       179.23 o                         
   5  14   3       3006.65       2980.11       184.15 o                         
   6  14   3         15.28         -2.15        48.09 o                         
   7  14   3       1729.62       1531.85       113.44 o                         
   8  14   3        851.57        987.24       144.35 o                         
  -9  15   3        546.94        698.61        82.12 o                         
  -8  15   3        352.32        220.05        50.10 o                         
  -7  15   3         29.44         65.83        35.57 o                         
  -6  15   3        122.80        114.04        59.28 o                         
  -5  15   3       4341.55       4377.40       178.15 o                         
  -4  15   3       2500.09       2400.46       126.24 o                         
  -3  15   3       6274.92       6426.78       267.07 o                         
  -2  15   3        599.36        734.24        56.04 o                         
  -1  15   3       3117.91       3319.68       150.81 o                         
   0  15   3       3836.80       4130.56       236.76 o                         
   1  15   3      15969.97      15191.62       500.45 o                         
   2  15   3       4315.38       4207.47       172.36 o                         
   3  15   3        834.93        827.88        62.01 o                         
   4  15   3        920.15        923.72        89.85 o                         
   5  15   3       6320.89       6417.85       361.94 o                         
   6  15   3       1873.45       1878.30       194.61 o                         
   7  15   3       1400.80       1615.62       158.58 o                         
   8  15   3          3.58        -16.56        41.76 o                         
  -9  16   3         23.14         21.87        40.02 o                         
  -8  16   3        595.26        784.33        80.77 o                         
  -7  16   3          2.29         25.18        36.40 o                         
  -6  16   3       5350.84       5785.91       385.89 o                         
  -5  16   3        116.86         34.17        43.63 o                         
  -4  16   3          6.04          7.19        24.39 o                         
  -3  16   3          0.72         -2.12        18.44 o                         
  -2  16   3      14943.93      15166.77       904.21 o                         
  -1  16   3        110.54        126.38        31.77 o                         
   0  16   3       5969.76       6355.40       265.71 o                         
   1  16   3        184.37        197.67        29.32 o                         
   2  16   3      12157.54      11693.24       440.94 o                         
   3  16   3        305.38        211.71        34.59 o                         
   4  16   3      15865.11      15178.03       663.84 o                         
   5  16   3         25.01         -0.92        56.98 o                         
   6  16   3         94.78         98.01        59.89 o                         
   7  16   3          8.34         -0.75        37.14 o                         
  -8  17   3         92.59         80.61        33.62 o                         
  -7  17   3        227.40         85.86        52.86 o                         
  -6  17   3       1015.57       1004.86       119.71 o                         
  -5  17   3       4724.17       5091.98       327.95 o                         
  -4  17   3       1337.19       1278.54       133.09 o                         
  -3  17   3       4594.74       4344.61       289.36 o                         
  -2  17   3          7.33         14.95        21.75 o                         
  -1  17   3       2138.60       1903.97        96.99 o                         
   0  17   3       2505.33       2242.47        97.11 o                         
   1  17   3      15241.47      15716.78       776.79 o                         
   2  17   3        144.76        137.64        37.85 o                         
   3  17   3        282.72        247.82        38.52 o                         
   4  17   3        196.54        146.85        58.43 o                         
   5  17   3       5876.35       5990.63       408.75 o                         
   6  17   3        987.06       1040.20       179.43 o                         
   7  17   3       1102.16       1101.38       130.97 o                         
  -8  18   3        121.55        138.49        37.81 o                         
  -7  18   3       1079.64       1231.68       122.52 o                         
  -6  18   3        972.70        885.85       112.27 o                         
  -5  18   3        460.00        351.50        76.87 o                         
  -4  18   3        370.86        466.36        94.23 o                         
  -3  18   3       3921.43       3664.01       175.91 o                         
  -2  18   3       4595.29       4512.33       300.48 o                         
  -1  18   3      10442.50      10231.29       618.52 o                         
   0  18   3       1591.16       1806.70       112.11 o                         
   1  18   3         67.87         51.24        24.38 o                         
   2  18   3        809.72        793.74        79.71 o                         
   3  18   3       7452.27       6924.80       400.30 o                         
   4  18   3       2247.94       1892.93       115.56 o                         
   5  18   3        831.85        721.86       112.65 o                         
   6  18   3        137.26        130.18        70.35 o                         
   7  18   3        973.06        673.59        80.23 o                         
  -8  19   3        557.84        485.96        50.10 o                         
  -7  19   3         16.35         44.85        33.48 o                         
  -6  19   3        155.76        172.69        72.90 o                         
  -5  19   3        223.57        150.79        55.87 o                         
  -4  19   3       9201.24       8668.53       518.84 o                         
  -3  19   3        154.96         93.01        45.19 o                         
  -2  19   3         35.05         69.30        39.98 o                         
  -1  19   3          5.32        -22.87        22.87 o                         
   0  19   3       9558.80      10206.59       526.39 o                         
   1  19   3         47.93         50.10        27.40 o                         
   2  19   3      11638.00      11711.33       403.84 o                         
   3  19   3         45.26         41.89        33.86 o                         
   4  19   3       2903.55       2851.32       153.22 o                         
   5  19   3        201.82         39.42        51.07 o                         
   6  19   3       3692.07       3529.54       263.78 o                         
   7  19   3         43.09         35.56        34.23 o                         
  -8  20   3         46.80         51.98        28.12 o                         
  -7  20   3       1447.03       1417.08        99.86 o                         
  -6  20   3        301.05        161.76        54.49 o                         
  -5  20   3       1987.75       2076.30       235.38 o                         
  -4  20   3        150.03        126.80        64.13 o                         
  -3  20   3       2308.19       1972.11       244.61 o                         
  -2  20   3        960.68        998.96        96.54 o                         
  -1  20   3       9822.01      11049.35      1016.35 o                         
   0  20   3        313.66        307.12        41.97 o                         
   1  20   3        143.79        168.87        33.24 o                         
   2  20   3        660.67        644.10        91.10 o                         
   3  20   3      11260.78      11585.16       433.86 o                         
   4  20   3        955.83        794.01        75.67 o                         
   5  20   3       1423.97       1236.64       171.41 o                         
   6  20   3         23.32         10.73        43.12 o                         
   7  20   3       1191.77        980.53       132.86 o                         
  -7  21   3         12.29         16.02        27.40 o                         
  -6  21   3        171.66        146.45        53.01 o                         
  -5  21   3       1627.43       1864.31       230.56 o                         
  -4  21   3       2298.39       2236.33       247.65 o                         
  -3  21   3       1793.49       1314.49       226.69 o                         
  -2  21   3       1256.56       1427.72       268.83 o                         
  -1  21   3       1535.24       1326.00       132.19 o                         
   0  21   3       6366.33       7530.63       610.28 o                         
   1  21   3       5345.81       5956.98       312.97 o                         
   2  21   3       2189.30       2213.94       207.97 o                         
   3  21   3         33.88         21.05        33.96 o                         
   4  21   3        372.99        378.88        60.48 o                         
   5  21   3       2107.70       2039.46       186.09 o                         
   6  21   3       2105.02       1826.49       181.05 o                         
  -7  22   3         77.96         81.48        26.45 o                         
  -6  22   3       1826.31       1935.23       132.37 o                         
  -5  22   3        324.77        369.83        62.77 o                         
  -4  22   3         11.20         -9.96        40.27 o                         
  -3  22   3        159.25        121.40        56.23 o                         
  -2  22   3       9593.78       9566.15       873.41 o                         
  -1  22   3        368.53        491.28       103.93 o                         
   0  22   3       3203.46       3688.25       369.23 o                         
   1  22   3         10.25         50.41        44.59 o                         
   2  22   3       5274.04       5435.66       297.55 o                         
   3  22   3        877.58        809.30        88.08 o                         
   4  22   3       4667.74       4729.44       223.45 o                         
   5  22   3        116.14         70.01        45.91 o                         
   6  22   3        120.93         82.87        37.80 o                         
  -7  23   3         59.46         43.47        22.43 o                         
  -6  23   3        106.16        108.62        38.53 o                         
  -5  23   3       2453.95       2798.12       205.40 o                         
  -4  23   3        172.19        223.42        65.18 o                         
  -3  23   3       4413.88       4594.48       513.23 o                         
  -2  23   3         67.38         68.41        51.68 o                         
  -1  23   3       1226.50       1022.21       119.01 o                         
   0  23   3        205.06        175.61        52.85 o                         
   1  23   3       8596.29      10041.18       561.73 o                         
   2  23   3         37.96         33.55        40.77 o                         
   3  23   3        158.49        169.42        47.98 o                         
   4  23   3        116.91         67.95        32.18 o                         
   5  23   3       3219.52       2175.38       255.37 o                         
   6  23   3         41.09         29.56        27.53 o                         
  -6  24   3        831.84        700.38       100.35 o                         
  -5  24   3        227.85        381.05        71.46 o                         
  -4  24   3          3.59         60.41        38.90 o                         
  -3  24   3       1395.46       1530.36       133.45 o                         
  -2  24   3       4472.43       4640.90       426.79 o                         
  -1  24   3       1515.26       1309.64       216.13 o                         
   0  24   3       1354.24       1475.73       190.58 o                         
   1  24   3         88.83         79.25        68.04 o                         
   2  24   3       2489.76       2793.47       266.53 o                         
   3  24   3       2762.51       2622.70       174.78 o                         
   4  24   3       2192.23       1942.77       156.71 o                         
   5  24   3        425.66        377.82        83.60 o                         
  -6  25   3        236.68        235.80        46.71 o                         
  -5  25   3        170.90        124.20        48.29 o                         
  -4  25   3       2647.70       2712.34       201.01 o                         
  -3  25   3        488.73        539.94        78.18 o                         
  -2  25   3         74.44         74.40        50.07 o                         
  -1  25   3        114.82         35.42        53.95 o                         
   0  25   3       4617.25       4498.63       288.77 o                         
   1  25   3       1055.49        935.79       132.07 o                         
   2  25   3       2690.57       2862.97       181.47 o                         
   3  25   3          9.16         38.61        37.55 o                         
   4  25   3        480.61        488.32        77.68 o                         
   5  25   3        246.93        233.85        80.22 o                         
  -5  26   3        456.55        556.10       103.19 o                         
  -4  26   3         33.34         47.81        49.34 o                         
  -3  26   3       1403.65       1362.61       142.51 o                         
  -2  26   3         50.28         36.34        49.65 o                         
  -1  26   3       4932.64       5703.05       357.82 o                         
   0  26   3          1.17        -42.27        47.26 o                         
   1  26   3        173.14        186.38        74.29 o                         
   2  26   3         26.98         27.12        40.74 o                         
   3  26   3       4116.84       3996.81       229.00 o                         
   4  26   3         48.39         48.37        36.96 o                         
  -5  27   3        361.21        378.35        53.44 o                         
  -4  27   3       1693.64       2023.39       180.42 o                         
  -3  27   3        481.34        443.76       104.05 o                         
  -2  27   3        234.48        327.11        70.18 o                         
  -1  27   3        286.46        248.70        68.39 o                         
   0  27   3       2222.74       2384.42       216.02 o                         
   1  27   3       1650.63       1763.59       166.94 o                         
   2  27   3       2026.58       1988.23       138.70 o                         
   3  27   3         46.24         47.98        38.44 o                         
   4  27   3        324.65        336.71        61.60 o                         
  -4  28   3         25.88        -40.38        40.38 o                         
  -3  28   3        196.38        186.53        43.17 o                         
  -2  28   3       2630.85       2922.20       201.19 o                         
  -1  28   3        786.41       1032.01       133.21 o                         
   0  28   3        693.17        795.07       115.58 o                         
   1  28   3         22.87         22.54        47.60 o                         
   2  28   3       1556.07       1584.40       129.91 o                         
   3  28   3        828.41        675.88       113.77 o                         
  -4  29   3          3.71         18.79        41.42 o                         
  -3  29   3       1480.86       1854.57       135.81 o                         
  -2  29   3         15.86         50.38        46.84 o                         
  -1  29   3        445.03        542.61        94.26 o                         
   0  29   3         34.74        -14.94        37.58 o                         
   1  29   3       3953.65       4303.97       205.77 o                         
   2  29   3         55.95         42.22        32.09 o                         
   3  29   3        124.80        160.74        62.90 o                         
  -3  30   3        331.69        303.76       179.55 o                         
  -2  30   3       1787.88       1923.68       178.32 o                         
  -1  30   3        322.94        351.72        56.94 o                         
   0  30   3        697.40        775.27       132.44 o                         
   1  30   3         81.37        137.32        56.40 o                         
  -1  31   3         91.68         49.17        93.27 o                         
 -10   0   4        115.04        151.74        67.98 o                         
  -8   0   4       1639.33       1195.86       399.32 o                         
  -6   0   4       6331.74       6854.62       287.46 o                         
  -4   0   4       5545.04       6275.30       288.08 o                         
  -2   0   4      71609.01      65510.86      1738.44 o                         
   0   0   4         81.98        115.52        26.75 o                         
   2   0   4      32275.79      32388.66      1240.02 o                         
   4   0   4      10336.20      10719.19       261.64 o                         
   6   0   4       3140.58       3166.86       204.42 o                         
   8   0   4       4003.65       3734.63       296.28 o                         
 -10   1   4         26.43         61.14        43.89 o                         
  -9   1   4       1006.47        988.30       194.41 o                         
  -8   1   4         16.54        -26.66        99.63 o                         
  -7   1   4         42.64         66.93        39.12 o                         
  -6   1   4        828.15        908.26        62.70 o                         
  -5   1   4      10841.55      11254.58       376.02 o                         
  -4   1   4       3822.30       3778.71       157.37 o                         
  -3   1   4       7868.98       6806.39       214.81 o                         
  -2   1   4         90.16         97.85        18.67 o                         
  -1   1   4      28368.42      28344.25      1163.54 o                         
   0   1   4       4177.26       4087.64       141.41 o                         
   1   1   4      27388.88      26545.71       592.89 o                         
   2   1   4       1257.20       1122.68        63.61 o                         
   3   1   4       1966.57       2057.14       160.80 o                         
   4   1   4       2301.22       2284.01        70.57 o                         
   5   1   4       9809.35       9144.16       208.88 o                         
   6   1   4       3950.70       3607.97       165.51 o                         
   7   1   4        558.50        630.18        66.07 o                         
   8   1   4         26.56         24.25        39.30 o                         
 -10   2   4          0.96        -19.65        35.60 o                         
  -9   2   4        153.74        183.46        66.03 o                         
  -8   2   4        321.65        320.22       103.37 o                         
  -7   2   4       3310.60       3540.05       151.91 o                         
  -6   2   4       1737.79       1820.16        89.91 o                         
  -5   2   4        309.39        242.10        34.88 o                         
  -4   2   4        230.21        214.32        36.66 o                         
  -3   2   4      12937.08      12388.35       429.12 o                         
  -2   2   4      17803.79      15512.78       365.87 o                         
  -1   2   4      26126.08      28380.03      1206.53 o                         
   0   2   4       1328.22       1383.19        76.98 o                         
   1   2   4       7574.82       7451.58       202.81 o                         
   2   2   4      12742.68      13032.27       327.83 o                         
   3   2   4      19751.77      19441.86       761.54 o                         
   4   2   4       4156.97       3963.40       106.36 o                         
   5   2   4        689.68        615.74        45.92 o                         
   6   2   4       1570.73       1430.28        99.15 o                         
   7   2   4       4967.03       4727.42       207.01 o                         
   8   2   4        956.49        895.60        93.08 o                         
 -10   3   4        520.52        480.56        94.23 o                         
  -9   3   4         17.65         13.51        51.08 o                         
  -8   3   4        446.75        415.19       115.02 o                         
  -7   3   4         12.55         50.19        31.69 o                         
  -6   3   4       5087.34       5575.05       166.68 o                         
  -5   3   4        416.00        510.40        40.98 o                         
  -4   3   4      19752.25      21074.07       703.35 o                         
  -3   3   4        161.42        158.30        35.63 o                         
  -2   3   4        744.53        720.81        44.47 o                         
  -1   3   4         94.07        104.02        19.63 o                         
   0   3   4      27514.48      28869.97       881.96 o                         
   1   3   4       1271.18       1374.22        77.52 o                         
   2   3   4       4318.76       4179.12       216.38 o                         
   3   3   4          1.76          7.60        23.65 o                         
   4   3   4      11739.07      12189.74       223.24 o                         
   5   3   4        107.61         88.97        25.40 o                         
   6   3   4       7957.48       7466.20       262.53 o                         
   7   3   4        180.42        149.80        43.09 o                         
   8   3   4         86.10         51.64        38.23 o                         
 -10   4   4          8.84          7.64        29.26 o                         
  -9   4   4         75.76        112.25        50.45 o                         
  -8   4   4        273.00        253.87       102.85 o                         
  -7   4   4       5414.77       6276.42       317.41 o                         
  -6   4   4        454.37        452.33        40.45 o                         
  -5   4   4        362.75        366.45        33.21 o                         
  -4   4   4        571.83        492.17        63.79 o                         
  -3   4   4      18026.62      18420.69       616.41 o                         
  -2   4   4       5810.05       5656.71       150.20 o                         
  -1   4   4      18755.54      19035.45       579.97 o                         
   0   4   4        365.23        386.24        43.95 o                         
   1   4   4       9017.47       9527.89       285.81 o                         
   2   4   4       2115.41       2108.89       141.36 o                         
   3   4   4      23030.98      20913.24       729.26 o                         
   4   4   4       3361.11       3248.43        91.18 o                         
   5   4   4        331.02        296.39        35.55 o                         
   6   4   4        123.16        164.75        39.80 o                         
   7   4   4       3979.92       3662.95       176.84 o                         
   8   4   4        633.90        557.44        75.57 o                         
 -10   5   4        140.06         81.96        45.18 o                         
  -9   5   4        610.30        579.12       136.85 o                         
  -8   5   4        372.25        417.69       145.75 o                         
  -7   5   4          1.83         19.58        47.87 o                         
  -6   5   4       1461.74       1565.11        94.27 o                         
  -5   5   4       5953.78       5561.38       177.33 o                         
  -4   5   4       6449.62       6692.79       269.77 o                         
  -3   5   4       1805.54       1838.24       107.17 o                         
  -2   5   4       1435.91       1377.78        64.19 o                         
  -1   5   4      13828.27      13141.51       395.23 o                         
   0   5   4      14360.71      15116.92       612.27 o                         
   1   5   4      27415.66      27374.83       662.78 o                         
   2   5   4       6930.15       7253.62       442.88 o                         
   3   5   4         39.22         36.35        27.90 o                         
   4   5   4       3678.37       3733.84        99.41 o                         
   5   5   4       8995.61       8593.93       224.92 o                         
   6   5   4       4178.63       3570.41       164.03 o                         
   7   5   4        369.09        365.72        59.97 o                         
   8   5   4         42.58         62.49        37.64 o                         
 -10   6   4         17.13          3.38        30.44 o                         
  -9   6   4          7.52         10.47        42.96 o                         
  -8   6   4       1551.98       1759.48       216.95 o                         
  -7   6   4         40.76         28.71        57.04 o                         
  -6   6   4       4206.63       4172.38       208.66 o                         
  -5   6   4         21.52          4.89        20.00 o                         
  -4   6   4       3806.40       3657.07       176.81 o                         
  -3   6   4       1016.32       1040.25        79.37 o                         
  -2   6   4      29651.86      27731.92       757.16 o                         
  -1   6   4        637.56        716.72        52.95 o                         
   0   6   4       4397.82       5026.44       297.59 o                         
   1   6   4         26.02         51.07        19.34 o                         
   2   6   4      24387.88      24163.47       918.97 o                         
   3   6   4       1964.28       1912.79       171.63 o                         
   4   6   4       9682.97       9495.81       238.74 o                         
   5   6   4         49.02        113.60        33.94 o                         
   6   6   4       3027.24       2758.73       153.66 o                         
   7   6   4        202.20        153.54        43.71 o                         
   8   6   4       3544.69       3388.33       220.38 o                         
 -10   7   4         23.25         34.49        39.62 o                         
  -9   7   4        774.14        666.50       126.58 o                         
  -8   7   4          6.55         -4.67        55.17 o                         
  -7   7   4         34.85         58.41        52.41 o                         
  -6   7   4        418.65        537.87        49.05 o                         
  -5   7   4      16041.89      16099.34       411.29 o                         
  -4   7   4       1766.56       1659.11        96.75 o                         
  -3   7   4       6234.48       5748.04       272.38 o                         
  -2   7   4        125.37        153.78        28.76 o                         
  -1   7   4      15249.05      15491.72       898.32 o                         
   0   7   4       3985.41       4246.97       295.00 o                         
   1   7   4      24794.78      23891.39       630.79 o                         
   2   7   4         71.73         54.70        31.46 o                         
   3   7   4       1303.00       1324.26        90.63 o                         
   4   7   4       1801.55       1743.99        92.59 o                         
   5   7   4      16193.72      16427.64       432.18 o                         
   6   7   4        230.16        265.96        75.91 o                         
   7   7   4        716.86        624.72        84.58 o                         
   8   7   4          1.81         24.77        49.35 o                         
 -10   8   4         13.63        -29.17        31.00 o                         
  -9   8   4         79.45         48.42        70.23 o                         
  -8   8   4        514.72        532.19       123.67 o                         
  -7   8   4       1368.36       1767.98       189.04 o                         
  -6   8   4       2587.79       2450.55        96.58 o                         
  -5   8   4        228.83        195.39        31.67 o                         
  -4   8   4       2393.68       2278.58       191.72 o                         
  -3   8   4      10973.91      10949.37       387.60 o                         
  -2   8   4      16257.22      16040.04       536.08 o                         
  -1   8   4       3937.18       4671.75       226.18 o                         
   0   8   4        235.78        256.54        32.06 o                         
   1   8   4       1763.16       1755.79       149.96 o                         
   2   8   4      12699.60      12727.34       461.49 o                         
   3   8   4      13861.21      13962.11       331.58 o                         
   4   8   4       6835.23       6760.67       201.52 o                         
   5   8   4          9.58         -7.86        27.43 o                         
   6   8   4       1553.94       1488.56       157.89 o                         
   7   8   4       1710.66       1535.66       145.57 o                         
   8   8   4       1460.66       1328.09       148.23 o                         
  -9   9   4        198.54        103.15        57.14 o                         
  -8   9   4        710.24        618.19       133.22 o                         
  -7   9   4         19.64        -20.90        51.07 o                         
  -6   9   4       3088.59       3597.82       136.18 o                         
  -5   9   4        836.66        808.78        64.76 o                         
  -4   9   4      12611.17      12856.09       544.39 o                         
  -3   9   4       1726.81       1463.80       107.86 o                         
  -2   9   4        372.16        342.21        38.10 o                         
  -1   9   4       1381.59       1491.77       100.36 o                         
   0   9   4      36197.12      37420.98      1838.07 o                         
   1   9   4       2676.84       2908.24       230.16 o                         
   2   9   4       4541.18       4218.59       250.51 o                         
   3   9   4        138.70        139.04        26.83 o                         
   4   9   4       7668.22       7799.49       245.60 o                         
   5   9   4        841.03        850.48       114.29 o                         
   6   9   4       7102.23       6634.73       350.54 o                         
   7   9   4        177.42        100.07        52.85 o                         
   8   9   4        110.02         70.45        39.19 o                         
  -9  10   4        262.09        339.32        86.63 o                         
  -8  10   4          9.97         86.08        69.42 o                         
  -7  10   4       3060.55       3672.37       240.43 o                         
  -6  10   4         16.16         35.19        26.71 o                         
  -5  10   4        376.03        335.07        48.58 o                         
  -4  10   4       1119.72        974.55        72.71 o                         
  -3  10   4      19069.51      17610.54       688.84 o                         
  -2  10   4        129.84        136.75        26.65 o                         
  -1  10   4      11468.04      13195.17       730.32 o                         
   0  10   4        490.14        514.64        51.87 o                         
   1  10   4       6718.45       6822.03       285.39 o                         
   2  10   4        530.70        496.77        80.37 o                         
   3  10   4      17669.97      17064.86       507.79 o                         
   4  10   4         51.77         64.99        37.32 o                         
   5  10   4         49.74         39.31        32.82 o                         
   6  10   4          4.79         -0.43        38.55 o                         
   7  10   4       3515.01       3096.94       207.94 o                         
   8  10   4         51.03         34.68        36.32 o                         
  -9  11   4        193.17        161.47       109.44 o                         
  -8  11   4        221.91        113.37        98.37 o                         
  -7  11   4         25.96         89.28        46.19 o                         
  -6  11   4       1203.16       1239.19        97.06 o                         
  -5  11   4       3222.59       3408.29       165.05 o                         
  -4  11   4       8775.50       8281.26       544.83 o                         
  -3  11   4       4547.14       4434.59       197.66 o                         
  -2  11   4        995.85       1215.17        73.11 o                         
  -1  11   4       4746.98       5344.76       243.47 o                         
   0  11   4      22427.00      24701.26      1598.46 o                         
   1  11   4      12499.09      13107.11       670.79 o                         
   2  11   4       3055.02       3093.84       123.61 o                         
   3  11   4        312.23        230.34        61.06 o                         
   4  11   4       4443.38       4324.57       201.04 o                         
   5  11   4       5006.72       5065.49       248.25 o                         
   6  11   4       5043.60       4336.66       269.99 o                         
   7  11   4        325.57        266.59       181.27 o                         
   8  11   4        111.16         90.48        38.48 o                         
  -9  12   4          5.49        -37.41        37.41 o                         
  -8  12   4       1406.78       1272.43       245.99 o                         
  -7  12   4        819.11        928.49       114.91 o                         
  -6  12   4       2269.91       2429.85       165.33 o                         
  -5  12   4         55.73         65.16        32.44 o                         
  -4  12   4       2767.91       2735.61       127.04 o                         
  -3  12   4       2570.82       2484.27       122.78 o                         
  -2  12   4      22652.63      23110.24      1087.96 o                         
  -1  12   4       3435.50       3813.93       213.22 o                         
   0  12   4         22.34         61.47        29.11 o                         
   1  12   4       2003.21       1911.47       140.80 o                         
   2  12   4      13395.77      14009.24       536.78 o                         
   3  12   4       1548.70       1593.97       103.99 o                         
   4  12   4       2728.48       2717.74       156.21 o                         
   5  12   4        566.85        542.93        91.78 o                         
   6  12   4       1317.15       1245.47       104.13 o                         
   7  12   4        671.44        514.84        75.36 o                         
   8  12   4       2038.84       2122.90       150.77 o                         
  -9  13   4        713.96        696.38       132.16 o                         
  -8  13   4          0.37         20.28        47.95 o                         
  -7  13   4         17.55         19.73        39.69 o                         
  -6  13   4        185.30        131.74        47.59 o                         
  -5  13   4       7987.17       8097.72       353.97 o                         
  -4  13   4         15.58         21.23        29.55 o                         
  -3  13   4       4700.42       4682.97       228.65 o                         
  -2  13   4        467.96        592.84        84.44 o                         
  -1  13   4      17428.36      21739.03       822.39 o                         
   0  13   4         53.15         51.06        26.38 o                         
   1  13   4      20147.78      20989.98       781.72 o                         
   2  13   4         15.05         55.66        22.57 o                         
   3  13   4        141.91        151.75        34.26 o                         
   4  13   4         47.61         34.21        41.39 o                         
   5  13   4      10493.57      10237.35       484.02 o                         
   6  13   4        212.28        132.46        42.14 o                         
   7  13   4        485.93        401.73        67.05 o                         
   8  13   4          0.50        -26.04        75.45 o                         
  -9  14   4         40.76         -9.20        26.48 o                         
  -8  14   4        568.17        554.68       122.14 o                         
  -7  14   4        486.70        550.53        90.91 o                         
  -6  14   4       1749.49       2003.64       170.71 o                         
  -5  14   4          4.00         37.26        32.94 o                         
  -4  14   4       1004.46        877.47        99.97 o                         
  -3  14   4       3286.03       2854.08       147.75 o                         
  -2  14   4      14793.81      17126.46       958.86 o                         
  -1  14   4       1869.51       2068.63       101.30 o                         
   0  14   4        571.49        578.11        45.45 o                         
   1  14   4       1266.09       1390.22        74.70 o                         
   2  14   4      13685.75      14258.05       439.58 o                         
   3  14   4       5057.18       5247.14       214.99 o                         
   4  14   4       5772.06       5652.47       301.65 o                         
   5  14   4        161.12        123.91       123.16 o                         
   6  14   4       1050.83       1092.07       108.26 o                         
   7  14   4       1018.44       1102.27        92.81 o                         
  -9  15   4        125.67         97.17        40.69 o                         
  -8  15   4        108.15         37.91        38.09 o                         
  -7  15   4          0.33         14.43        36.29 o                         
  -6  15   4       1512.07       1909.95       173.76 o                         
  -5  15   4       1972.74       1993.02       170.64 o                         
  -4  15   4       6075.55       5708.93       248.07 o                         
  -3  15   4       1509.22       1552.22       111.23 o                         
  -2  15   4        633.61        545.75        49.26 o                         
  -1  15   4       2005.14       2250.97       155.40 o                         
   0  15   4      11988.77      12356.67       515.54 o                         
   1  15   4       5498.26       6012.51       193.59 o                         
   2  15   4       2008.46       1844.98        95.13 o                         
   3  15   4        340.69        305.95        46.15 o                         
   4  15   4       5396.59       5479.73       298.95 o                         
   5  15   4       2461.08       2279.15       234.14 o                         
   6  15   4       3207.96       3411.41       314.15 o                         
   7  15   4        125.93        192.76        49.66 o                         
  -8  16   4          2.79        -16.92        37.88 o                         
  -7  16   4       2907.98       3208.83       310.61 o                         
  -6  16   4        174.36        181.17        55.92 o                         
  -5  16   4        150.66        116.79        48.29 o                         
  -4  16   4         23.22         51.40        30.54 o                         
  -3  16   4       9880.32       9757.40       595.83 o                         
  -2  16   4         40.44         61.58        25.95 o                         
  -1  16   4       8655.46       9643.92       535.49 o                         
   0  16   4        260.59        243.02        32.95 o                         
   1  16   4       3206.95       3302.43       139.07 o                         
   2  16   4         44.48         66.12        24.58 o                         
   3  16   4      11293.71      11929.47       496.33 o                         
   4  16   4          3.33         30.09        39.25 o                         
   5  16   4        185.62        123.92        65.20 o                         
   6  16   4         20.10         11.13        59.23 o                         
   7  16   4       2854.80       2754.55       301.96 o                         
  -8  17   4        241.03        196.82        35.51 o                         
  -7  17   4         33.02        -23.86        35.25 o                         
  -6  17   4       1538.94       1888.47       200.31 o                         
  -5  17   4        220.80        236.34        65.23 o                         
  -4  17   4       4631.51       3958.74       216.21 o                         
  -3  17   4         15.49        -16.16        22.41 o                         
  -2  17   4        133.86         69.02        30.74 o                         
  -1  17   4       1760.15       1948.22       129.60 o                         
   0  17   4      12206.60      13896.03       691.27 o                         
   1  17   4       2947.92       2984.69       148.43 o                         
   2  17   4       2666.53       2677.67       120.75 o                         
   3  17   4          7.81         45.89        30.13 o                         
   4  17   4       4254.43       4360.08       314.31 o                         
   5  17   4        894.42        778.99       125.84 o                         
   6  17   4       2696.39       2350.90       313.75 o                         
   7  17   4         58.61         53.90        36.17 o                         
  -8  18   4        450.13        391.25        58.47 o                         
  -7  18   4        468.28        508.23        68.47 o                         
  -6  18   4       1166.81       1328.38       196.95 o                         
  -5  18   4        146.09        186.39        84.32 o                         
  -4  18   4        731.98        694.65       112.06 o                         
  -3  18   4       2669.96       2428.55       181.42 o                         
  -2  18   4       8396.14       9223.33       584.65 o                         
  -1  18   4       2685.71       3113.83       147.22 o                         
   0  18   4        710.29        772.61        58.83 o                         
   1  18   4         49.79         67.57        26.17 o                         
   2  18   4       6656.30       6938.54       255.08 o                         
   3  18   4       5023.84       5197.43       331.57 o                         
   4  18   4       2936.87       2764.99       189.71 o                         
   5  18   4        163.53        194.94        57.81 o                         
   6  18   4        602.22        432.38        91.54 o                         
   7  18   4        711.65        606.85        90.92 o                         
  -8  19   4         42.59         33.18        23.89 o                         
  -7  19   4         54.03         43.32        31.95 o                         
  -6  19   4         47.68         55.29        52.29 o                         
  -5  19   4       5818.01       5452.93       536.59 o                         
  -4  19   4         76.77         83.32        69.02 o                         
  -3  19   4       1525.00       1495.16       313.83 o                         
  -2  19   4        168.57        199.10        47.09 o                         
  -1  19   4       5909.51       6482.09       340.49 o                         
   0  19   4        380.83        412.92        49.54 o                         
   1  19   4       7097.49       7549.63       416.55 o                         
   2  19   4       1023.88       1249.35       125.06 o                         
   3  19   4        912.62        799.09        87.24 o                         
   4  19   4         59.25         42.80        36.72 o                         
   5  19   4       5077.24       4899.91       434.52 o                         
   6  19   4        171.27        155.93        50.58 o                         
  -8  20   4        409.07        401.00        78.17 o                         
  -7  20   4         53.99         53.19        35.51 o                         
  -6  20   4       1674.01       1909.19       306.41 o                         
  -5  20   4          5.61         39.04        44.35 o                         
  -4  20   4        745.26        656.62        98.06 o                         
  -3  20   4        398.33        293.66       174.71 o                         
  -2  20   4       9981.95      14421.94       868.67 o                         
  -1  20   4       1460.82       1669.42       191.96 o                         
   0  20   4        449.38        427.78        68.78 o                         
   1  20   4        215.74        117.14        54.03 o                         
   2  20   4       8846.30       8947.77       499.31 o                         
   3  20   4       1418.35       1396.87       114.76 o                         
   4  20   4       3238.02       3421.08       281.27 o                         
   5  20   4         16.04         70.40        39.76 o                         
   6  20   4        773.26        820.90       156.06 o                         
  -7  21   4          4.93        -10.85        28.88 o                         
  -6  21   4        618.58        636.38        85.07 o                         
  -5  21   4       1665.95       2238.70       580.99 o                         
  -4  21   4       2389.85       2859.22       269.17 o                         
  -3  21   4       1184.52       1317.54       267.55 o                         
  -2  21   4        602.13        313.53        87.67 o                         
  -1  21   4       2337.76       2914.71       236.81 o                         
   0  21   4       4010.31       4437.62       319.01 o                         
   1  21   4       3726.61       4220.96       384.36 o                         
   2  21   4        645.35        936.80       119.77 o                         
   3  21   4         50.61         21.08        48.94 o                         
   4  21   4       1948.03       1768.53       148.26 o                         
   5  21   4       2192.74       1949.50       210.80 o                         
   6  21   4        860.39        778.62        78.90 o                         
  -7  22   4        908.89       1011.82       108.05 o                         
  -6  22   4        102.28         59.58        31.66 o                         
  -5  22   4         88.67         66.02        56.21 o                         
  -4  22   4         38.81         39.72        46.16 o                         
  -3  22   4       4598.49       4147.32       344.17 o                         
  -2  22   4        953.23        963.76       122.41 o                         
  -1  22   4       3916.04       4720.95       400.79 o                         
   0  22   4        108.19        101.93        47.00 o                         
   1  22   4       2377.36       2511.01       295.10 o                         
   2  22   4        739.57        877.14       118.80 o                         
   3  22   4       6351.04       6480.06       409.84 o                         
   4  22   4        188.86        255.23        57.45 o                         
   5  22   4         72.83        109.26        40.59 o                         
  -7  23   4         13.57         -0.62        29.54 o                         
  -6  23   4        546.75        682.57        70.35 o                         
  -5  23   4         75.91         77.43        63.28 o                         
  -4  23   4       2855.67       3314.08       401.34 o                         
  -3  23   4         53.59          6.95        39.09 o                         
  -2  23   4        178.01         57.42        55.33 o                         
  -1  23   4        216.18         79.33        62.86 o                         
   0  23   4       9237.13      11712.07       577.01 o                         
   1  23   4        281.13        231.34        77.49 o                         
   2  23   4       1344.89       1567.70       149.56 o                         
   3  23   4         13.60         16.58        42.68 o                         
   4  23   4       1794.60       1626.46       185.10 o                         
   5  23   4        132.26        113.44        70.92 o                         
  -6  24   4        173.64        173.94        44.08 o                         
  -5  24   4        129.81        139.13        54.56 o                         
  -4  24   4        366.58        376.30       119.90 o                         
  -3  24   4       2241.55       2079.29       223.29 o                         
  -2  24   4       1837.58       1832.76       166.35 o                         
  -1  24   4       2217.04       2414.17       195.49 o                         
   0  24   4          1.45         45.79        53.50 o                         
   1  24   4        788.46        911.21       126.99 o                         
   2  24   4       1878.71       2155.40       213.20 o                         
   3  24   4       2350.58       2459.84       179.45 o                         
   4  24   4        848.67        780.38       102.08 o                         
   5  24   4          8.67        -13.02        48.98 o                         
  -6  25   4         49.35         37.55        28.18 o                         
  -5  25   4       1659.74       2039.70       255.43 o                         
  -4  25   4        480.32        754.36       114.28 o                         
  -3  25   4       1031.01       1126.29       117.07 o                         
  -2  25   4         81.53         96.71        50.46 o                         
  -1  25   4       1849.95       2168.05       161.92 o                         
   0  25   4        871.11       1035.58       125.70 o                         
   1  25   4       3522.27       3751.53       426.16 o                         
   2  25   4        158.72        215.17        61.92 o                         
   3  25   4         52.42         34.53        73.76 o                         
   4  25   4        131.11         89.44        42.97 o                         
  -5  26   4         46.17          7.49        62.66 o                         
  -4  26   4        449.04        658.17       100.07 o                         
  -3  26   4         74.46         41.73        44.21 o                         
  -2  26   4       3964.04       4792.93       301.12 o                         
  -1  26   4          0.72         -9.86        43.23 o                         
   0  26   4         95.89        148.63        59.50 o                         
   1  26   4         89.05        101.99        46.90 o                         
   2  26   4       3401.96       3783.49       222.48 o                         
   3  26   4          6.91        -24.83        35.63 o                         
   4  26   4       1276.57       1086.21       124.77 o                         
  -5  27   4        937.06        929.39       105.59 o                         
  -4  27   4        459.57        476.66       277.63 o                         
  -3  27   4        592.19        735.35        97.39 o                         
  -2  27   4         37.02          2.91        47.97 o                         
  -1  27   4       1110.03       1289.14       145.41 o                         
   0  27   4       1497.13       1571.73       126.52 o                         
   1  27   4       2657.56       2874.36       199.48 o                         
   2  27   4        158.86        170.96        50.82 o                         
   3  27   4         15.29         26.49        28.58 o                         
  -4  28   4          9.88        -35.34        45.73 o                         
  -3  28   4       1610.00       1728.15       146.55 o                         
  -2  28   4        708.82        828.96        84.28 o                         
  -1  28   4       1067.19       1243.01       142.47 o                         
   0  28   4        172.40        170.34        69.20 o                         
   1  28   4        740.71        802.94        74.57 o                         
   2  28   4        684.81        629.88        63.33 o                         
   3  28   4       1751.69       1743.68       197.60 o                         
  -3  29   4          6.10         -0.57        29.03 o                         
  -2  29   4         52.05         14.85        31.17 o                         
  -1  29   4          7.69         39.07        34.27 o                         
   0  29   4       3016.67       3207.87       235.54 o                         
   1  29   4          1.14         -0.21        22.20 o                         
   2  29   4        549.29        580.94        70.66 o                         
  -2  30   4        328.85        256.19        68.17 o                         
  -1  30   4       1123.67        949.77        98.52 o                         
   0  30   4          4.67        -12.62        30.82 o                         
  -9   0   5        655.94        878.26       243.43 o                         
  -7   0   5       4073.69       3539.09       547.19 o                         
  -5   0   5         79.14        107.26        43.53 o                         
  -3   0   5       3607.79       3680.34       266.45 o                         
  -1   0   5       9824.19       9220.35       484.58 o                         
   1   0   5      30756.40      31226.92      1499.35 o                         
   3   0   5      20344.64      19539.75       495.03 o                         
   5   0   5        122.87         87.53        50.66 o                         
   7   0   5       5670.53       5528.42       509.07 o                         
 -10   1   5        271.28        176.29        50.96 o                         
  -9   1   5        160.27         86.30        64.87 o                         
  -8   1   5         32.11          0.00        97.01 o                         
  -7   1   5        228.22        138.68        91.09 o                         
  -6   1   5       3498.50       3632.59       133.21 o                         
  -5   1   5       2836.74       2766.61       138.53 o                         
  -4   1   5      10878.50      11010.25       321.67 o                         
  -3   1   5        648.81        719.57        59.37 o                         
  -2   1   5      15046.86      15970.75       751.69 o                         
  -1   1   5       7248.88       7902.86       563.13 o                         
   0   1   5      25723.00      22040.81       800.59 o                         
   1   1   5       3362.93       3138.77       308.20 o                         
   2   1   5        139.34        183.01        47.30 o                         
   3   1   5       3285.03       3334.62       104.57 o                         
   4   1   5       9981.21       9698.52       229.03 o                         
   5   1   5       3140.49       2894.30       130.60 o                         
   6   1   5       2242.12       1928.62       135.88 o                         
   7   1   5         57.08         28.31        39.35 o                         
   8   1   5        511.08        608.93        71.38 o                         
 -10   2   5         10.45          7.34        26.35 o                         
  -9   2   5         55.96         21.22        45.00 o                         
  -8   2   5        726.68        431.54       181.89 o                         
  -7   2   5        613.71        584.47        96.79 o                         
  -6   2   5       1267.25       1026.61        68.25 o                         
  -5   2   5          5.70         -6.63        24.32 o                         
  -4   2   5       6394.40       5949.93       206.20 o                         
  -3   2   5      22840.17      23647.37       716.15 o                         
  -2   2   5      33072.61      33681.65      1661.86 o                         
  -1   2   5       3832.46       3959.61       241.54 o                         
   0   2   5       1095.69        977.28        69.84 o                         
   1   2   5       3736.30       3655.67       227.33 o                         
   2   2   5      18293.79      17995.40       580.90 o                         
   3   2   5       6281.16       6009.27       153.49 o                         
   4   2   5       2267.14       1969.83        78.78 o                         
   5   2   5        758.32        663.73        61.49 o                         
   6   2   5       4172.53       3774.40       198.87 o                         
   7   2   5       1346.28       1271.61       107.29 o                         
   8   2   5       1744.77       1806.40       124.32 o                         
 -10   3   5          1.84         -1.99        28.88 o                         
  -9   3   5        317.07        224.30        73.07 o                         
  -8   3   5         29.36        -13.29        49.23 o                         
  -7   3   5        800.63       1036.68       126.75 o                         
  -6   3   5        158.90        140.34        31.47 o                         
  -5   3   5      10099.62       9726.33       286.63 o                         
  -4   3   5        126.09        125.70        37.83 o                         
  -3   3   5         46.97         45.98        26.87 o                         
  -2   3   5          2.96         28.71        22.62 o                         
  -1   3   5      30995.92      28075.19       908.95 o                         
   0   3   5       1807.68       2018.12       107.55 o                         
   1   3   5      20541.16      20402.03       690.60 o                         
   2   3   5         40.08         60.16        32.70 o                         
   3   3   5       5098.34       5130.93       137.49 o                         
   4   3   5        206.18        181.82        30.94 o                         
   5   3   5      12019.38      10901.94       397.52 o                         
   6   3   5         16.00        -22.87        31.66 o                         
   7   3   5         50.93         44.89        34.35 o                         
   8   3   5          8.16          7.37        34.68 o                         
 -10   4   5          4.65         26.17        25.98 o                         
  -9   4   5         92.99         99.09        46.04 o                         
  -8   4   5       1131.34       1580.66       373.41 o                         
  -7   4   5        322.77        268.48        93.51 o                         
  -6   4   5       1080.53        914.35        65.85 o                         
  -5   4   5         28.16         33.72        22.25 o                         
  -4   4   5      10018.30       9324.68       304.42 o                         
  -3   4   5       4913.26       4435.53       197.14 o                         
  -2   4   5      26171.72      26981.35      1375.17 o                         
  -1   4   5        571.91        479.24        58.54 o                         
   0   4   5        511.17        468.55        49.35 o                         
   1   4   5       1322.24       1112.42        83.35 o                         
   2   4   5      29452.69      32038.77      1007.70 o                         
   3   4   5       3341.12       3105.88       101.99 o                         
   4   4   5       2591.48       2452.46        90.72 o                         
   5   4   5         15.01         45.70        28.06 o                         
   6   4   5       5404.23       4913.63       231.19 o                         
   7   4   5        920.28        806.20        83.20 o                         
   8   4   5       1934.18       2018.22       157.59 o                         
 -10   5   5        167.45        131.84        45.95 o                         
  -9   5   5        239.68        112.06        40.38 o                         
  -8   5   5         55.64         41.26        77.67 o                         
  -7   5   5        276.80        511.50        76.94 o                         
  -6   5   5       3142.33       3319.31       126.84 o                         
  -5   5   5       5265.96       5096.58       151.52 o                         
  -4   5   5       4583.16       4524.39       186.78 o                         
  -3   5   5        274.36        337.80        39.72 o                         
  -2   5   5       3596.02       3611.48       155.11 o                         
  -1   5   5       7587.62       7608.30       280.74 o                         
   0   5   5      24905.07      24914.24       977.72 o                         
   1   5   5       9270.86       9510.26       643.75 o                         
   2   5   5         95.78         -8.83        55.74 o                         
   3   5   5       2246.37       2106.87        80.70 o                         
   4   5   5       9457.21       9764.85       245.93 o                         
   5   5   5       5461.34       5342.45       228.90 o                         
   6   5   5       1761.41       1540.31       101.90 o                         
   7   5   5         58.45         87.11        35.90 o                         
   8   5   5        452.34        433.48        55.59 o                         
 -10   6   5          0.11        -38.34        38.34 o                         
  -9   6   5        341.40        412.76        73.29 o                         
  -8   6   5         62.26         67.67        61.28 o                         
  -7   6   5       2670.34       2504.00       227.77 o                         
  -6   6   5        630.49        538.29        50.49 o                         
  -5   6   5        484.45        480.17        41.37 o                         
  -4   6   5        169.99        169.04        34.57 o                         
  -3   6   5      19291.26      18012.17       651.40 o                         
  -2   6   5       1070.65       1325.71        77.79 o                         
  -1   6   5       4423.20       3998.65       197.81 o                         
   0   6   5        188.92        247.07        42.74 o                         
   1   6   5      17470.09      17025.61       698.05 o                         
   2   6   5       3824.49       4382.65       480.30 o                         
   3   6   5      17370.02      17831.60       429.30 o                         
   4   6   5        160.35        143.55        29.56 o                         
   5   6   5        657.20        675.08        59.31 o                         
   6   6   5        321.50        218.58        44.62 o                         
   7   6   5       4310.39       4062.26       215.75 o                         
   8   6   5         41.00         44.32        41.75 o                         
 -10   7   5        212.11        162.97        77.44 o                         
  -9   7   5          2.25        -32.00        39.84 o                         
  -8   7   5        126.28         99.44        63.22 o                         
  -7   7   5         42.98         68.09        45.94 o                         
  -6   7   5       3372.18       3485.74       142.82 o                         
  -5   7   5        789.64        776.71        60.82 o                         
  -4   7   5       7434.21       7037.62       372.09 o                         
  -3   7   5         12.04         21.63        42.29 o                         
  -2   7   5       4361.19       4609.29       220.65 o                         
  -1   7   5       1953.79       1914.69       109.01 o                         
   0   7   5      26459.90      27930.89      1518.61 o                         
   1   7   5        994.77       1124.64       103.71 o                         
   2   7   5       1527.93       1583.99       110.90 o                         
   3   7   5        384.94        345.44        39.93 o                         
   4   7   5      10981.30      11586.67       295.19 o                         
   5   7   5        825.59        771.52        76.09 o                         
   6   7   5       2991.46       2751.16       161.69 o                         
   7   7   5          2.86          0.10        43.04 o                         
   8   7   5        534.54        476.43       146.56 o                         
  -9   8   5        236.75        259.71        81.84 o                         
  -8   8   5        743.83        564.66       167.64 o                         
  -7   8   5       1069.73       1128.31       146.92 o                         
  -6   8   5        709.77        575.16        54.47 o                         
  -5   8   5        271.42        231.59        38.29 o                         
  -4   8   5       5392.54       5508.42       406.31 o                         
  -3   8   5       9930.50      10040.13       638.58 o                         
  -2   8   5       8009.36       8257.75       418.85 o                         
  -1   8   5       2203.98       2322.81       153.32 o                         
   0   8   5        965.95        850.28        85.91 o                         
   1   8   5       4794.12       4619.09       228.62 o                         
   2   8   5      14127.30      15141.89       358.12 o                         
   3   8   5       8176.42       8456.88       227.91 o                         
   4   8   5        175.77        209.80        36.04 o                         
   5   8   5        770.31        863.76        79.26 o                         
   6   8   5       1218.72       1314.96       136.55 o                         
   7   8   5       2212.39       1774.54       155.32 o                         
   8   8   5        841.25        794.45        99.03 o                         
  -9   9   5        322.97        141.01        62.76 o                         
  -8   9   5         23.16         14.61        46.84 o                         
  -7   9   5        412.03        432.87        74.96 o                         
  -6   9   5        309.33        326.35        59.31 o                         
  -5   9   5       6484.80       6296.70       289.16 o                         
  -4   9   5       1431.48       1264.69        81.34 o                         
  -3   9   5        877.72       1045.23        95.17 o                         
  -2   9   5        376.88        279.22        60.18 o                         
  -1   9   5      17822.97      19732.83      1566.45 o                         
   0   9   5       3180.11       3379.13       263.10 o                         
   1   9   5      15046.54      15896.00      1064.09 o                         
   2   9   5        194.43        156.26        30.61 o                         
   3   9   5       4989.62       4872.56       187.68 o                         
   4   9   5        611.45        559.45        56.84 o                         
   5   9   5      11553.31      11089.88       396.72 o                         
   6   9   5        712.38        679.42        80.86 o                         
   7   9   5         25.17         20.25        37.68 o                         
   8   9   5        118.87         78.52        56.93 o                         
  -9  10   5         15.63        -12.01        47.95 o                         
  -8  10   5        763.04        849.73       126.61 o                         
  -7  10   5         35.88         -7.20        33.99 o                         
  -6  10   5       1334.20       1357.88       108.69 o                         
  -5  10   5          7.10         50.27        27.59 o                         
  -4  10   5       7996.74       7725.28       664.13 o                         
  -3  10   5        777.53        840.99        72.75 o                         
  -2  10   5      21654.72      23684.71      1157.16 o                         
  -1  10   5          0.70         17.54        25.84 o                         
   0  10   5       2716.54       2965.31       246.32 o                         
   1  10   5        270.42        244.04        33.56 o                         
   2  10   5      20475.73      21798.54       571.15 o                         
   3  10   5        404.97        433.82        51.19 o                         
   4  10   5       1248.34       1060.07        88.36 o                         
   5  10   5        355.85        269.94        55.89 o                         
   6  10   5       3449.67       3860.71       246.89 o                         
   7  10   5         68.07         23.14        37.48 o                         
  -9  11   5        203.42        267.35        72.83 o                         
  -8  11   5         48.29          1.66        48.43 o                         
  -7  11   5        212.68        227.27        77.87 o                         
  -6  11   5       1497.31       1724.85       121.89 o                         
  -5  11   5       5535.64       5857.03       364.96 o                         
  -4  11   5       2085.64       2108.85       210.66 o                         
  -3  11   5        999.33       1115.99        89.11 o                         
  -2  11   5       2806.32       3334.40       144.71 o                         
  -1  11   5      21709.17      26987.93       848.14 o                         
   0  11   5      13426.70      11782.89       757.06 o                         
   1  11   5       8547.00       9103.03       442.82 o                         
   2  11   5         11.77          7.78        25.58 o                         
   3  11   5       2203.70       2207.06       114.52 o                         
   4  11   5       2607.62       2669.14       150.32 o                         
   5  11   5       6210.64       6296.89       272.31 o                         
   6  11   5       1028.02        938.00        80.80 o                         
   7  11   5          0.98         -7.86        37.15 o                         
  -9  12   5        349.91        385.92        87.01 o                         
  -8  12   5        313.15        242.00       108.60 o                         
  -7  12   5       1117.90       1277.52       117.81 o                         
  -6  12   5        312.29        388.94        68.93 o                         
  -5  12   5        179.11        198.53        42.19 o                         
  -4  12   5        371.32        430.01        58.33 o                         
  -3  12   5      11197.56      12998.71       730.73 o                         
  -2  12   5       5326.74       5831.80       291.80 o                         
  -1  12   5       1063.05       1255.90        73.34 o                         
   0  12   5         44.01         24.16        30.76 o                         
   1  12   5      10217.72      10206.57       397.37 o                         
   2  12   5       4644.67       4408.06       153.90 o                         
   3  12   5       9277.42       9914.82       364.07 o                         
   4  12   5        425.71        431.98        70.37 o                         
   5  12   5         71.01        110.33        47.65 o                         
   6  12   5        684.75        712.23        75.07 o                         
   7  12   5       2710.72       2562.55       226.48 o                         
  -9  13   5          2.59         40.74        37.41 o                         
  -8  13   5         15.41        -19.72        30.46 o                         
  -7  13   5         40.33          9.63        35.80 o                         
  -6  13   5       2831.79       3226.37       212.18 o                         
  -5  13   5         16.13         26.96        35.03 o                         
  -4  13   5       5886.55       5557.46       282.42 o                         
  -3  13   5         16.03         54.76        25.13 o                         
  -2  13   5       3812.17       4330.86       169.31 o                         
  -1  13   5        118.71        126.82        29.88 o                         
   0  13   5      21810.55      24455.92      1059.05 o                         
   1  13   5          3.46         -0.26        36.57 o                         
   2  13   5         21.45         27.82        26.07 o                         
   3  13   5         17.23         30.93        34.42 o                         
   4  13   5      10658.33      11023.77       394.71 o                         
   5  13   5        106.53         71.31        41.56 o                         
   6  13   5       2096.43       2309.77       136.52 o                         
   7  13   5         13.55         41.41        30.28 o                         
  -9  14   5         98.59         28.45        36.19 o                         
  -8  14   5        321.73        281.04        64.10 o                         
  -7  14   5       1377.57       1397.89       118.75 o                         
  -6  14   5         21.33         42.89        41.14 o                         
  -5  14   5         13.89         22.97        62.66 o                         
  -4  14   5       1392.72       1373.29       112.87 o                         
  -3  14   5      10929.21      11650.99       769.04 o                         
  -2  14   5       2557.37       3000.46       218.04 o                         
  -1  14   5       3385.74       3804.40       146.84 o                         
   0  14   5        184.60        147.07        46.30 o                         
   1  14   5       5948.63       5934.75       286.99 o                         
   2  14   5       3894.49       4090.03       148.26 o                         
   3  14   5       5508.44       6198.39       265.54 o                         
   4  14   5        221.67        166.89        58.58 o                         
   5  14   5        162.57        123.76        82.31 o                         
   6  14   5        810.35       1014.44        83.86 o                         
   7  14   5       2205.69       2269.49       144.39 o                         
  -8  15   5         83.86         49.06        38.95 o                         
  -7  15   5        270.44        377.42        72.03 o                         
  -6  15   5        599.65        657.75        96.91 o                         
  -5  15   5       3206.51       2983.68       251.10 o                         
  -4  15   5       1645.80       1959.70       159.61 o                         
  -3  15   5         10.18         10.87        26.52 o                         
  -2  15   5        542.94        624.08        71.40 o                         
  -1  15   5       9370.43      11044.52       409.38 o                         
   0  15   5       6323.06       7819.62       397.17 o                         
   1  15   5       5028.85       5332.80       255.83 o                         
   2  15   5         14.06         44.34        27.52 o                         
   3  15   5       1658.47       1836.24       132.05 o                         
   4  15   5       2408.78       2544.04       168.70 o                         
   5  15   5       4765.06       4651.20       279.26 o                         
   6  15   5        269.73        242.83        49.35 o                         
   7  15   5          1.32        -14.69        46.91 o                         
  -8  16   5        578.89        532.29       116.11 o                         
  -7  16   5         27.32         13.34        40.36 o                         
  -6  16   5        282.63        205.63        69.02 o                         
  -5  16   5          2.78         12.07        40.95 o                         
  -4  16   5       3861.04       4452.37       696.13 o                         
  -3  16   5         14.66         10.13        28.08 o                         
  -2  16   5      10432.98      12335.40       563.32 o                         
  -1  16   5         69.63        100.68        27.86 o                         
   0  16   5         63.86         74.17        32.88 o                         
   1  16   5         16.63         28.27        31.80 o                         
   2  16   5      10668.66      12568.62       628.12 o                         
   3  16   5         34.88         13.42        36.89 o                         
   4  16   5       1932.07       1882.49       177.61 o                         
   5  16   5         44.19         32.62        43.97 o                         
   6  16   5       2435.87       2673.84       197.05 o                         
  -8  17   5          6.22        -25.71        34.65 o                         
  -7  17   5        187.54        212.45        65.43 o                         
  -6  17   5        505.42        443.91        96.62 o                         
  -5  17   5       3246.97       3058.06       362.43 o                         
  -4  17   5        343.82        268.39        75.64 o                         
  -3  17   5        131.40        127.80        33.65 o                         
  -2  17   5        677.72        772.39        65.22 o                         
  -1  17   5       7291.47       8471.85       261.54 o                         
   0  17   5       2889.77       3290.42       171.51 o                         
   1  17   5       6406.37       7480.42       477.18 o                         
   2  17   5        202.78        215.49        61.97 o                         
   3  17   5       2088.79       2100.52       141.78 o                         
   4  17   5        847.14        916.22       120.41 o                         
   5  17   5       4722.79       4832.85       242.02 o                         
   6  17   5        209.87        220.72        47.95 o                         
  -8  18   5        294.01        171.92        40.99 o                         
  -7  18   5        831.89        786.28       118.69 o                         
  -6  18   5        850.58        718.45       154.07 o                         
  -5  18   5         52.70         70.51        47.18 o                         
  -4  18   5        686.05        746.96        95.58 o                         
  -3  18   5       4568.29       4006.27       365.17 o                         
  -2  18   5       2939.08       3397.93       181.33 o                         
  -1  18   5       1450.65       1614.78       101.18 o                         
   0  18   5         66.08         43.88        29.14 o                         
   1  18   5       6363.97       7838.09       507.29 o                         
   2  18   5       7499.84       8162.97       433.06 o                         
   3  18   5       5418.18       5873.05       372.72 o                         
   4  18   5        777.22        802.93        97.25 o                         
   5  18   5        179.72        168.45        51.83 o                         
   6  18   5        631.14        631.60        69.58 o                         
  -8  19   5          1.50          5.67        21.60 o                         
  -7  19   5          7.53         19.20        41.96 o                         
  -6  19   5       1323.48       1524.75       179.57 o                         
  -5  19   5        285.88        266.76        61.74 o                         
  -4  19   5       2413.72       3209.58       397.27 o                         
  -3  19   5        196.14        136.92        55.73 o                         
  -2  19   5       3174.31       3667.44       227.96 o                         
  -1  19   5        364.21        425.04        86.45 o                         
   0  19   5       7059.47       7515.75       421.41 o                         
   1  19   5        532.55        601.49       127.43 o                         
   2  19   5        205.93         88.13        52.02 o                         
   3  19   5          9.98         29.60        48.25 o                         
   4  19   5       5158.58       5497.62       485.23 o                         
   5  19   5        303.38        344.21        60.67 o                         
   6  19   5        935.52        697.31       173.04 o                         
  -7  20   5        684.28        835.41        76.64 o                         
  -6  20   5         48.28         70.95        41.27 o                         
  -5  20   5        130.65        136.22        59.59 o                         
  -4  20   5        501.80        494.96        78.75 o                         
  -3  20   5       6301.64       7190.68       776.47 o                         
  -2  20   5        719.11        865.94       106.91 o                         
  -1  20   5       2176.11       2663.11       240.16 o                         
   0  20   5        367.28        514.92        82.98 o                         
   1  20   5       3855.41       4878.53       517.33 o                         
   2  20   5        948.94       1048.97       134.96 o                         
   3  20   5       4302.51       4876.28       384.39 o                         
   4  20   5         22.59         33.47        35.72 o                         
   5  20   5        215.79        201.62        51.07 o                         
  -7  21   5        129.72        164.72        41.61 o                         
  -6  21   5        670.95        814.24        78.13 o                         
  -5  21   5       1431.96       1737.58       187.80 o                         
  -4  21   5       1167.97       1617.26       148.38 o                         
  -3  21   5         18.46         -0.84        43.32 o                         
  -2  21   5        202.11        159.31        59.75 o                         
  -1  21   5       3640.07       4251.73       289.35 o                         
   0  21   5       5839.15       8002.13       479.34 o                         
   1  21   5       1866.43       2151.48       366.69 o                         
   2  21   5         24.28         15.06        53.19 o                         
   3  21   5       1269.71       1173.13       118.33 o                         
   4  21   5       1477.32       1465.95       141.65 o                         
   5  21   5       1352.54       1133.46       146.15 o                         
  -7  22   5         35.18         19.70        20.26 o                         
  -6  22   5        235.05        242.06        43.83 o                         
  -5  22   5         60.91         73.41        54.02 o                         
  -4  22   5       1407.47       1637.50       175.86 o                         
  -3  22   5        939.32       1347.20       160.77 o                         
  -2  22   5       4254.45       5875.35       367.25 o                         
  -1  22   5        117.40        271.11        70.75 o                         
   0  22   5        323.81        274.53        79.76 o                         
   1  22   5        116.28        157.11        76.07 o                         
   2  22   5       5965.55       7474.62       721.57 o                         
   3  22   5        215.14        187.06        55.64 o                         
   4  22   5        510.80        437.49        85.13 o                         
   5  22   5         31.64         18.03        48.14 o                         
  -6  23   5        115.35        147.05        35.53 o                         
  -5  23   5       1841.28       3021.51       850.99 o                         
  -4  23   5          0.48         -4.57        48.86 o                         
  -3  23   5        152.57        192.04        63.91 o                         
  -2  23   5        164.95        137.10        58.43 o                         
  -1  23   5       5044.42       6045.58       476.52 o                         
   0  23   5        143.51        133.79        74.24 o                         
   1  23   5       2378.93       2895.78       365.01 o                         
   2  23   5          7.97          5.89        42.12 o                         
   3  23   5        873.29        893.71       106.01 o                         
   4  23   5        178.21        174.16        43.79 o                         
  -6  24   5        244.38        315.63        58.96 o                         
  -5  24   5         44.61        -29.28        48.76 o                         
  -4  24   5        481.54        617.79       120.01 o                         
  -3  24   5       1869.58       2216.83       197.21 o                         
  -2  24   5       2470.47       2928.71       389.26 o                         
  -1  24   5        192.93        179.00        63.08 o                         
   0  24   5        101.68        209.57        82.96 o                         
   1  24   5       1008.12        950.25       173.68 o                         
   2  24   5       3101.55       3215.12       209.37 o                         
   3  24   5       1128.70        762.71       114.33 o                         
   4  24   5        433.90        323.31        51.78 o                         
  -5  25   5        258.48        126.35        88.11 o                         
  -4  25   5        956.99       1225.79       190.51 o                         
  -3  25   5        140.28        115.65        46.74 o                         
  -2  25   5       1031.08       1130.87       164.68 o                         
  -1  25   5        596.88        666.20        96.30 o                         
   0  25   5       4033.64       4501.62       838.18 o                         
   1  25   5        510.69        508.72        84.92 o                         
   2  25   5         30.76          6.30        36.91 o                         
   3  25   5         55.93         42.42        25.06 o                         
  -5  26   5         39.70         43.76        33.75 o                         
  -4  26   5         44.33         87.85        41.67 o                         
  -3  26   5       2329.94       3033.16       246.31 o                         
  -2  26   5         20.42         24.73        49.98 o                         
  -1  26   5        862.57        985.69       137.19 o                         
   0  26   5         82.08         29.38        44.21 o                         
   1  26   5       2274.90       2710.51       174.69 o                         
   2  26   5          2.54         -3.50        28.11 o                         
   3  26   5       2208.16       2044.91       138.09 o                         
  -4  27   5        694.43        788.88       157.47 o                         
  -3  27   5          0.36          0.29        35.60 o                         
  -2  27   5        290.29        373.55       117.47 o                         
  -1  27   5       1030.77       1056.37       110.43 o                         
   0  27   5       2420.84       2372.80       182.49 o                         
   1  27   5        315.32        254.68        48.51 o                         
   2  27   5         49.28         24.86        25.83 o                         
  -3  28   5        459.60        476.48        73.47 o                         
  -2  28   5       1089.54       1004.22       230.93 o                         
  -1  28   5        299.70        408.72        74.98 o                         
   0  28   5        185.04        130.92        45.14 o                         
   1  28   5        249.70        306.78        49.29 o                         
  -2  29   5         16.45         22.99        28.29 o                         
  -1  29   5       1706.16       1589.66       186.01 o                         
   0  29   5          5.07        -28.19        47.28 o                         
 -10   0   6          8.04         -3.55        33.03 o                         
  -8   0   6        788.70        534.31       128.91 o                         
  -6   0   6        120.02         65.80        45.05 o                         
  -4   0   6       7737.03       7178.56       457.92 o                         
  -2   0   6      39818.95      34710.04      1648.77 o                         
   0   0   6      11148.00      10091.68       735.47 o                         
   2   0   6      20831.27      20938.65       683.90 o                         
   4   0   6        237.40        115.17        47.07 o                         
   6   0   6       7440.36       6734.15       622.48 o                         
 -10   1   6         83.93         49.96        31.88 o                         
  -9   1   6         35.69         -0.65        49.83 o                         
  -8   1   6         16.87        -25.03        47.62 o                         
  -7   1   6        953.92       1113.48       150.66 o                         
  -6   1   6        641.13        604.43        60.80 o                         
  -5   1   6       4355.46       3895.05       162.49 o                         
  -4   1   6        203.98        212.21        42.32 o                         
  -3   1   6        705.35        879.64        85.81 o                         
  -2   1   6       9280.24      10087.38      1155.95 o                         
  -1   1   6      18086.45      15139.14       588.82 o                         
   0   1   6       4534.50       4014.32       261.08 o                         
   1   1   6       2854.69       2859.00       288.23 o                         
   2   1   6        662.09        754.75        52.73 o                         
   3   1   6       9288.36       9373.53       234.36 o                         
   4   1   6       1423.92       1319.72        76.02 o                         
   5   1   6       5906.53       5567.59       193.81 o                         
   6   1   6         41.53         85.50        43.75 o                         
   7   1   6        169.03         92.79        41.85 o                         
 -10   2   6         18.29         11.82        22.99 o                         
  -9   2   6        340.85        270.29        85.27 o                         
  -8   2   6        400.23        316.25        70.18 o                         
  -7   2   6        842.22        760.95       106.53 o                         
  -6   2   6        151.34        100.92        33.36 o                         
  -5   2   6       1006.28        934.78        74.56 o                         
  -4   2   6       3273.30       3200.43       144.84 o                         
  -3   2   6      10947.57      10448.81       771.90 o                         
  -2   2   6       1149.77        981.80       106.61 o                         
  -1   2   6        132.44        190.69        43.83 o                         
   0   2   6       3814.18       3469.36       191.08 o                         
   1   2   6      18634.25      18375.96       975.02 o                         
   2   2   6       8858.90       9155.06       236.94 o                         
   3   2   6       7698.04       7633.71       207.88 o                         
   4   2   6          1.23         -4.18        25.23 o                         
   5   2   6       1563.00       1502.78        98.24 o                         
   6   2   6       1646.13       1628.21       109.44 o                         
   7   2   6       2826.29       2742.45       165.01 o                         
 -10   3   6        189.86         68.36        29.22 o                         
  -9   3   6         12.81          8.20        56.36 o                         
  -8   3   6          3.52        -15.23        34.63 o                         
  -7   3   6          9.61         -1.53        42.77 o                         
  -6   3   6       3600.98       3248.87       142.27 o                         
  -5   3   6         75.64         81.62        28.11 o                         
  -4   3   6       1970.28       2014.44       116.82 o                         
  -3   3   6          4.97         32.42        33.84 o                         
  -2   3   6      18146.24      20180.93      2000.51 o                         
  -1   3   6        373.87        360.82        47.64 o                         
   0   3   6      24138.27      23978.30       888.00 o                         
   1   3   6          3.53        -37.19        37.19 o                         
   2   3   6       2237.04       2307.59        94.31 o                         
   3   3   6         34.93         45.50        24.96 o                         
   4   3   6      14730.41      14710.75       331.67 o                         
   5   3   6          7.71          8.74        29.52 o                         
   6   3   6        454.49        459.88        57.99 o                         
   7   3   6         24.15         43.64        35.48 o                         
 -10   4   6          7.64        -15.19        31.55 o                         
  -9   4   6        201.26        158.58        53.55 o                         
  -8   4   6        133.15        146.78        45.08 o                         
  -7   4   6        830.40        758.58       113.55 o                         
  -6   4   6         11.44         14.27        24.01 o                         
  -5   4   6       1219.47       1090.23        73.67 o                         
  -4   4   6       1136.56       1055.98        70.11 o                         
  -3   4   6      12994.91      13019.33       967.50 o                         
  -2   4   6        678.61        769.00       106.20 o                         
  -1   4   6        998.12       1132.25        98.59 o                         
   0   4   6        803.01        769.56        74.99 o                         
   1   4   6      25089.91      26452.65       643.44 o                         
   2   4   6       2168.95       2036.55        81.14 o                         
   3   4   6       7750.58       7603.96       218.74 o                         
   4   4   6         32.76         34.25        23.53 o                         
   5   4   6       3844.25       3756.90       153.07 o                         
   6   4   6        870.92        723.82        71.94 o                         
   7   4   6       3297.71       3178.72       172.58 o                         
  -9   5   6         20.91         -4.75        30.22 o                         
  -8   5   6          0.82         -7.03        32.57 o                         
  -7   5   6        970.17       1235.54       188.89 o                         
  -6   5   6       1883.99       1725.89        84.85 o                         
  -5   5   6       2766.41       2355.96       142.72 o                         
  -4   5   6       1152.69       1173.12       105.01 o                         
  -3   5   6         76.56         90.25        31.68 o                         
  -2   5   6       5462.14       4896.01       252.34 o                         
  -1   5   6      11341.08      11452.20       408.48 o                         
   0   5   6       9844.62      10852.01       491.79 o                         
   1   5   6       1352.28       1305.13        76.11 o                         
   2   5   6        713.58        640.84        45.09 o                         
   3   5   6       7567.22       7355.51       249.68 o                         
   4   5   6       5460.24       5598.97       160.45 o                         
   5   5   6       4605.04       4496.17       185.42 o                         
   6   5   6        401.09        399.11        56.03 o                         
   7   5   6        142.26        187.17        46.73 o                         
  -9   6   6         28.36         87.40        38.47 o                         
  -8   6   6        967.25       1070.41       100.48 o                         
  -7   6   6         44.19         -4.99        38.14 o                         
  -6   6   6         11.46         26.76        43.96 o                         
  -5   6   6        148.13        110.82        34.19 o                         
  -4   6   6       8376.55       7807.79       384.25 o                         
  -3   6   6        935.36        858.25        73.06 o                         
  -2   6   6       6970.23       6667.06       268.37 o                         
  -1   6   6         16.82          7.71        25.57 o                         
   0   6   6       6075.61       6278.01       230.18 o                         
   1   6   6        836.20        835.21        64.01 o                         
   2   6   6      20255.58      21122.44       691.65 o                         
   3   6   6        676.11        586.63        53.57 o                         
   4   6   6         17.82         23.58        28.13 o                         
   5   6   6        447.30        409.33        50.06 o                         
   6   6   6       4189.81       4289.08       194.60 o                         
   7   6   6        111.78        117.32        45.48 o                         
  -9   7   6        109.47        128.36        56.61 o                         
  -8   7   6          0.93         -0.55        32.47 o                         
  -7   7   6        641.06        702.46       110.84 o                         
  -6   7   6        126.61        176.40        52.94 o                         
  -5   7   6       4210.26       4335.25       230.18 o                         
  -4   7   6         20.76         27.93        27.55 o                         
  -3   7   6        147.13        192.54        50.00 o                         
  -2   7   6        915.07        834.59        68.49 o                         
  -1   7   6      21967.81      24400.59       713.22 o                         
   0   7   6       1699.99       1904.36       101.57 o                         
   1   7   6       8960.06       9165.22       348.58 o                         
   2   7   6        107.79         79.79        28.77 o                         
   3   7   6       8273.25       8263.46       253.91 o                         
   4   7   6       1401.02       1417.38       117.07 o                         
   5   7   6       8110.15       7992.36       307.02 o                         
   6   7   6          2.32         -6.09        32.13 o                         
   7   7   6        264.69        328.00        71.27 o                         
  -9   8   6        211.83        222.57       130.66 o                         
  -8   8   6        361.26        395.01        61.82 o                         
  -7   8   6        223.61        230.41        60.49 o                         
  -6   8   6        167.06        147.25        57.44 o                         
  -5   8   6       1123.98       1164.64        92.40 o                         
  -4   8   6       3897.71       4092.80       343.57 o                         
  -3   8   6       6311.75       7063.33       565.98 o                         
  -2   8   6       4901.99       4994.68       233.84 o                         
  -1   8   6         48.45         36.37        22.43 o                         
   0   8   6       2813.59       2860.52       165.57 o                         
   1   8   6       9036.90       9358.20       414.77 o                         
   2   8   6      10234.27      10249.12       270.77 o                         
   3   8   6       2240.48       2172.20       116.22 o                         
   4   8   6         17.48         45.09        33.63 o                         
   5   8   6       1278.06       1201.96       104.02 o                         
   6   8   6       2472.83       2472.11       186.97 o                         
   7   8   6       1424.17       1423.83       142.28 o                         
  -9   9   6         25.90         30.54        53.12 o                         
  -8   9   6          2.59         36.35        38.32 o                         
  -7   9   6         82.78         42.69        40.38 o                         
  -6   9   6       3050.49       3101.02       216.24 o                         
  -5   9   6        199.67        265.19        48.91 o                         
  -4   9   6       2403.83       2029.98       171.94 o                         
  -3   9   6          3.84         -1.66        28.93 o                         
  -2   9   6      10086.31      10240.01       381.24 o                         
  -1   9   6       1585.78       1645.54        86.07 o                         
   0   9   6      21643.94      24114.32      1303.92 o                         
   1   9   6        975.06        909.41        71.14 o                         
   2   9   6       1586.99       1619.01        98.44 o                         
   3   9   6        715.60        763.55        69.61 o                         
   4   9   6       9321.69       9018.14       313.27 o                         
   5   9   6       1118.01        962.57        89.74 o                         
   6   9   6        436.29        386.40        55.51 o                         
   7   9   6         44.56         35.83        37.33 o                         
  -9  10   6        329.27        311.94        89.71 o                         
  -8  10   6         11.35        -13.96        33.55 o                         
  -7  10   6        779.50        757.63        98.07 o                         
  -6  10   6          2.38         32.15        41.37 o                         
  -5  10   6       1176.52       1142.26        93.81 o                         
  -4  10   6        672.21        607.42        59.13 o                         
  -3  10   6      12926.25      15976.07       834.61 o                         
  -2  10   6          7.97          9.01        26.31 o                         
  -1  10   6         40.31         84.00        25.41 o                         
   0  10   6        473.93        508.16        58.52 o                         
   1  10   6      17699.00      18243.54       913.65 o                         
   2  10   6        440.37        411.94        53.56 o                         
   3  10   6       5737.68       5754.69       209.21 o                         
   4  10   6        244.75        248.73        47.87 o                         
   5  10   6       2522.63       2547.15       144.74 o                         
   6  10   6         16.48         33.92        34.18 o                         
   7  10   6       2603.27       2306.18       153.93 o                         
  -9  11   6         36.58          2.43        39.42 o                         
  -8  11   6          0.85        -31.65        34.47 o                         
  -7  11   6        441.55        399.71        64.46 o                         
  -6  11   6       1572.20       1668.80       232.36 o                         
  -5  11   6        774.20        722.65        94.53 o                         
  -4  11   6        832.91        862.14        75.26 o                         
  -3  11   6        135.17        134.48        39.09 o                         
  -2  11   6       7254.55       8219.61       387.13 o                         
  -1  11   6       6366.91       6965.91       402.87 o                         
   0  11   6       9424.96      10572.40       509.54 o                         
   1  11   6        488.38        493.47        47.74 o                         
   2  11   6       1234.69       1376.55        91.92 o                         
   3  11   6       2603.92       2416.42       127.33 o                         
   4  11   6       6287.39       6232.21       241.28 o                         
   5  11   6       2265.89       2276.36       141.57 o                         
   6  11   6        367.65        303.62        52.81 o                         
   7  11   6        106.03        129.96        50.24 o                         
  -9  12   6         34.75         -6.29        33.28 o                         
  -8  12   6        426.54        529.04       111.37 o                         
  -7  12   6        169.36        240.74        54.04 o                         
  -6  12   6         32.98         30.76        40.14 o                         
  -5  12   6         33.38         57.19        47.89 o                         
  -4  12   6       5218.02       5252.42       339.19 o                         
  -3  12   6       2654.47       3029.87       183.94 o                         
  -2  12   6       5359.77       6403.66       237.85 o                         
  -1  12   6        242.46        216.14        38.50 o                         
   0  12   6       5048.45       5421.31       243.77 o                         
   1  12   6       4127.05       4209.01       188.70 o                         
   2  12   6      12109.06      12304.68       430.13 o                         
   3  12   6        466.15        474.49        55.76 o                         
   4  12   6          4.52         14.89        31.74 o                         
   5  12   6        178.70        268.38        54.32 o                         
   6  12   6       3191.25       3374.25       176.85 o                         
   7  12   6        447.34        503.62       140.28 o                         
  -9  13   6         19.82         27.88        23.66 o                         
  -8  13   6          0.69         -1.59        27.68 o                         
  -7  13   6        501.72        590.34        85.97 o                         
  -6  13   6          0.39         53.80        40.43 o                         
  -5  13   6       3337.58       3585.00       452.72 o                         
  -4  13   6        392.64        507.53        58.38 o                         
  -3  13   6         76.92         84.38        32.27 o                         
  -2  13   6         22.25         25.45        27.54 o                         
  -1  13   6      16429.08      19376.49       833.07 o                         
   0  13   6          0.00         11.45        31.53 o                         
   1  13   6       1733.86       1561.46        94.38 o                         
   2  13   6          4.00         19.45        31.02 o                         
   3  13   6       5979.24       6052.58       231.46 o                         
   4  13   6          4.33          3.95        31.10 o                         
   5  13   6       4696.06       4463.56       207.63 o                         
   6  13   6         11.41         11.57        27.58 o                         
  -8  14   6        601.24        753.28        68.78 o                         
  -7  14   6         50.20         19.19        30.44 o                         
  -6  14   6         65.97         81.54        41.54 o                         
  -5  14   6        286.98        187.34        71.62 o                         
  -4  14   6       4021.62       4795.09       637.85 o                         
  -3  14   6       1969.21       2033.88       117.40 o                         
  -2  14   6       4242.59       5147.53       195.38 o                         
  -1  14   6         14.10          5.96        25.38 o                         
   0  14   6       2531.13       2813.95       187.72 o                         
   1  14   6       2869.74       2959.20       199.80 o                         
   2  14   6       7684.33       7648.43       283.35 o                         
   3  14   6        701.91        740.89        75.33 o                         
   4  14   6        132.69        122.79        49.08 o                         
   5  14   6        506.93        531.77        68.99 o                         
   6  14   6       2253.25       2532.52       138.93 o                         
  -8  15   6         42.18         21.54        25.46 o                         
  -7  15   6        136.18         51.74        38.13 o                         
  -6  15   6       1191.55       1245.39       130.10 o                         
  -5  15   6        637.86        659.47       125.74 o                         
  -4  15   6        551.65        684.61        92.21 o                         
  -3  15   6          8.48         -4.66        27.49 o                         
  -2  15   6       4738.59       5338.14       201.26 o                         
  -1  15   6       3315.63       3966.83       163.03 o                         
   0  15   6       6592.25       7576.04       332.96 o                         
   1  15   6       1043.52       1101.61       109.95 o                         
   2  15   6        220.20        204.28        51.84 o                         
   3  15   6       1514.41       1494.06       114.53 o                         
   4  15   6       5868.55       5798.79       266.26 o                         
   5  15   6        975.93        983.28       104.86 o                         
   6  15   6        192.65        155.45        41.50 o                         
  -8  16   6          1.86        -19.53        28.07 o                         
  -7  16   6        565.73        517.61       155.09 o                         
  -6  16   6         18.74        -11.63        37.73 o                         
  -5  16   6        454.56        420.17        78.23 o                         
  -4  16   6          1.46         22.64        38.01 o                         
  -3  16   6       6208.79       7411.52       854.83 o                         
  -2  16   6         84.76         98.51        30.15 o                         
  -1  16   6        326.89        417.58        64.32 o                         
   0  16   6         33.77         38.84        49.11 o                         
   1  16   6      12160.68      13142.47       983.73 o                         
   2  16   6        153.41        132.35        49.92 o                         
   3  16   6       5386.34       5620.97       275.70 o                         
   4  16   6         35.82         28.23        46.84 o                         
   5  16   6       1289.61       1246.15       113.44 o                         
   6  16   6          0.76         20.61        34.42 o                         
  -8  17   6          0.30        -22.53        25.48 o                         
  -7  17   6        408.44        473.19        99.52 o                         
  -6  17   6       1470.93       1445.72       169.56 o                         
  -5  17   6        342.27        279.79        62.82 o                         
  -4  17   6        618.31        725.93       132.99 o                         
  -3  17   6        225.55        150.54        51.57 o                         
  -2  17   6       3365.15       3678.84       267.97 o                         
  -1  17   6       1401.55       1542.13       131.04 o                         
   0  17   6       7989.05      10957.20      1031.54 o                         
   1  17   6        136.93        109.69        45.84 o                         
   2  17   6        570.83        577.29        93.67 o                         
   3  17   6       1002.69       1038.44       102.54 o                         
   4  17   6       5551.78       5583.25       306.20 o                         
   5  17   6        403.34        420.11        71.02 o                         
   6  17   6        242.86        277.79        83.46 o                         
  -8  18   6        189.98        148.08        56.18 o                         
  -7  18   6        189.36        220.93        47.76 o                         
  -6  18   6          7.18         -0.47        37.59 o                         
  -5  18   6        239.19        185.13        52.50 o                         
  -4  18   6       2112.41       2365.77       240.44 o                         
  -3  18   6       2072.04       2566.70       174.99 o                         
  -2  18   6       2075.72       2626.72       241.36 o                         
  -1  18   6        101.82        155.32        50.04 o                         
   0  18   6       1870.61       2099.54       301.54 o                         
   1  18   6       2249.32       2465.27       316.29 o                         
   2  18   6       4292.48       4911.21       422.71 o                         
   3  18   6       1089.12       1207.79       104.83 o                         
   4  18   6          1.06        -24.57        32.37 o                         
   5  18   6        552.55        532.38        81.20 o                         
  -7  19   6        188.15        262.36        49.93 o                         
  -6  19   6        116.49         88.18        36.50 o                         
  -5  19   6       1741.81       1705.09       167.60 o                         
  -4  19   6        128.08        190.35        50.05 o                         
  -3  19   6        549.04        639.74        73.66 o                         
  -2  19   6         12.78         58.33        41.02 o                         
  -1  19   6       7683.38       9749.18       499.22 o                         
   0  19   6        151.91        149.52        63.32 o                         
   1  19   6       2045.52       2279.09       259.56 o                         
   2  19   6          3.63        -20.41        50.66 o                         
   3  19   6       4363.10       4422.07       268.03 o                         
   4  19   6        285.90        272.00        66.00 o                         
   5  19   6       1893.58       1983.03       127.75 o                         
  -7  20   6         18.16         -2.55        23.62 o                         
  -6  20   6         80.41        115.20        56.32 o                         
  -5  20   6        240.02        226.40        62.74 o                         
  -4  20   6       1779.95       2188.16       185.67 o                         
  -3  20   6        125.82        116.62        39.42 o                         
  -2  20   6       2552.62       3148.49       218.61 o                         
  -1  20   6         93.70         72.42        42.42 o                         
   0  20   6       1436.65       1680.21       145.47 o                         
   1  20   6        591.37        522.18       136.84 o                         
   2  20   6       6147.02       6972.90       359.91 o                         
   3  20   6        121.22        155.22       120.27 o                         
   4  20   6         44.04         11.52        26.94 o                         
   5  20   6         83.72         73.39        69.85 o                         
  -7  21   6        117.01         99.02        29.59 o                         
  -6  21   6        511.16        617.50        86.77 o                         
  -5  21   6        667.28        824.01        81.47 o                         
  -4  21   6         93.24        100.45        39.67 o                         
  -3  21   6          1.94         42.99        34.58 o                         
  -2  21   6       2112.66       2343.23       200.32 o                         
  -1  21   6       3862.37       5114.20       308.35 o                         
   0  21   6       1734.93       1973.22       168.23 o                         
   1  21   6        429.40        322.78        61.54 o                         
   2  21   6        415.81        389.32        69.97 o                         
   3  21   6        956.10       1169.12       139.89 o                         
   4  21   6       1657.32       1779.09       237.74 o                         
  -6  22   6         43.67         35.11        25.09 o                         
  -5  22   6        316.49        320.29        69.11 o                         
  -4  22   6        167.42        100.49        41.89 o                         
  -3  22   6       3399.39       4022.42       268.19 o                         
  -2  22   6        203.26        262.11        59.68 o                         
  -1  22   6         54.29         80.48        40.43 o                         
   0  22   6         14.54          3.04        34.95 o                         
   1  22   6       4745.34       5319.84       307.23 o                         
   2  22   6        510.70        533.71        72.31 o                         
   3  22   6       1310.57       1199.19       143.08 o                         
   4  22   6         39.04         52.55        34.49 o                         
  -6  23   6        855.27        846.48       290.75 o                         
  -5  23   6         21.38         53.74        61.62 o                         
  -4  23   6        591.41        830.07        88.66 o                         
  -3  23   6        119.11        140.37        49.61 o                         
  -2  23   6       1718.58       1995.74       141.28 o                         
  -1  23   6        101.66        141.96        60.89 o                         
   0  23   6       3333.02       3859.11       335.36 o                         
   1  23   6          9.28        -16.04        32.19 o                         
   2  23   6        265.80        342.70        53.85 o                         
   3  23   6        233.71        281.76        67.67 o                         
   4  23   6       2998.74       2387.63       291.17 o                         
  -5  24   6         52.12          6.82        44.86 o                         
  -4  24   6        775.07        910.43       211.35 o                         
  -3  24   6       1857.40       1495.08       347.84 o                         
  -2  24   6        260.11        289.07        66.36 o                         
  -1  24   6         65.60         57.55        43.84 o                         
   0  24   6        645.48        711.44       101.09 o                         
   1  24   6       2503.53       2831.07       247.78 o                         
   2  24   6       1387.13       1275.33       100.70 o                         
   3  24   6       1015.93       1012.14       111.56 o                         
  -5  25   6        513.66        208.37        98.99 o                         
  -4  25   6        126.02        121.09        42.32 o                         
  -3  25   6        216.82        185.66        68.56 o                         
  -2  25   6        164.70        271.95        57.83 o                         
  -1  25   6       2982.47       3440.59       223.85 o                         
   0  25   6        647.64        731.74       140.27 o                         
   1  25   6        324.36        397.39        82.62 o                         
   2  25   6         10.46         22.91        22.67 o                         
   3  25   6       1222.20       1233.81       152.75 o                         
  -4  26   6        990.20       1010.09       193.15 o                         
  -3  26   6          0.67        -11.36        36.13 o                         
  -2  26   6       1182.86       1299.04       209.63 o                         
  -1  26   6         56.71         66.27        36.11 o                         
   0  26   6        956.03       1091.60       116.97 o                         
   1  26   6         18.64          5.67        23.76 o                         
   2  26   6       2602.63       2506.44       139.64 o                         
  -3  27   6          5.91         13.75        36.41 o                         
  -2  27   6        406.47        277.09        99.17 o                         
  -1  27   6       1583.83       1699.46       110.60 o                         
   0  27   6        416.68        411.21        62.72 o                         
   1  27   6        427.39        414.44        50.09 o                         
  -1  28   6          0.01        -53.61        83.05 o                         
  -9   0   7        172.58         85.60        53.87 o                         
  -7   0   7        297.14        248.90       104.27 o                         
  -5   0   7       4160.40       4233.64       390.03 o                         
  -3   0   7       9722.93      11124.57       635.70 o                         
  -1   0   7       1025.96        863.45        87.63 o                         
   1   0   7      18891.71      22860.57       789.90 o                         
   3   0   7        888.76        911.66       106.27 o                         
   5   0   7       5441.57       5086.21       327.87 o                         
   7   0   7       2315.38       1872.95       232.55 o                         
  -9   1   7          3.22        -27.41        27.41 o                         
  -8   1   7        130.75         74.03        46.83 o                         
  -7   1   7        167.46        -10.09        50.93 o                         
  -6   1   7       1452.61       1175.96       120.45 o                         
  -5   1   7        255.05        243.12        49.15 o                         
  -4   1   7         74.76         57.27        33.53 o                         
  -3   1   7        861.03        899.64       100.52 o                         
  -2   1   7      11220.89      10553.38       368.78 o                         
  -1   1   7       2272.42       1978.99        99.16 o                         
   0   1   7       6085.38       5823.38       367.40 o                         
   1   1   7         50.37         60.42        27.44 o                         
   2   1   7       5446.31       5777.69       194.16 o                         
   3   1   7       2672.28       2713.96       126.82 o                         
   4   1   7       6843.09       7000.99       271.40 o                         
   5   1   7       1230.72       1040.82        79.35 o                         
   6   1   7         11.42         23.60        34.11 o                         
   7   1   7        244.84        368.84        71.78 o                         
  -9   2   7         73.19         49.87        35.81 o                         
  -8   2   7        311.00        238.83        59.77 o                         
  -7   2   7         59.61         34.57        46.94 o                         
  -6   2   7         67.24         34.53        51.21 o                         
  -5   2   7        136.83        113.96        36.16 o                         
  -4   2   7       3073.90       3076.29       307.65 o                         
  -3   2   7       2328.06       2019.78       118.95 o                         
  -2   2   7       1780.28       1695.24        93.79 o                         
  -1   2   7        296.63        168.56        36.48 o                         
   0   2   7       9597.90       9377.71       699.58 o                         
   1   2   7       6439.97       6966.33       306.03 o                         
   2   2   7       8476.23       8952.39       236.91 o                         
   3   2   7        906.33       1007.97        67.66 o                         
   4   2   7        333.64        243.15        37.37 o                         
   5   2   7       1815.37       1763.74       119.44 o                         
   6   2   7       3738.45       3879.52       264.01 o                         
   7   2   7        569.06        636.83        89.71 o                         
  -9   3   7          2.19         -8.49        30.11 o                         
  -8   3   7          0.27         34.76        36.08 o                         
  -7   3   7       1073.05       1010.56       131.44 o                         
  -6   3   7         69.57         30.97        46.07 o                         
  -5   3   7       2497.33       2409.78       164.63 o                         
  -4   3   7          4.41         32.71        35.71 o                         
  -3   3   7       2756.18       2664.34       187.13 o                         
  -2   3   7         11.94         17.36        24.97 o                         
  -1   3   7      13097.97      12475.40       440.27 o                         
   0   3   7        182.96        216.79        40.59 o                         
   1   3   7         29.77         36.94        22.64 o                         
   2   3   7         14.94         58.72        27.44 o                         
   3   3   7      14299.25      15602.42       437.84 o                         
   4   3   7         48.43         99.83        30.48 o                         
   5   3   7       2159.39       2140.71       137.62 o                         
   6   3   7        106.57         43.04        33.58 o                         
   7   3   7        897.91        916.86       107.52 o                         
  -9   4   7         33.51         -9.91        30.14 o                         
  -8   4   7        621.93        464.46        67.81 o                         
  -7   4   7          4.11         15.82        40.64 o                         
  -6   4   7         42.71         18.37        48.10 o                         
  -5   4   7        200.63        218.86        53.25 o                         
  -4   4   7       4869.14       4388.66       532.88 o                         
  -3   4   7        966.41        939.41        84.53 o                         
  -2   4   7       1424.66       1498.14        81.46 o                         
  -1   4   7        146.62         86.06        29.46 o                         
   0   4   7      11490.29      12084.30       828.01 o                         
   1   4   7       1751.32       1732.14       110.45 o                         
   2   4   7      10807.85      11836.30       547.33 o                         
   3   4   7        496.57        526.38        49.47 o                         
   4   4   7        718.14        806.09        69.70 o                         
   5   4   7        533.92        435.63        53.20 o                         
   6   4   7       3706.21       3852.85       223.92 o                         
   7   4   7        339.07        389.14        69.21 o                         
  -9   5   7          9.89         -1.10        24.07 o                         
  -8   5   7         67.48         71.98        36.10 o                         
  -7   5   7        320.54        328.10        78.54 o                         
  -6   5   7        890.97        740.56       138.30 o                         
  -5   5   7        639.21        570.18        63.68 o                         
  -4   5   7         12.18         -8.68        36.29 o                         
  -3   5   7       1295.50       1251.75        96.95 o                         
  -2   5   7       5108.34       5016.07       172.20 o                         
  -1   5   7       6983.35       6971.90       379.40 o                         
   0   5   7       5710.98       5762.39       292.55 o                         
   1   5   7        190.34        197.19        35.46 o                         
   2   5   7       2246.16       2225.21       113.75 o                         
   3   5   7       4747.14       5073.73       216.26 o                         
   4   5   7       5686.84       5762.40       203.19 o                         
   5   5   7       1146.92        995.15        78.71 o                         
   6   5   7          9.24         18.78        27.18 o                         
  -9   6   7        225.88        251.53        47.76 o                         
  -8   6   7          2.33        -20.33        35.01 o                         
  -7   6   7        134.57         59.02        42.39 o                         
  -6   6   7         11.26         11.40        47.54 o                         
  -5   6   7       1862.31       2010.56       155.61 o                         
  -4   6   7        309.82        103.21        47.41 o                         
  -3   6   7       5347.92       4804.29       386.71 o                         
  -2   6   7        237.00        218.36        37.46 o                         
  -1   6   7        195.62        179.03        34.31 o                         
   0   6   7         88.72        139.52        33.45 o                         
   1   6   7      17166.22      19357.70      1222.66 o                         
   2   6   7        904.69        875.43        74.19 o                         
   3   6   7       1161.40       1048.08        80.64 o                         
   4   6   7        147.08        131.68        34.98 o                         
   5   6   7       4958.09       5309.08       233.88 o                         
   6   6   7        251.53        330.86        48.94 o                         
  -9   7   7          2.22         -4.50        28.67 o                         
  -8   7   7        138.25         55.52        43.01 o                         
  -7   7   7         73.98        143.46        51.45 o                         
  -6   7   7       1939.56       1590.17       191.87 o                         
  -5   7   7         82.17         35.68        66.10 o                         
  -4   7   7         42.83        -10.32        33.29 o                         
  -3   7   7        224.41        310.82        63.08 o                         
  -2   7   7       7719.34       7436.76       272.24 o                         
  -1   7   7       1355.20       1233.34        76.94 o                         
   0   7   7       6393.85       6671.87       480.45 o                         
   1   7   7        111.28         49.51        38.40 o                         
   2   7   7       4824.15       4599.71       174.90 o                         
   3   7   7       1018.38        911.16        71.58 o                         
   4   7   7       9186.51       9267.59       372.52 o                         
   5   7   7         63.29         60.26        34.42 o                         
   6   7   7          0.82        -28.82        28.82 o                         
  -9   8   7         94.61        -12.82        35.66 o                         
  -8   8   7        121.70        106.09        45.31 o                         
  -7   8   7        175.12        132.75        66.24 o                         
  -6   8   7         44.61         56.12        56.10 o                         
  -5   8   7        913.19       1107.34       283.84 o                         
  -4   8   7       2552.19       2963.95       279.21 o                         
  -3   8   7       3063.65       2586.83       176.13 o                         
  -2   8   7        165.99         94.33        41.33 o                         
  -1   8   7        499.14        459.43        46.85 o                         
   0   8   7       4240.62       4410.81       279.14 o                         
   1   8   7       9161.63      10139.76       825.01 o                         
   2   8   7       5098.42       5257.65       258.03 o                         
   3   8   7       1613.14       1507.54       101.88 o                         
   4   8   7        891.45        935.14        77.30 o                         
   5   8   7       2723.64       2843.54       186.03 o                         
   6   8   7       1503.04       1477.49       115.73 o                         
  -9   9   7         14.99         52.25        32.66 o                         
  -8   9   7         11.41         -1.07        49.67 o                         
  -7   9   7        822.78        816.05        82.87 o                         
  -6   9   7        112.52        107.31        51.62 o                         
  -5   9   7       1058.14       1038.48       117.17 o                         
  -4   9   7        118.62        109.62        38.98 o                         
  -3   9   7       2159.67       2085.46       144.48 o                         
  -2   9   7        580.36        530.21        58.29 o                         
  -1   9   7      11696.02      12245.28       692.04 o                         
   0   9   7        990.74       1027.60        86.34 o                         
   1   9   7          1.04         17.61        34.37 o                         
   2   9   7        305.20        301.67        50.32 o                         
   3   9   7       7909.84       7893.44       258.16 o                         
   4   9   7        766.41        782.28        70.63 o                         
   5   9   7       2075.05       1860.75       147.29 o                         
   6   9   7         16.67         47.94        29.21 o                         
  -9  10   7          2.11         -3.38        24.44 o                         
  -8  10   7        328.76        345.09        65.25 o                         
  -7  10   7          5.51         27.79        33.57 o                         
  -6  10   7         41.45         24.44        39.49 o                         
  -5  10   7        220.45        198.49        59.97 o                         
  -4  10   7       5051.38       5592.36       517.98 o                         
  -3  10   7         11.41        -12.24        29.62 o                         
  -2  10   7        870.78        972.18        74.31 o                         
  -1  10   7        392.26        461.87        46.23 o                         
   0  10   7       8886.79      10423.56       767.22 o                         
   1  10   7        203.71        162.56        34.58 o                         
   2  10   7       7875.37       7959.68       292.65 o                         
   3  10   7          2.90        -15.14        27.67 o                         
   4  10   7        915.37       1063.60        87.33 o                         
   5  10   7         32.24         77.43        46.62 o                         
   6  10   7       3221.08       3223.48       178.63 o                         
  -9  11   7          1.29         -2.46        26.92 o                         
  -8  11   7         50.28         68.24        38.26 o                         
  -7  11   7        332.28        396.86        83.25 o                         
  -6  11   7        483.21        270.62        74.87 o                         
  -5  11   7       1028.01       1211.93       167.06 o                         
  -4  11   7         70.05        114.28        41.83 o                         
  -3  11   7        314.10        358.83        64.38 o                         
  -2  11   7       2425.77       2459.45       122.30 o                         
  -1  11   7       7775.43       8623.36       427.54 o                         
   0  11   7       2163.16       2277.16       139.02 o                         
   1  11   7         10.30         -0.52        22.84 o                         
   2  11   7       2053.96       1572.53       130.88 o                         
   3  11   7       5210.01       5256.25       197.46 o                         
   4  11   7       2401.65       2118.27       121.79 o                         
   5  11   7       1640.38       1598.18       130.71 o                         
   6  11   7          0.54         26.42        39.26 o                         
  -8  12   7        103.04        101.87        37.94 o                         
  -7  12   7         92.34         51.82        32.09 o                         
  -6  12   7         10.72         45.79        51.08 o                         
  -5  12   7       1447.59       1567.16       255.90 o                         
  -4  12   7        818.68        964.93        86.97 o                         
  -3  12   7       4502.87       5085.96       341.06 o                         
  -2  12   7        352.77        338.84        48.07 o                         
  -1  12   7       1031.13       1090.22        71.07 o                         
   0  12   7       1304.33       1403.27       104.96 o                         
   1  12   7       8621.09       9284.38       626.18 o                         
   2  12   7        962.75        958.96        99.47 o                         
   3  12   7        155.97        143.80        36.96 o                         
   4  12   7          4.78        -28.75        32.19 o                         
   5  12   7       2728.59       3157.60       281.22 o                         
   6  12   7        589.39        632.95        75.58 o                         
  -8  13   7         46.27         50.57        26.86 o                         
  -7  13   7         19.84         19.33        30.17 o                         
  -6  13   7       1225.77       1054.49       104.88 o                         
  -5  13   7         67.64         45.44        44.75 o                         
  -4  13   7         17.72         23.27        32.17 o                         
  -3  13   7         23.25         29.47        35.39 o                         
  -2  13   7       7559.54       8563.32       422.09 o                         
  -1  13   7          4.05        -21.73        22.72 o                         
   0  13   7       4356.23       4501.05       467.91 o                         
   1  13   7         37.61         60.08        43.66 o                         
   2  13   7       2176.54       2029.77       119.30 o                         
   3  13   7         30.38         -7.00        31.35 o                         
   4  13   7       6514.09       6222.59       269.03 o                         
   5  13   7         58.89         18.80        37.52 o                         
   6  13   7          9.81         -3.65        26.16 o                         
  -8  14   7         43.44         30.60        23.94 o                         
  -7  14   7         79.89         47.43        32.15 o                         
  -6  14   7         42.98         42.77        34.32 o                         
  -5  14   7        549.31        498.03        91.88 o                         
  -4  14   7        789.35        839.10        81.69 o                         
  -3  14   7       2583.19       2893.07       252.68 o                         
  -2  14   7         23.36         15.78        42.95 o                         
  -1  14   7        290.93        290.44        63.25 o                         
   0  14   7       1594.67       1405.53       144.51 o                         
   1  14   7       8409.00       8671.47       361.69 o                         
   2  14   7       2104.09       2134.47       164.36 o                         
   3  14   7       1064.75       1106.44        89.39 o                         
   4  14   7        147.55         81.24        46.49 o                         
   5  14   7       1723.07       2152.19       175.35 o                         
  -8  15   7         16.59          4.43        21.58 o                         
  -7  15   7        374.11        362.85        53.73 o                         
  -6  15   7        284.96        291.97        58.27 o                         
  -5  15   7        632.10        723.83       108.46 o                         
  -4  15   7         49.54         26.74        33.27 o                         
  -3  15   7       1139.76       1293.23       115.21 o                         
  -2  15   7        945.47        977.91       106.47 o                         
  -1  15   7       4726.34       4968.93       501.17 o                         
   0  15   7       1701.81       1964.56       167.58 o                         
   1  15   7         20.46         72.23        40.91 o                         
   2  15   7        604.92        551.15        92.63 o                         
   3  15   7       5431.12       5035.83       199.12 o                         
   4  15   7       1705.45       1673.68       114.52 o                         
   5  15   7        897.99        965.00        95.48 o                         
  -8  16   7        344.91        256.19        48.89 o                         
  -7  16   7         51.49          2.95        27.35 o                         
  -6  16   7         47.07         54.99        39.42 o                         
  -5  16   7          9.21        -18.22        42.90 o                         
  -4  16   7       2623.61       3195.40       198.41 o                         
  -3  16   7         37.96         19.85        39.38 o                         
  -2  16   7        716.73        840.18       107.83 o                         
  -1  16   7        114.36        110.28        49.82 o                         
   0  16   7       5494.95       6697.70       349.62 o                         
   1  16   7         71.98        108.05        53.18 o                         
   2  16   7       4808.20       4914.14       379.41 o                         
   3  16   7         19.02         42.56        30.93 o                         
   4  16   7        404.33        488.75        65.75 o                         
   5  16   7          5.21         -6.07        29.48 o                         
  -7  17   7        433.01        380.58        85.53 o                         
  -6  17   7         36.38         20.89        31.73 o                         
  -5  17   7        602.31        618.06        78.26 o                         
  -4  17   7         78.51         85.71        34.62 o                         
  -3  17   7        736.04        877.20       106.98 o                         
  -2  17   7        770.47        746.68       108.36 o                         
  -1  17   7       5226.47       6163.31       648.94 o                         
   0  17   7        421.71        430.05        99.99 o                         
   1  17   7         42.02         47.65        35.90 o                         
   2  17   7        425.52        582.00        93.61 o                         
   3  17   7       4549.42       5132.35       421.25 o                         
   4  17   7        427.17        371.68        88.66 o                         
   5  17   7        845.37        860.72        93.46 o                         
  -7  18   7         26.21         35.56        26.63 o                         
  -6  18   7         13.12         40.18        32.18 o                         
  -5  18   7        570.86        686.74       100.42 o                         
  -4  18   7        856.85       1178.18        92.25 o                         
  -3  18   7       1392.39       1651.18       142.80 o                         
  -2  18   7        558.90        660.39        93.80 o                         
  -1  18   7        160.70        152.07        52.92 o                         
   0  18   7        308.06        436.84        78.84 o                         
   1  18   7       3672.53       3846.32       547.27 o                         
   2  18   7       2076.53       2219.16       185.33 o                         
   3  18   7        244.04        101.63        57.30 o                         
   4  18   7         57.18         73.21        50.49 o                         
  -7  19   7          4.42         15.88        20.94 o                         
  -6  19   7        870.53       1022.63        92.89 o                         
  -5  19   7         34.81         55.73        33.74 o                         
  -4  19   7         13.20        -13.95        36.62 o                         
  -3  19   7         30.29         36.03        31.82 o                         
  -2  19   7       3861.59       4412.57       417.35 o                         
  -1  19   7        266.85        308.46        70.21 o                         
   0  19   7       1623.95       2108.31       171.25 o                         
   1  19   7        254.73        194.97        53.13 o                         
   2  19   7       2240.54       2437.72       191.16 o                         
   3  19   7        107.94         82.59        52.04 o                         
   4  19   7       2982.87       2601.28       323.90 o                         
  -6  20   7         24.02         17.52        27.10 o                         
  -5  20   7        455.86        459.75        63.18 o                         
  -4  20   7         72.49        -10.63        35.70 o                         
  -3  20   7       1904.32       2356.27       193.73 o                         
  -2  20   7         79.32         43.51        32.93 o                         
  -1  20   7        209.77        195.48        48.50 o                         
   0  20   7        340.64        339.68        65.91 o                         
   1  20   7       5607.83       6484.11       433.96 o                         
   2  20   7        215.22        209.72        58.76 o                         
   3  20   7        505.20        624.94        98.53 o                         
   4  20   7        115.74        149.99        47.89 o                         
  -6  21   7        328.95        309.85        67.06 o                         
  -5  21   7        182.52        264.44        53.81 o                         
  -4  21   7         26.39         21.18        36.50 o                         
  -3  21   7        683.41        739.16        77.66 o                         
  -2  21   7        960.42       1097.10       132.28 o                         
  -1  21   7       1274.67       1355.53       217.73 o                         
   0  21   7       1107.32       1294.62       134.69 o                         
   1  21   7         20.90          8.97        30.58 o                         
   2  21   7        434.10        370.81        94.89 o                         
   3  21   7       1769.67       1573.98       152.09 o                         
  -6  22   7         38.54         36.45        42.12 o                         
  -5  22   7          5.43         29.82        27.69 o                         
  -4  22   7       1334.83       1572.36       121.43 o                         
  -3  22   7        295.39        338.59        81.00 o                         
  -2  22   7        253.15        321.60        49.85 o                         
  -1  22   7          1.70         20.99        32.50 o                         
   0  22   7       2519.05       2809.65       175.81 o                         
   1  22   7        451.47        524.83        82.41 o                         
   2  22   7       2238.73       2615.51       192.50 o                         
   3  22   7        156.56        200.77        65.55 o                         
  -5  23   7        354.76        405.71        63.06 o                         
  -4  23   7         73.85         47.74        33.26 o                         
  -3  23   7        520.25        527.47        60.54 o                         
  -2  23   7        130.13         86.31        47.35 o                         
  -1  23   7       3273.62       3784.85       195.09 o                         
   0  23   7          9.96        -27.49        32.46 o                         
   1  23   7          1.69         -4.25        23.75 o                         
   2  23   7        161.36        166.03        49.84 o                         
   3  23   7       2064.06       1720.18       179.64 o                         
  -5  24   7        177.69        186.04       115.71 o                         
  -4  24   7        814.55        965.52       160.44 o                         
  -3  24   7        277.96        293.11        78.02 o                         
  -2  24   7        301.26        305.16        46.54 o                         
  -1  24   7        282.31        267.09        57.60 o                         
   0  24   7        874.28        922.27       101.67 o                         
   1  24   7       1077.82        921.30        77.73 o                         
   2  24   7       1072.33        893.97       129.36 o                         
  -4  25   7          8.23         19.10        31.66 o                         
  -3  25   7          0.79         -2.19        33.26 o                         
  -2  25   7       1195.77       1482.55       123.93 o                         
  -1  25   7        436.09        463.35        65.45 o                         
   0  25   7        645.29        561.39       161.59 o                         
   1  25   7         20.88          4.94        19.48 o                         
  -3  26   7        791.98        896.57       126.09 o                         
  -2  26   7         27.79          4.94        23.29 o                         
  -1  26   7        124.77         74.98        39.57 o                         
   0  26   7         59.60         14.52        27.94 o                         
  -8   0   8        245.39        189.36        82.87 o                         
  -6   0   8        409.62        423.36       148.58 o                         
  -4   0   8        412.92        805.46       138.02 o                         
  -2   0   8         27.16         36.86        42.14 o                         
   0   0   8      11061.04      12924.11       565.47 o                         
   2   0   8       3398.78       3935.90       436.44 o                         
   4   0   8       1296.08       1450.07       120.53 o                         
   6   0   8       3114.88       3172.99       234.69 o                         
  -9   1   8          4.06          8.95        28.96 o                         
  -8   1   8         73.01         59.20        47.02 o                         
  -7   1   8        508.98        479.57        93.46 o                         
  -6   1   8        274.36        242.68        56.12 o                         
  -5   1   8        343.48        275.15        61.41 o                         
  -4   1   8         50.92         76.72        36.82 o                         
  -3   1   8       3989.27       3674.36       410.54 o                         
  -2   1   8       1254.39       1138.10        88.57 o                         
  -1   1   8       3434.46       3361.36       236.79 o                         
   0   1   8        209.91        167.95        39.14 o                         
   1   1   8       1233.94       1281.16       111.75 o                         
   2   1   8       2737.02       2974.94       135.38 o                         
   3   1   8       6012.21       6143.33       216.76 o                         
   4   1   8       1414.99       1417.25        96.48 o                         
   5   1   8        182.32        144.28        49.40 o                         
   6   1   8        223.07        226.85        51.46 o                         
  -9   2   8         72.06         94.28        33.80 o                         
  -8   2   8         27.80         21.18        41.95 o                         
  -7   2   8          7.07        -26.64        38.85 o                         
  -6   2   8         64.62         29.57        41.30 o                         
  -5   2   8       1303.53       1417.40       139.24 o                         
  -4   2   8       2341.32       2470.38       415.12 o                         
  -3   2   8       2194.28       1862.06       207.78 o                         
  -2   2   8         45.11         43.78        33.14 o                         
  -1   2   8       1855.69       1979.95       159.18 o                         
   0   2   8       2383.83       2445.81       165.81 o                         
   1   2   8       5242.11       5370.20       271.56 o                         
   2   2   8       1279.33       1441.84       114.01 o                         
   3   2   8          0.27         59.21        35.95 o                         
   4   2   8       1132.54       1318.38       101.92 o                         
   5   2   8       3603.61       4118.61       195.77 o                         
   6   2   8        920.40        778.67       107.21 o                         
  -9   3   8          1.08         -5.69        29.67 o                         
  -8   3   8        271.55        267.33        55.77 o                         
  -7   3   8         20.58         44.78        40.33 o                         
  -6   3   8        743.63        714.80       116.69 o                         
  -5   3   8          0.94          9.20        49.77 o                         
  -4   3   8        400.79        579.86        94.00 o                         
  -3   3   8          1.94         -5.36        45.35 o                         
  -2   3   8       5969.17       5968.58       311.73 o                         
  -1   3   8        298.35        305.21        47.32 o                         
   0   3   8       1232.83       1426.79       115.62 o                         
   1   3   8         64.58         46.77        32.19 o                         
   2   3   8       6236.19       7271.92       288.69 o                         
   3   3   8        107.75        133.12        38.00 o                         
   4   3   8       4529.81       4843.09       241.01 o                         
   5   3   8          2.37         18.80        32.50 o                         
   6   3   8        355.43        468.53       105.18 o                         
  -9   4   8        149.12        115.44        45.75 o                         
  -8   4   8         11.44          9.45        34.02 o                         
  -7   4   8          0.62         16.79        34.06 o                         
  -6   4   8         35.87         32.82        39.87 o                         
  -5   4   8       1765.07       1675.65       214.93 o                         
  -4   4   8        523.40        537.63       119.55 o                         
  -3   4   8       1546.08       1481.08       128.87 o                         
  -2   4   8          1.76         -0.69        31.55 o                         
  -1   4   8       1926.96       1945.62       147.07 o                         
   0   4   8        997.60        955.68       100.18 o                         
   1   4   8       8260.61       8952.76       560.66 o                         
   2   4   8        645.10        729.95        71.77 o                         
   3   4   8          0.93          6.80        31.55 o                         
   4   4   8        324.65        272.83        50.58 o                         
   5   4   8       4198.78       4728.92       222.75 o                         
   6   4   8        435.00        473.28       102.70 o                         
  -9   5   8          1.28         -7.24        30.24 o                         
  -8   5   8         98.42        104.85        38.50 o                         
  -7   5   8        366.68        398.32        65.04 o                         
  -6   5   8        371.06        320.47        65.98 o                         
  -5   5   8         65.56         56.81        45.99 o                         
  -4   5   8         20.35         49.97        52.63 o                         
  -3   5   8       1612.07       1381.70       125.33 o                         
  -2   5   8       1940.38       1950.00       113.02 o                         
  -1   5   8       4319.11       4467.70       388.87 o                         
   0   5   8        659.29        613.47        63.21 o                         
   1   5   8        513.57        491.36        63.86 o                         
   2   5   8       2511.71       2799.56       163.98 o                         
   3   5   8       5491.90       6294.54       204.74 o                         
   4   5   8       1918.90       1877.73       115.26 o                         
   5   5   8        116.73         67.93        38.44 o                         
   6   5   8         81.07         44.48        69.38 o                         
  -9   6   8          9.73         42.15        33.58 o                         
  -8   6   8        149.50         41.52        38.21 o                         
  -7   6   8         56.23         33.39        40.46 o                         
  -6   6   8        339.50        334.61        62.48 o                         
  -5   6   8         35.28        -14.76        55.15 o                         
  -4   6   8       2100.05       1924.75       247.22 o                         
  -3   6   8        163.59        150.29        46.84 o                         
  -2   6   8          9.23         12.07        28.32 o                         
  -1   6   8        117.82         96.06        35.04 o                         
   0   6   8       8250.08       7843.22       721.38 o                         
   1   6   8        844.20        665.29       109.48 o                         
   2   6   8       3402.92       3681.16       179.96 o                         
   3   6   8         22.51         24.75        29.74 o                         
   4   6   8       2727.34       2938.76       147.03 o                         
   5   6   8        303.61        373.44        60.49 o                         
   6   6   8       2626.75       2657.04       324.84 o                         
  -9   7   8          3.02        -13.53        29.52 o                         
  -8   7   8         24.94         15.84        37.21 o                         
  -7   7   8        545.85        573.14        79.62 o                         
  -6   7   8         89.45         23.77        51.19 o                         
  -5   7   8        221.53        248.81        92.66 o                         
  -4   7   8         26.62         -0.86        46.94 o                         
  -3   7   8       1861.50       1724.36       183.31 o                         
  -2   7   8        410.11        369.10        55.09 o                         
  -1   7   8       3861.25       4297.52       404.84 o                         
   0   7   8          2.05         -6.38        33.86 o                         
   1   7   8        570.93        461.57       112.49 o                         
   2   7   8        412.12        307.29        57.89 o                         
   3   7   8       6517.00       6910.44       433.09 o                         
   4   7   8        255.72        189.75        46.72 o                         
   5   7   8        374.67        448.83        62.78 o                         
   6   7   8         42.19         18.10        63.44 o                         
  -8   8   8         47.55         11.21        33.21 o                         
  -7   8   8          3.12         34.49        47.92 o                         
  -6   8   8        160.76         94.20        54.23 o                         
  -5   8   8        928.77        923.62       207.46 o                         
  -4   8   8       1192.04       1761.69       331.66 o                         
  -3   8   8        534.02        734.52       126.63 o                         
  -2   8   8         15.61         -4.72        37.71 o                         
  -1   8   8       1464.73       1520.58       170.13 o                         
   0   8   8       2969.05       3005.82       295.00 o                         
   1   8   8       3756.78       4120.04       554.24 o                         
   2   8   8       2014.42       2035.66       132.95 o                         
   3   8   8        160.64        143.88        39.69 o                         
   4   8   8       1683.52       1875.86       138.43 o                         
   5   8   8       1341.41       1330.60       114.39 o                         
  -8   9   8        165.38        124.49        44.95 o                         
  -7   9   8         84.99         51.41        34.63 o                         
  -6   9   8        446.77        349.48        90.87 o                         
  -5   9   8         97.35         82.02        46.72 o                         
  -4   9   8         91.08        108.65       163.44 o                         
  -3   9   8        206.31        242.60        75.72 o                         
  -2   9   8       3557.69       3731.54       372.44 o                         
  -1   9   8        598.80        720.44        80.27 o                         
   0   9   8        850.87        817.90       113.56 o                         
   1   9   8          9.43         15.79        42.38 o                         
   2   9   8       5163.71       5671.36       236.94 o                         
   3   9   8        624.66        611.06        62.51 o                         
   4   9   8       3737.43       4003.46       313.53 o                         
   5   9   8        134.28        197.95        59.06 o                         
  -8  10   8          0.01          0.00        27.79 o                         
  -7  10   8          8.08         42.93        38.67 o                         
  -6  10   8          5.84         10.61        43.18 o                         
  -5  10   8       1625.30       2048.14       182.14 o                         
  -4  10   8        110.92         78.63        77.85 o                         
  -3  10   8       1690.73       1805.02       128.05 o                         
  -2  10   8         31.73         22.77        43.68 o                         
  -1  10   8       2629.55       2262.21       243.06 o                         
   0  10   8        155.14         62.52        62.12 o                         
   1  10   8       6151.94       6274.23       781.21 o                         
   2  10   8         44.44         23.59        41.55 o                         
   3  10   8         13.78          7.93        32.14 o                         
   4  10   8        283.56        230.95        67.01 o                         
   5  10   8       3306.00       3764.78       223.73 o                         
  -8  11   8         87.09         83.06        32.15 o                         
  -7  11   8        231.77        251.28        57.14 o                         
  -6  11   8        549.84        520.23        88.86 o                         
  -5  11   8         14.11         88.50        42.19 o                         
  -4  11   8         12.70         75.17        50.93 o                         
  -3  11   8       1032.65       1087.60       110.77 o                         
  -2  11   8       3895.27       4718.96       292.36 o                         
  -1  11   8       1764.63       1581.54       209.14 o                         
   0  11   8        667.64        685.79       153.42 o                         
   1  11   8        544.60        594.72        88.18 o                         
   2  11   8       2398.23       2539.15       165.56 o                         
   3  11   8       1374.02       1419.10       125.39 o                         
   4  11   8       2378.04       2368.10       152.15 o                         
   5  11   8         92.57         69.41        41.80 o                         
  -8  12   8         57.85         40.87        25.36 o                         
  -7  12   8          8.36         34.53        28.31 o                         
  -6  12   8        239.00        216.01        53.37 o                         
  -5  12   8        147.17        249.98        68.09 o                         
  -4  12   8       1444.10       1408.88       145.65 o                         
  -3  12   8        443.04        523.50        76.73 o                         
  -2  12   8         90.22         18.23        35.37 o                         
  -1  12   8        153.26        146.02        58.87 o                         
   0  12   8       4567.22       4731.11       430.36 o                         
   1  12   8       1406.81       1252.80       217.31 o                         
   2  12   8       1853.72       1934.07       122.74 o                         
   3  12   8          9.15         33.59        31.61 o                         
   4  12   8       1192.20       1163.64        85.69 o                         
   5  12   8        511.88        597.74        75.91 o                         
  -8  13   8          6.37          0.29        22.02 o                         
  -7  13   8        408.82        426.60        51.43 o                         
  -6  13   8          6.78         -0.72        28.90 o                         
  -5  13   8        189.95        149.35        47.26 o                         
  -4  13   8          2.08         36.20        38.84 o                         
  -3  13   8       1681.25       1839.18       234.57 o                         
  -2  13   8         10.41         33.84        35.71 o                         
  -1  13   8       3325.92       3789.30       449.55 o                         
   0  13   8          8.87          7.44        53.81 o                         
   1  13   8        767.33        699.29       122.84 o                         
   2  13   8         54.79         28.45        31.16 o                         
   3  13   8       5793.15       6139.98       351.18 o                         
   4  13   8         13.62         44.24        31.70 o                         
   5  13   8        217.45        196.66        46.03 o                         
  -8  14   8         93.06         36.27        26.26 o                         
  -7  14   8          9.30          2.47        20.72 o                         
  -6  14   8         68.93         31.28        32.26 o                         
  -5  14   8        296.41        235.52        68.74 o                         
  -4  14   8       1397.52       1765.24       169.98 o                         
  -3  14   8        160.06        161.09        57.22 o                         
  -2  14   8         53.64         48.25        39.96 o                         
  -1  14   8        447.15        390.85        66.98 o                         
   0  14   8       3374.16       3991.63       322.95 o                         
   1  14   8       1403.46       1214.23       205.25 o                         
   2  14   8       1305.03       1361.22       134.24 o                         
   3  14   8         47.33         54.98        27.66 o                         
   4  14   8        903.56        884.68        82.84 o                         
   5  14   8        808.80        860.81        88.80 o                         
  -7  15   8        116.53         96.22        30.85 o                         
  -6  15   8        285.97        276.36        59.16 o                         
  -5  15   8        135.55        155.63        51.78 o                         
  -4  15   8        182.65        222.71        90.25 o                         
  -3  15   8        251.86        229.96        56.48 o                         
  -2  15   8       2383.84       2411.34       271.48 o                         
  -1  15   8       1226.42       1493.55       137.68 o                         
   0  15   8        163.47        138.54        70.34 o                         
   1  15   8        102.21         29.65        60.96 o                         
   2  15   8       2213.74       1978.93       149.13 o                         
   3  15   8       1462.26       1825.10       142.01 o                         
   4  15   8       1661.01       1654.40       132.50 o                         
  -7  16   8          7.10        -16.60        23.50 o                         
  -6  16   8          0.85        -10.53        26.34 o                         
  -5  16   8        923.92       1067.22        81.95 o                         
  -4  16   8          5.73          9.53        43.68 o                         
  -3  16   8        800.10        904.85       102.29 o                         
  -2  16   8         54.41         66.97        37.52 o                         
  -1  16   8        827.80        948.99       108.21 o                         
   0  16   8          0.60         -5.58        36.83 o                         
   1  16   8       3256.15       2193.46       412.07 o                         
   2  16   8         37.07         46.87        46.81 o                         
   3  16   8          0.42         24.76        25.00 o                         
   4  16   8          7.78        -13.67        30.33 o                         
  -7  17   8         42.38         28.47        21.06 o                         
  -6  17   8        298.36        394.08        51.49 o                         
  -5  17   8          0.40         11.54        25.03 o                         
  -4  17   8         62.97         36.50        43.95 o                         
  -3  17   8        327.32        267.09        63.36 o                         
  -2  17   8       1886.66       2091.17       142.14 o                         
  -1  17   8        574.57        490.44        74.18 o                         
   0  17   8        693.60        817.06       140.72 o                         
   1  17   8        268.13        231.90        72.94 o                         
   2  17   8       2249.85       2435.50       181.29 o                         
   3  17   8        512.50        482.46        53.44 o                         
   4  17   8       1759.80       1842.73       139.82 o                         
  -6  18   8         94.80         58.32        27.14 o                         
  -5  18   8        188.20        149.32        49.49 o                         
  -4  18   8        552.82        552.07        83.91 o                         
  -3  18   8        401.00        566.79        72.21 o                         
  -2  18   8          0.78         13.48        27.53 o                         
  -1  18   8        252.93        328.69        61.56 o                         
   0  18   8       2773.80       3018.28       642.95 o                         
   1  18   8       2367.92       2786.95       215.36 o                         
   2  18   8        843.73        794.17       111.05 o                         
   3  18   8         42.08         46.09        28.09 o                         
  -6  19   8         32.54         34.68        28.05 o                         
  -5  19   8        106.91        107.47        53.46 o                         
  -4  19   8         18.45         73.37        38.57 o                         
  -3  19   8       1221.12       1131.24        96.76 o                         
  -2  19   8        122.72        176.63        39.74 o                         
  -1  19   8       1076.26       1191.06       186.88 o                         
   0  19   8        202.05        143.08        47.38 o                         
   1  19   8        335.62        173.86        68.11 o                         
   2  19   8          5.51         57.41        35.28 o                         
   3  19   8       3008.33       2851.28       210.76 o                         
  -6  20   8        145.22        116.75        62.09 o                         
  -5  20   8        117.18         52.59        35.34 o                         
  -4  20   8        932.71       1082.22       123.64 o                         
  -3  20   8         43.71         36.80        28.93 o                         
  -2  20   8         21.70         37.78        35.99 o                         
  -1  20   8        276.04        185.02        42.48 o                         
   0  20   8       2046.84       2371.40       194.13 o                         
   1  20   8        199.66        151.66        67.29 o                         
   2  20   8        864.83        825.22        96.43 o                         
   3  20   8         42.25         24.28        24.20 o                         
  -5  21   8         79.88        111.12        43.55 o                         
  -4  21   8        107.54         61.87        34.11 o                         
  -3  21   8        157.27        101.41        61.04 o                         
  -2  21   8       1000.51       1007.32       133.36 o                         
  -1  21   8       1255.05       1345.93       145.53 o                         
   0  21   8         64.57         38.43        30.91 o                         
   1  21   8         94.22          6.94        56.47 o                         
   2  21   8       1265.54       1148.25       172.82 o                         
  -5  22   8        382.02        322.36        59.56 o                         
  -4  22   8        194.61        246.64        45.87 o                         
  -3  22   8        316.85        473.72       107.40 o                         
  -2  22   8         18.81         21.67        22.84 o                         
  -1  22   8        683.26        666.80       125.28 o                         
   0  22   8         65.88         34.32        41.51 o                         
   1  22   8       1901.69        575.61       295.25 o                         
   2  22   8        138.03        132.31        47.42 o                         
  -4  23   8         56.19         45.52        24.19 o                         
  -3  23   8         67.49         54.46        26.62 o                         
  -2  23   8       1383.16       1642.09       172.84 o                         
  -1  23   8          7.82         47.36        29.10 o                         
   0  23   8        165.11         87.35        36.18 o                         
   1  23   8         54.23         14.48        25.29 o                         
  -3  24   8        276.74        244.18        92.41 o                         
  -2  24   8         20.98         14.60        24.01 o                         
  -1  24   8        220.71        183.19        39.81 o                         
   0  24   8        580.58         33.59        97.83 o                         
  -7   0   9          9.93        -50.31        62.18 o                         
  -5   0   9       1013.58       1072.60       200.02 o                         
  -3   0   9        882.17        807.64       293.79 o                         
  -1   0   9       3196.35       3294.04       326.06 o                         
   1   0   9       2864.78       3475.56       348.82 o                         
   3   0   9        345.71        391.28        99.53 o                         
   5   0   9       3191.03       3238.43       349.86 o                         
  -8   1   9        175.99        219.41        54.69 o                         
  -7   1   9         84.48         23.20        39.75 o                         
  -6   1   9        247.91        216.09        76.29 o                         
  -5   1   9          1.61        -26.38        49.68 o                         
  -4   1   9        515.96        545.10       112.02 o                         
  -3   1   9       1358.73       1029.12       151.94 o                         
  -2   1   9       1734.26       1970.59       195.20 o                         
  -1   1   9        213.00        178.66        58.60 o                         
   0   1   9          5.08         28.46        47.12 o                         
   1   1   9        540.05        375.05        82.69 o                         
   2   1   9       4015.44       4873.39       276.23 o                         
   3   1   9        466.46        553.88        80.76 o                         
   4   1   9        986.85       1133.74       120.75 o                         
   5   1   9         35.75         31.45        50.64 o                         
  -8   2   9         22.13         12.34        30.07 o                         
  -7   2   9         16.96         46.19        37.56 o                         
  -6   2   9        408.39        353.52        62.50 o                         
  -5   2   9        504.26        560.34       104.24 o                         
  -4   2   9        748.38        691.65       116.79 o                         
  -3   2   9          6.40         12.08        49.88 o                         
  -2   2   9        156.79         51.46        54.64 o                         
  -1   2   9       1118.46       1116.63       125.22 o                         
   0   2   9       3373.84       3516.83       305.89 o                         
   1   2   9        785.27        961.55       110.18 o                         
   2   2   9        371.28        462.17        71.02 o                         
   3   2   9        214.54        227.59        49.24 o                         
   4   2   9       1844.19       2016.99       196.32 o                         
   5   2   9        886.04        980.41       127.30 o                         
  -8   3   9          1.04        -19.05        29.69 o                         
  -7   3   9        312.66        347.50        59.47 o                         
  -6   3   9          9.10         20.27        41.54 o                         
  -5   3   9          0.57        -49.02        49.02 o                         
  -4   3   9         10.37         86.83        51.21 o                         
  -3   3   9       2653.76       2526.61       218.82 o                         
  -2   3   9         61.92         46.43        47.33 o                         
  -1   3   9       1631.42       1598.08       244.24 o                         
   0   3   9         30.60          7.95        51.97 o                         
   1   3   9       1703.30       1847.17       184.15 o                         
   2   3   9         16.00         30.14        37.78 o                         
   3   3   9       4428.56       4926.52       197.44 o                         
   4   3   9         14.32         15.60        40.19 o                         
   5   3   9         45.41         35.20        44.95 o                         
  -8   4   9         10.97          2.88        25.60 o                         
  -7   4   9          7.19         -4.66        31.91 o                         
  -6   4   9        343.49        228.01        66.97 o                         
  -5   4   9        133.40         67.56        68.27 o                         
  -4   4   9       1073.40        996.90       126.63 o                         
  -3   4   9          4.97         12.37        50.22 o                         
  -2   4   9         50.28         10.18        52.99 o                         
  -1   4   9        394.76        287.54        69.71 o                         
   0   4   9       4347.40       4192.97       411.76 o                         
   1   4   9        295.86        277.15        63.18 o                         
   2   4   9        425.55        433.81        67.83 o                         
   3   4   9         98.49         90.67        35.62 o                         
   4   4   9       2918.11       3140.88       245.98 o                         
   5   4   9        424.99        481.06        78.62 o                         
  -8   5   9        142.54         88.58        31.86 o                         
  -7   5   9        200.53        140.46        39.45 o                         
  -6   5   9        176.89        163.78        54.72 o                         
  -5   5   9          3.18         12.80        48.14 o                         
  -4   5   9        287.80        202.29        72.76 o                         
  -3   5   9        780.43        669.12        95.31 o                         
  -2   5   9       1265.17       1088.94       151.82 o                         
  -1   5   9        665.38        609.84       134.25 o                         
   0   5   9         76.12         16.50        44.97 o                         
   1   5   9        774.45        839.94        93.26 o                         
   2   5   9       3213.16       3527.71       294.85 o                         
   3   5   9       1610.17       1870.92       115.29 o                         
   4   5   9        624.70        601.26        70.51 o                         
   5   5   9          1.50        -20.78        41.30 o                         
  -8   6   9          5.36         -8.77        28.63 o                         
  -7   6   9         48.72         -3.51        30.60 o                         
  -6   6   9         23.46         38.39        38.65 o                         
  -5   6   9       1089.81       1310.13       242.80 o                         
  -4   6   9         68.57        122.92        71.04 o                         
  -3   6   9         77.11        103.60        54.41 o                         
  -2   6   9         12.17        -22.36        43.74 o                         
  -1   6   9       2338.74       2582.48       288.87 o                         
   0   6   9        221.61        220.11        61.21 o                         
   1   6   9       3032.55       3198.17       195.48 o                         
   2   6   9        143.75         77.13        44.47 o                         
   3   6   9        593.33        710.97        72.72 o                         
   4   6   9        224.65        284.90        53.13 o                         
   5   6   9       2212.86       2590.43       230.08 o                         
  -8   7   9        133.57        100.71        71.08 o                         
  -7   7   9         10.55         24.00        33.52 o                         
  -6   7   9        218.10        254.24        59.16 o                         
  -5   7   9         22.96          8.35        46.43 o                         
  -4   7   9        385.81        346.32        81.93 o                         
  -3   7   9        119.89        112.28        58.24 o                         
  -2   7   9       2509.76       2031.24       411.04 o                         
  -1   7   9         87.81         34.57        39.43 o                         
   0   7   9         93.55         25.39        46.41 o                         
   1   7   9        135.61        147.38        54.50 o                         
   2   7   9       3760.30       4223.46       221.71 o                         
   3   7   9        296.97        287.25        49.89 o                         
   4   7   9       1274.45       1473.38       142.79 o                         
   5   7   9         21.64         29.91        51.36 o                         
  -8   8   9          1.14        -16.51        24.65 o                         
  -7   8   9          2.57        -23.52        34.55 o                         
  -6   8   9        286.66        235.48        57.14 o                         
  -5   8   9        636.97       1148.55       163.21 o                         
  -4   8   9        503.59        663.84       117.68 o                         
  -3   8   9        153.32        105.24        52.12 o                         
  -2   8   9        288.91        265.60        80.68 o                         
  -1   8   9       1031.32        940.50       131.71 o                         
   0   8   9       1685.02       1578.19       180.40 o                         
   1   8   9       1388.38       1601.57       164.23 o                         
   2   8   9         70.24        129.53        46.58 o                         
   3   8   9        243.63        302.65        73.17 o                         
   4   8   9       1220.85       1431.06       135.66 o                         
   5   8   9       1390.85       1454.83       146.34 o                         
  -8   9   9         18.93         62.16        30.08 o                         
  -7   9   9        326.40        375.41        67.28 o                         
  -6   9   9         12.44        -33.97        43.75 o                         
  -5   9   9          4.18          8.84        44.21 o                         
  -4   9   9         26.51         42.10        44.10 o                         
  -3   9   9       1760.49       2363.18       236.51 o                         
  -2   9   9        175.05        120.24        64.47 o                         
  -1   9   9       1382.79       1178.54       154.57 o                         
   0   9   9         33.80         33.08        48.87 o                         
   1   9   9       1655.09       1751.86       156.59 o                         
   2   9   9        401.22        383.03        79.06 o                         
   3   9   9       2476.78       2776.24       126.79 o                         
   4   9   9        181.40        209.50        42.90 o                         
  -8  10   9         20.21          1.02        22.69 o                         
  -7  10   9          0.94        -14.11        27.48 o                         
  -6  10   9        341.17        291.95        67.96 o                         
  -5  10   9         57.31         64.27        43.55 o                         
  -4  10   9       1072.52        834.24       184.74 o                         
  -3  10   9          8.62        -11.35        56.83 o                         
  -2  10   9        351.21        180.90        65.02 o                         
  -1  10   9        160.51         92.22        48.94 o                         
   0  10   9       3510.14       3500.19       398.64 o                         
   1  10   9         41.59         33.60        38.09 o                         
   2  10   9        346.65        398.72        76.73 o                         
   3  10   9        151.01        137.19        36.08 o                         
   4  10   9       2273.32       2644.19       134.81 o                         
  -7  11   9        191.37        167.10        36.61 o                         
  -6  11   9         15.93         16.51        32.18 o                         
  -5  11   9          4.51         14.06        32.63 o                         
  -4  11   9        182.30        229.82        72.04 o                         
  -3  11   9       1236.48       1539.51       448.95 o                         
  -2  11   9        592.02        553.84       108.34 o                         
  -1  11   9        644.46        575.92       110.03 o                         
   0  11   9         27.93         -2.46        39.13 o                         
   1  11   9        869.09       1081.73       148.96 o                         
   2  11   9       1196.53       1316.48       194.70 o                         
   3  11   9       1821.23       2003.16       107.34 o                         
   4  11   9        343.17        373.28        51.77 o                         
  -7  12   9         19.93         35.40        22.49 o                         
  -6  12   9         23.12         31.71        28.22 o                         
  -5  12   9        599.55        663.08        76.32 o                         
  -4  12   9        241.14        247.64        78.48 o                         
  -3  12   9         81.58        165.39        61.34 o                         
  -2  12   9          3.30         -5.70        55.35 o                         
  -1  12   9       1663.67       1263.33       273.44 o                         
   0  12   9        800.27        750.10       182.49 o                         
   1  12   9       2003.14       2159.25       215.13 o                         
   2  12   9         38.43         45.00        36.40 o                         
   3  12   9        442.02        507.92        56.27 o                         
   4  12   9        193.42        267.32        44.03 o                         
  -7  13   9          0.00        -13.52        22.18 o                         
  -6  13   9        231.43        229.70        42.93 o                         
  -5  13   9         76.66         82.83        42.29 o                         
  -4  13   9        270.23        343.04        83.52 o                         
  -3  13   9         10.66         10.03        39.31 o                         
  -2  13   9       1980.01       2070.30       368.22 o                         
  -1  13   9          2.14         22.51        38.54 o                         
   0  13   9         27.49         40.62        49.01 o                         
   1  13   9         68.16         51.04        41.98 o                         
   2  13   9       2712.13       3244.89       176.22 o                         
   3  13   9         11.23         -2.34        24.45 o                         
   4  13   9        816.30        877.40        69.97 o                         
  -7  14   9         16.24         -4.36        16.90 o                         
  -6  14   9        104.13         39.44        30.28 o                         
  -5  14   9        696.85        766.23       156.99 o                         
  -4  14   9        173.59        139.25        48.33 o                         
  -3  14   9        143.29        142.36        50.83 o                         
  -2  14   9        163.47        104.07        35.03 o                         
  -1  14   9        987.18        965.74       128.09 o                         
   0  14   9        548.90        340.63       100.89 o                         
   1  14   9       1072.67       1469.33       121.98 o                         
   2  14   9          3.81         29.48        28.35 o                         
   3  14   9        192.56        195.01        69.44 o                         
  -7  15   9        109.06         29.96        40.21 o                         
  -6  15   9         60.33         29.18        26.37 o                         
  -5  15   9          5.03         -9.02        28.35 o                         
  -4  15   9         71.64         57.27        37.96 o                         
  -3  15   9        936.09       1074.34       132.27 o                         
  -2  15   9        490.42        538.97        64.13 o                         
  -1  15   9        489.53        396.11        96.50 o                         
   0  15   9         15.91         25.74        37.89 o                         
   1  15   9        526.03        561.56        83.36 o                         
   2  15   9        665.28        820.44        81.09 o                         
   3  15   9       1762.86       1667.56       136.49 o                         
  -6  16   9        188.04        175.30        37.02 o                         
  -5  16   9          2.40         26.23        26.75 o                         
  -4  16   9        535.63        728.86        86.38 o                         
  -3  16   9         15.86          4.16        32.24 o                         
  -2  16   9         59.00         51.69        30.24 o                         
  -1  16   9          2.72        -13.69        36.08 o                         
   0  16   9       2673.53       1812.13       266.55 o                         
   1  16   9         27.15          8.20        43.07 o                         
   2  16   9        357.80        314.81       105.18 o                         
   3  16   9         14.52          6.45        23.61 o                         
  -6  17   9         20.19         -7.01        21.63 o                         
  -5  17   9          2.50         -3.37        23.72 o                         
  -4  17   9        119.62         91.53        38.79 o                         
  -3  17   9        750.48        864.26        93.71 o                         
  -2  17   9        139.32        113.88        38.33 o                         
  -1  17   9        732.10        760.52        91.99 o                         
   0  17   9        190.18        125.90        73.52 o                         
   1  17   9        692.57        545.93       120.07 o                         
   2  17   9        521.63        233.36       130.49 o                         
  -5  18   9        292.05        299.43        41.48 o                         
  -4  18   9        200.72        228.41        51.83 o                         
  -3  18   9         39.30         58.64        33.17 o                         
  -2  18   9         44.53         36.41        27.21 o                         
  -1  18   9        881.66        615.92       172.86 o                         
   0  18   9        701.12        797.36       122.89 o                         
   1  18   9        634.84        607.00       100.80 o                         
   2  18   9        123.46        155.44        88.78 o                         
  -5  19   9         14.06         18.38        23.74 o                         
  -4  19   9        264.94        198.71        43.14 o                         
  -3  19   9          3.63         31.46        30.47 o                         
  -2  19   9       1093.06       1304.83       109.34 o                         
  -1  19   9         34.48         33.14        31.28 o                         
   0  19   9         10.61         -1.32        33.57 o                         
   1  19   9          0.05          3.18        40.47 o                         
   2  19   9       1850.59       1597.91       167.15 o                         
  -4  20   9          1.02          4.09        27.80 o                         
  -3  20   9        116.26        123.07        36.89 o                         
  -2  20   9        125.77         73.84        34.69 o                         
  -1  20   9        592.42        344.65       105.96 o                         
   0  20   9        138.02         99.85        54.81 o                         
   1  20   9       1038.67       1048.70       261.64 o                         
  -4  21   9         52.89         35.13        21.86 o                         
  -3  21   9        507.88        485.01        80.80 o                         
  -2  21   9        618.18        594.19       119.02 o                         
  -1  21   9         85.85         98.68        45.55 o                         
   0  21   9          1.79          4.20        35.19 o                         
  -3  22   9         26.91         79.36        35.82 o                         
  -2  22   9         91.29         62.63        27.75 o                         
  -1  22   9         14.05         48.37        35.79 o                         
  -8   0  10          1.93        -10.02        33.00 o                         
  -6   0  10        944.51        862.68       153.77 o                         
  -4   0  10        502.04        464.01       136.99 o                         
  -2   0  10        728.35        791.63       163.55 o                         
   0   0  10       2059.19       2039.57       340.89 o                         
   2   0  10        114.45        185.80        74.43 o                         
   4   0  10       2162.90       2640.25       295.40 o                         
  -8   1  10         18.36         20.11        22.36 o                         
  -7   1  10        107.86         80.59        39.36 o                         
  -6   1  10          1.75         14.15        36.78 o                         
  -5   1  10         49.18         47.25        43.93 o                         
  -4   1  10        276.36        231.45        71.37 o                         
  -3   1  10       1534.24       1825.13       268.47 o                         
  -2   1  10        156.32        160.99        57.01 o                         
  -1   1  10         92.20        105.52        53.32 o                         
   0   1  10         13.22        -40.06        53.67 o                         
   1   1  10       1708.23       1537.56       272.20 o                         
   2   1  10        483.28        583.49        78.06 o                         
   3   1  10       1028.72       1371.94       122.83 o                         
   4   1  10         81.54        106.67        47.59 o                         
  -8   2  10          0.54          1.15        33.60 o                         
  -7   2  10         64.03         75.63        38.14 o                         
  -6   2  10         42.27          9.58        36.78 o                         
  -5   2  10        286.60        301.75        75.99 o                         
  -4   2  10        108.79        175.75        63.61 o                         
  -3   2  10          0.46        -17.98        55.36 o                         
  -2   2  10        275.99        244.00        68.95 o                         
  -1   2  10       1846.77       1799.80       189.38 o                         
   0   2  10        576.41        630.69       104.69 o                         
   1   2  10        572.59        520.04       136.64 o                         
   2   2  10          5.04        -12.81        40.00 o                         
   3   2  10        559.30        710.90        93.83 o                         
   4   2  10        601.53        810.92        93.12 o                         
  -8   3  10        130.23         65.83        42.48 o                         
  -7   3  10          8.22         16.84        24.42 o                         
  -6   3  10        104.29         72.08        44.19 o                         
  -5   3  10         11.10         37.82        35.20 o                         
  -4   3  10        834.10        738.72       137.42 o                         
  -3   3  10          1.32         28.48        48.84 o                         
  -2   3  10       1145.85       1123.80       116.73 o                         
  -1   3  10          2.54         17.73        54.42 o                         
   0   3  10        434.62        350.21        85.99 o                         
   1   3  10          2.42         -0.51        34.83 o                         
   2   3  10       3113.40       3250.91       222.25 o                         
   3   3  10          5.53        -15.41        41.67 o                         
   4   3  10         50.52         66.06        43.60 o                         
  -7   4  10         54.19         29.73        23.60 o                         
  -6   4  10         40.40         75.20        35.92 o                         
  -5   4  10        580.37        596.34       147.00 o                         
  -4   4  10         47.66        -13.52        38.76 o                         
  -3   4  10          1.58        -20.54        49.57 o                         
  -2   4  10        107.90         42.21        51.00 o                         
  -1   4  10       2177.06       2467.89       264.75 o                         
   0   4  10        190.97        365.10        81.86 o                         
   1   4  10        820.02        816.12        79.09 o                         
   2   4  10          0.75         35.64        32.61 o                         
   3   4  10        867.27       1093.93        91.86 o                         
   4   4  10        273.44        350.48        64.18 o                         
  -7   5  10         80.52        106.18        33.11 o                         
  -6   5  10         12.39         52.72        38.27 o                         
  -5   5  10         86.80         45.23        42.70 o                         
  -4   5  10        327.75        310.80        59.13 o                         
  -3   5  10        613.33        354.05       113.41 o                         
  -2   5  10        746.88        656.88        97.06 o                         
  -1   5  10         98.47         43.17        61.67 o                         
   0   5  10         82.80         10.86        45.21 o                         
   1   5  10        885.98        930.83       102.70 o                         
   2   5  10       1043.59       1210.29        96.80 o                         
   3   5  10        872.75       1134.70        91.46 o                         
   4   5  10         44.42         64.32        49.78 o                         
  -7   6  10          6.73          1.32        30.94 o                         
  -6   6  10        405.44        445.49        83.77 o                         
  -5   6  10         34.35         35.77        42.79 o                         
  -4   6  10        301.95        334.72        64.88 o                         
  -3   6  10         14.87        -10.96        41.09 o                         
  -2   6  10        493.93        473.70        71.41 o                         
  -1   6  10         34.49         13.74        43.82 o                         
   0   6  10       1972.92       2004.37       176.03 o                         
   1   6  10         82.36         51.28        35.31 o                         
   2   6  10         37.86         14.86        31.47 o                         
   3   6  10         66.23         80.58        37.20 o                         
   4   6  10       1912.50       2026.26       139.99 o                         
  -7   7  10        136.55         54.85        44.42 o                         
  -6   7  10          0.15        -26.61        36.83 o                         
  -5   7  10         74.66        119.98        46.85 o                         
  -4   7  10         58.77         36.26        49.32 o                         
  -3   7  10       1295.78       1560.65       254.74 o                         
  -2   7  10        123.70         72.64        48.62 o                         
  -1   7  10        152.29        147.22        59.18 o                         
   0   7  10         90.85         31.02        44.35 o                         
   1   7  10       1768.21       1934.38       145.09 o                         
   2   7  10        150.40         83.92        35.94 o                         
   3   7  10       1265.46       1304.08       127.18 o                         
  -7   8  10         37.10         -1.18        33.18 o                         
  -6   8  10        199.04        265.66        74.63 o                         
  -5   8  10        244.65        359.46        70.62 o                         
  -4   8  10        194.89        230.15        73.04 o                         
  -3   8  10         31.15         32.85        40.47 o                         
  -2   8  10        426.89        264.18       126.24 o                         
  -1   8  10        869.53        535.47       203.43 o                         
   0   8  10       1114.68        984.03       157.17 o                         
   1   8  10        360.19        379.27        70.68 o                         
   2   8  10         20.20         51.02        44.81 o                         
   3   8  10        641.84        753.02        96.16 o                         
  -7   9  10         12.06         21.69        31.12 o                         
  -6   9  10         13.36          7.89        37.42 o                         
  -5   9  10          0.20         26.43        36.58 o                         
  -4   9  10        724.97       1045.47       139.00 o                         
  -3   9  10        107.74        107.80        51.01 o                         
  -2   9  10        872.76        517.65       145.56 o                         
  -1   9  10         64.07         30.44        69.53 o                         
   0   9  10        306.49        322.49        94.76 o                         
   1   9  10        127.44        152.10        48.85 o                         
   2   9  10       1613.93       1764.76       136.78 o                         
   3   9  10        130.77        112.11        52.20 o                         
  -7  10  10         52.24         64.18        30.93 o                         
  -6  10  10         15.61         38.14        44.26 o                         
  -5  10  10        539.45        621.52       102.47 o                         
  -4  10  10          1.99        -20.52        39.38 o                         
  -3  10  10          5.32        -42.59        46.03 o                         
  -2  10  10         74.73         82.92        49.28 o                         
  -1  10  10       1759.19        884.19       219.68 o                         
   0  10  10          6.99        -49.23        50.31 o                         
   1  10  10        602.87        789.81        95.01 o                         
   2  10  10          5.56        -15.29        26.97 o                         
   3  10  10        835.57        977.61       115.67 o                         
  -7  11  10         34.17         29.64        32.49 o                         
  -6  11  10         33.77         45.34        27.28 o                         
  -5  11  10         16.88         12.15        33.04 o                         
  -4  11  10        215.60        251.40        60.39 o                         
  -3  11  10        298.09        223.78       125.30 o                         
  -2  11  10        681.55        566.54       128.06 o                         
  -1  11  10         37.78         35.02        46.15 o                         
   0  11  10        153.96         76.52        55.67 o                         
   1  11  10        823.01        852.85       108.96 o                         
   2  11  10       1152.73       1434.81       107.38 o                         
   3  11  10        295.09        268.65        45.20 o                         
  -6  12  10        280.96        243.31        47.18 o                         
  -5  12  10        111.28         46.00        30.59 o                         
  -4  12  10        287.48        242.80        58.63 o                         
  -3  12  10          3.85        -11.85        44.18 o                         
  -2  12  10        540.57        432.15       107.60 o                         
  -1  12  10        230.07        133.60        55.25 o                         
   0  12  10       1034.11       1012.30       140.24 o                         
   1  12  10        110.62        127.78        41.79 o                         
   2  12  10         97.43         63.66        31.25 o                         
   3  12  10         37.06         91.74        35.36 o                         
  -6  13  10         27.01         21.75        22.24 o                         
  -5  13  10         77.15         81.01        34.54 o                         
  -4  13  10          0.60         -7.43        44.94 o                         
  -3  13  10       1128.32        467.59       166.82 o                         
  -2  13  10         10.21        -10.30        40.41 o                         
  -1  13  10         95.85         66.02        51.60 o                         
   0  13  10          8.06        -28.48        32.86 o                         
   1  13  10        922.34        928.03        85.15 o                         
   2  13  10         12.65        -11.03        25.82 o                         
  -6  14  10        146.16        119.88        36.85 o                         
  -5  14  10         66.16         87.19        43.62 o                         
  -4  14  10        142.79         67.24        50.82 o                         
  -3  14  10         46.46         78.32        47.96 o                         
  -2  14  10        311.66        207.73        52.13 o                         
  -1  14  10        283.65        158.81        49.87 o                         
   0  14  10       1099.45       1196.31       136.11 o                         
   1  14  10        170.22        136.77        44.00 o                         
   2  14  10          0.82          2.05        25.13 o                         
  -5  15  10          5.29         -4.94        23.70 o                         
  -4  15  10        326.25        224.05       107.24 o                         
  -3  15  10        173.41        135.03        47.99 o                         
  -2  15  10        436.84        325.31       100.78 o                         
  -1  15  10         94.41         83.76        45.24 o                         
   0  15  10        243.28        224.05        49.02 o                         
   1  15  10        195.08        222.30        48.23 o                         
   2  15  10       1258.78       1233.35       115.86 o                         
  -5  16  10        308.34        193.20        37.00 o                         
  -4  16  10         11.44         17.81        21.21 o                         
  -3  16  10          1.60        -28.98        28.98 o                         
  -2  16  10          5.03         14.80        28.22 o                         
  -1  16  10       1389.44       1002.57       193.57 o                         
   0  16  10         23.14         34.98        28.13 o                         
   1  16  10        392.51        485.69        75.02 o                         
  -4  17  10        287.90        301.84        57.27 o                         
  -3  17  10         65.53          7.80        22.47 o                         
  -2  17  10        516.53        518.97       110.57 o                         
  -1  17  10          0.20          7.45        35.65 o                         
   0  17  10         88.18         87.12        30.31 o                         
   1  17  10        187.59        151.97        42.11 o                         
  -4  18  10         51.87         55.94        27.46 o                         
  -3  18  10         23.24         28.34        22.33 o                         
  -2  18  10        180.97        163.27        38.57 o                         
  -1  18  10        114.36        102.94        51.03 o                         
   0  18  10        434.07        251.40        67.62 o                         
  -3  19  10        725.74        639.52       147.87 o                         
  -2  19  10         54.51         31.51        23.82 o                         
  -1  19  10         41.23          9.61        33.27 o                         
  -5   0  11         56.04        102.49        41.77 o                         
  -3   0  11        145.07        275.37       107.90 o                         
  -1   0  11       1701.13       1661.08       224.03 o                         
   1   0  11         31.67         36.36        51.28 o                         
   3   0  11        781.91        600.33       136.54 o                         
  -6   1  11          0.14        -20.42        44.73 o                         
  -5   1  11          2.50         -6.23        26.91 o                         
  -4   1  11        786.71        948.56       149.75 o                         
  -3   1  11        155.23        237.78        64.21 o                         
  -2   1  11        172.89        123.25        65.91 o                         
  -1   1  11          0.45         22.95        40.32 o                         
   0   1  11        563.06        506.11       104.69 o                         
   1   1  11        632.02        607.16       110.36 o                         
   2   1  11        829.87       1051.28       108.66 o                         
   3   1  11        142.52         17.54        50.82 o                         
  -6   2  11        182.92        185.29        54.01 o                         
  -5   2  11        195.60        176.88        43.03 o                         
  -4   2  11         46.61         15.07        46.66 o                         
  -3   2  11         27.34         58.68        45.36 o                         
  -2   2  11        631.16        634.49       116.55 o                         
  -1   2  11        481.51        501.74        82.35 o                         
   0   2  11        505.71        441.04       169.06 o                         
   1   2  11         45.09         28.98        51.21 o                         
   2   2  11        178.70        178.21        54.51 o                         
  -6   3  11          0.02          3.21        34.13 o                         
  -5   3  11        206.74        215.33        44.53 o                         
  -4   3  11          0.52        -34.78        34.78 o                         
  -3   3  11        751.95        707.19        97.56 o                         
  -2   3  11         39.99         74.71        39.98 o                         
  -1   3  11         15.51         20.34        39.42 o                         
   0   3  11         17.93         33.12        51.70 o                         
   1   3  11       1516.37       1471.41       144.38 o                         
   2   3  11         30.41         14.50        30.81 o                         
  -6   4  11        226.41        158.75        50.23 o                         
  -5   4  11         38.64         38.76        34.95 o                         
  -4   4  11         20.00         17.27        37.68 o                         
  -3   4  11         23.81         32.68        33.44 o                         
  -2   4  11        788.14        621.59        75.53 o                         
  -1   4  11        199.29        183.10        54.02 o                         
   0   4  11        794.12        691.93       131.66 o                         
   1   4  11         12.96         32.51        31.41 o                         
   2   4  11        194.34        166.01        54.12 o                         
  -6   5  11          6.01         26.99        29.83 o                         
  -5   5  11         44.17         84.35        38.24 o                         
  -4   5  11        367.57        299.06        73.08 o                         
  -3   5  11        322.67        268.17        53.60 o                         
  -2   5  11        320.57        266.46        58.68 o                         
  -1   5  11          0.09         -2.52        41.87 o                         
   0   5  11        345.10        211.15        58.89 o                         
   1   5  11        655.76        715.59        73.52 o                         
   2   5  11        812.33        910.58        99.94 o                         
  -6   6  11         10.89         39.03        37.87 o                         
  -5   6  11        203.80        271.04        52.66 o                         
  -4   6  11         18.92         38.62        30.10 o                         
  -3   6  11        121.97         36.87        37.35 o                         
  -2   6  11         36.89         50.98        36.21 o                         
  -1   6  11       1346.98       1330.67       198.34 o                         
   0   6  11         80.01         44.76        44.01 o                         
   1   6  11         74.46         86.95        40.95 o                         
   2   6  11          0.61        -32.52        32.52 o                         
  -6   7  11          0.93        -30.82        30.82 o                         
  -5   7  11         18.08         -5.11        25.33 o                         
  -4   7  11        495.07        710.71       102.03 o                         
  -3   7  11         35.82         18.36        34.33 o                         
  -2   7  11        216.53        230.97        62.82 o                         
  -1   7  11         47.21        126.97        58.32 o                         
   0   7  11        587.32        457.75        92.28 o                         
   1   7  11         75.31         72.07        41.18 o                         
   2   7  11        926.38        986.19       103.85 o                         
  -6   8  11         98.81         84.98        28.21 o                         
  -5   8  11        121.81         65.29        40.17 o                         
  -4   8  11          4.54         -7.90        32.70 o                         
  -3   8  11         45.30          8.05        33.82 o                         
  -2   8  11        448.10        359.70        72.90 o                         
  -1   8  11        642.40        603.15       148.09 o                         
   0   8  11        295.85        217.69        67.88 o                         
   1   8  11         85.55         56.31        52.95 o                         
   2   8  11        187.05        228.35        60.60 o                         
  -6   9  11          3.51        -17.92        26.43 o                         
  -5   9  11        106.48         75.80        32.32 o                         
  -4   9  11         74.71         80.26        33.49 o                         
  -3   9  11        444.81        519.49       107.57 o                         
  -2   9  11         60.78        106.91        43.33 o                         
  -1   9  11          8.97         -3.64        49.44 o                         
   0   9  11         37.30        -16.12        43.64 o                         
   1   9  11       1251.89       1133.24       102.60 o                         
   2   9  11        133.31         83.62        39.14 o                         
  -6  10  11        206.72        206.02        74.20 o                         
  -5  10  11          3.45         -7.99        23.27 o                         
  -4  10  11         39.29         13.35        33.60 o                         
  -3  10  11         13.05         43.19        41.35 o                         
  -2  10  11        774.49        752.67       164.12 o                         
  -1  10  11         11.39         15.99        42.55 o                         
   0  10  11        597.74        755.07       121.11 o                         
   1  10  11          0.41         32.30        32.01 o                         
  -5  11  11         45.61         29.40        21.48 o                         
  -4  11  11        206.02        139.18        49.28 o                         
  -3  11  11        504.25         99.03        75.56 o                         
  -2  11  11         76.14         65.88        33.29 o                         
  -1  11  11          0.03         12.32        44.34 o                         
   0  11  11        259.58        225.21        54.21 o                         
   1  11  11        662.67        671.67       113.24 o                         
  -5  12  11        119.32        162.80        53.88 o                         
  -4  12  11         26.88         19.44        41.46 o                         
  -3  12  11        171.70        129.54        48.73 o                         
  -2  12  11         72.44         57.93        27.97 o                         
  -1  12  11        704.09        490.14       108.16 o                         
   0  12  11        187.02        220.75        46.15 o                         
   1  12  11         31.58         14.74        22.11 o                         
  -4  13  11        375.41         48.26        56.66 o                         
  -3  13  11          1.77         -0.88        28.66 o                         
  -2  13  11        195.52        218.09        57.89 o                         
  -1  13  11          5.42         49.34        39.70 o                         
   0  13  11        468.65        455.59        57.29 o                         
  -4  14  11          0.20        -24.65        24.65 o                         
  -3  14  11         34.18          1.17        23.16 o                         
  -2  14  11        144.58        142.62        41.39 o                         
  -1  14  11        704.54        455.09        87.15 o                         
   0  14  11        128.78        131.18        31.53 o                         
  -3  15  11        279.08        182.93        48.29 o                         
  -2  15  11        117.88         74.36        31.21 o                         
  -1  15  11         49.22          0.00        28.97 o                         
  -4   0  12          0.32          6.02        38.73 o                         
  -2   0  12        730.62        869.56       103.58 o                         
   0   0  12        210.59        118.01        66.52 o                         
  -5   1  12        104.02         75.54        19.93 o                         
  -4   1  12        164.02        119.22        25.91 o                         
  -3   1  12        169.82        203.62        45.48 o                         
  -2   1  12          0.28         -0.02        27.44 o                         
  -1   1  12        117.96         90.83        55.20 o                         
   0   1  12        211.39         83.41        41.41 o                         
   1   1  12        794.31        522.39        64.51 o                         
  -5   2  12         33.40         17.13        14.61 o                         
  -4   2  12          7.38         -7.91        21.77 o                         
  -3   2  12        122.29        100.48        32.18 o                         
  -2   2  12        271.30        337.69        47.98 o                         
  -1   2  12        476.73        385.72        63.84 o                         
   0   2  12         37.34         22.99        30.50 o                         
   1   2  12         22.33          0.00        34.70 o                         
  -5   3  12          4.49         -0.42        14.24 o                         
  -4   3  12        321.75        326.78        45.45 o                         
  -3   3  12         14.59          9.12        23.09 o                         
  -2   3  12         33.30         22.67        23.56 o                         
  -1   3  12         14.20        -24.89        32.29 o                         
   0   3  12        591.14        332.77        67.79 o                         
  -5   4  12         57.09         41.01        18.45 o                         
  -4   4  12          4.40         -7.03        19.89 o                         
  -3   4  12        115.97         69.47        30.04 o                         
  -2   4  12        108.22         70.19        32.17 o                         
  -1   4  12        568.42        495.36        84.41 o                         
   0   4  12         13.28          3.12        27.07 o                         
  -5   5  12         87.42         26.21        32.11 o                         
  -4   5  12        100.44         96.56        25.37 o                         
  -3   5  12        132.37        110.30        27.61 o                         
  -2   5  12         19.24         38.01        22.31 o                         
  -1   5  12        175.44         73.06        36.60 o                         
   0   5  12        301.98        205.37        47.95 o                         
  -4   6  12         13.53         12.27        16.47 o                         
  -3   6  12         10.68          9.47        24.35 o                         
  -2   6  12        601.35        510.35        87.30 o                         
  -1   6  12         51.22        -18.60        35.74 o                         
   0   6  12        219.79        144.64        59.62 o                         
  -4   7  12          7.58         -4.42        16.94 o                         
  -3   7  12        247.56        273.73        58.66 o                         
  -2   7  12          0.08          4.08        22.79 o                         
  -1   7  12         80.26          5.20        31.12 o                         
   0   7  12         42.41         30.06        21.31 o                         
  -4   8  12          0.21        -17.16        22.53 o                         
  -3   8  12        124.29         85.80        29.61 o                         
  -2   8  12        293.81        178.93        51.53 o                         
  -1   8  12        185.06        135.03        52.26 o                         
  -3   9  12         26.09         31.51        24.69 o                         
  -2   9  12         21.19         19.12        28.07 o                         
  -1   9  12          1.51         15.52        28.07 o                         
  -3  10  12        172.30        -14.75        36.13 o                         
  -2  10  12         24.15         -1.09        29.94 o                         
                                                                                
